# Supplementary material for: Cerebrospinal fluid proteome profiling across the Alzheimer’s disease continuum: a step towards solving the equation for ‘X’
Source: Mol Neurodegener. 2025 May 6;20:52. doi: 10.1186/s13024-025-00841-0 (PMC12057231; doi:10.1186/s13024-025-00841-0)
Supplement: Supplementary file 1 — Supplementary Material 1. [file 13024_2025_841_MOESM1_ESM.xlsx]

## Sheet: Sheet1
analysis/visualization	associated figures	clinical cohort	filter study participants	filter proteins
WGCNA (bicor correlation, protein cluster construction)	Figure 2, Figure S1	TRIAD	all participants (demographics table S2) (n=134)	only proteins with <50% missing values across all participants
correlation of Eigenprotein values (Spearman) with clinical paramteters	Figure S2 A,B	TRIAD	(A) participants with a positive Aβ PET scan (n=60), (B) all participants (n=134)	N/A (Eigenprotein values TRIAD)
differential protein abundance analysis	Figure 3 A, Figure 6 A,B	TRIAD	all participants were stratified according to their Aβ and tau PET status (A-T-, n=67; A+T-, n=32; A+T+, n=28)	proteins with a minimum number of n=20 observations per group
correlation matrix (Spearman) of selected proteins with one another	Figure S3 A-J	iNPH (A,C,E,G,I), EMIF(B,D,F,H,J)	iNPH (all participants, n=73), EMIF (all participants, n=467)	proteins that had a correlation of >0.6 with the corresponding Eigenprotein value in the TRIAD cohort
plot of Eigenprotein values across Braak stages	Figure 3 B, Figure 4 A, Figure 5 A, Figure 6 E,F, Figure 7	TRIAD	filtered out discordant Braak stages and participants without tau PET data (N/A or D, n=15), for controls (marked CTRL in plots) filtered out MCI patients so that all controls were cognitively unimpaired	N/A (Eigenprotein values TRIAD)
plot of Eigenprotein values across clinical groups	Figure 3 C, Figure 5 B, Figure 6 G,H	TRIAD	all participants were stratified according to their Aβ PET status and clinical group, filtered out patients without Aβ PET data	N/A (Eigenprotein values TRIAD)
plot of Eigenprotein values across clinical groups	Figure 3 E, Figure 4 C, Figure 5 D, Figure 6 I,J	EMIF	all participants were stratified according to their CSF Aβ ratio (normal/abnormal) and clinical group	N/A (Eigenprotein values EMIF)
plot of Eigenprotein values across cortical biopsy groups groups/Aβ score	Figure 3 F-G, Figure 4 D-E, Figure 5 E-F, Figure 6 K-N	iNPH	all participants were stratified according to their cortical biopsy group/Aβ score	N/A (Eigenprotein values iNPH)
specific proteins plot	Figure S5, S7, S8, S10, S11	all cohorts	participants filtered like in the Eigenprotein value plots (see above)	specified protein
LASSO	Figure S12	EMIF (A, B, D, E), TRIAD (C, F)	all participants, stratified as indicated in analysis	To build LASSO models, proteins that were significantly changed between controls and AD patients in both the TRIAD and EMIF cohort were chosen (total number of proteins: 36)
association of proteins with Aβ and tau PET SUVR	Figure S6	TRIAD	all participants with available Aβ and tau PET data (n=128)	proteins with a minimum number of n=30 observations
