# Supplementary material for: Cerebrospinal fluid proteome profiling across the Alzheimer’s disease continuum: a step towards solving the equation for ‘X’
Source: Mol Neurodegener. 2025 May 6;20:52. doi: 10.1186/s13024-025-00841-0 (PMC12057231; doi:10.1186/s13024-025-00841-0)
Supplement: Supplementary file 3 — Supplementary Material 3. [file 13024_2025_841_MOESM3_ESM.xlsx]

## Sheet: Table S5
Accession	Protein Description	Gene Symbol	Cluster Color	kME magenta	P(kME magenta)	kME red	P(kME red)	kME turquoise	P(kME turquoise)	kME yellow	P(kME yellow)	kME blue	P(kME blue)	kME green	P(kME green)	kME purple	P(kME purple)	kME black	P(kME black)	kME pink	P(kME pink)	kME brown	P(kME brown)	kME greenyellow	P(kME greenyellow)	kME tan
P78509	Reelin [OS=Homo sapiens]	RELN	greenyellow	0.134323	0.282251	0.137583	0.270624	0.176434	0.15645	-0.335299	0.00592166	-0.455637	0.000120883	0.61872	3.08252e-08	-0.0879857	0.482364	0.208897	0.0923192	-0.247461	0.0451505	0.678115	3.97336e-10	0.902167	4.69752e-25	0.0144955
Q9NYQ8	Protocadherin Fat 2 [OS=Homo sapiens]	FAT2	greenyellow	0.20021	0.107005	0.145123	0.244982	0.0335902	0.788892	-0.220165	0.0756806	-0.304955	0.0127836	0.385894	0.00137408	0.0151854	0.903678	0.10279	0.41148	-0.062592	0.617586	0.418547	0.000469888	0.85783	3.62641e-20	0.159912
Q8N475	Follistatin-related protein 5 [OS=Homo sapiens]	FSTL5	greenyellow	0.0486562	0.698044	-0.0245297	0.845	-0.0307743	0.80623	-0.178721	0.151064	-0.285658	0.0200705	0.534666	3.75704e-06	0.0442663	0.724146	0.297808	0.0151589	-0.162825	0.191464	0.407787	0.000677324	0.768665	4.86784e-14	0.104172
P04180	Phosphatidylcholine-sterol acyltransferase [OS=Homo sapiens]	LCAT	greenyellow	0.194328	0.117933	0.18516	0.136642	0.123394	0.323604	-0.27113	0.0276643	-0.371242	0.00214893	0.395907	0.00100021	-0.0664321	0.596132	0.0646085	0.606279	-0.0515159	0.681224	0.45598	0.000119286	0.764417	8.11196e-14	0.145894
P55291	Cadherin-15 [OS=Homo sapiens]	CDH15	greenyellow	0.0139653	0.911384	-0.121473	0.331251	-0.16134	0.195602	-0.0840783	0.502097	-0.075313	0.547833	0.439199	0.000224921	0.100897	0.420189	0.131398	0.29296	-0.0800396	0.522923	0.25609	0.0379415	0.744305	7.93034e-13	0.0289013
P12109	Collagen alpha-1(VI) chain [OS=Homo sapiens]	COL6A1	brown	0.165804	0.183355	0.289172	0.0185271	0.385905	0.00137359	-0.523409	6.50275e-06	-0.57651	4.06677e-07	0.548041	1.90697e-06	-0.238072	0.0542384	0.136235	0.275393	-0.129031	0.301817	0.788696	3.75428e-15	0.715922	1.41304e-11	-0.111969
Q6UW01	Cerebellin-3 [OS=Homo sapiens]	CBLN3	greenyellow	-0.00721515	0.954149	-0.0899193	0.472753	-0.0518063	0.679524	-0.0797125	0.524628	-0.105611	0.398692	0.369831	0.00224113	-0.00475765	0.969757	0.0554019	0.658614	-0.199005	0.109178	0.290117	0.01813	0.704814	3.97521e-11	-0.0489964
P16870	Carboxypeptidase E [OS=Homo sapiens]	CPE	brown	0.276617	0.0245519	0.249189	0.0436232	0.251039	0.0420352	-0.489826	2.98939e-05	-0.547905	1.92049e-06	0.656346	2.18996e-09	-0.0995099	0.426641	0.346014	0.00443001	-0.0784696	0.531134	0.711083	2.2306e-11	0.704614	4.04843e-11	0.0761714
Q8IUC8	Polypeptide N-acetylgalactosaminyltransferase 13 [OS=Homo sapiens]	GALNT13	greenyellow	0.0899846	0.47243	0.062502	0.618093	0.12935	0.30061	-0.332837	0.00632112	-0.331774	0.0065008	0.415869	0.000515247	-0.0898516	0.473088	0.155899	0.211302	-0.0230733	0.854098	0.426844	0.000351476	0.698181	7.2091e-11	-0.0211226
Q8NFP4	MAM domain-containing glycosylphosphatidylinositol anchor protein 1 [OS=Homo sapiens]	MDGA1	greenyellow	0.0352151	0.778933	0.0595814	0.634633	0.0777954	0.534679	-0.14489	0.245748	-0.244272	0.0480855	0.458174	0.000109526	-0.10803	0.387914	0.0717632	0.566911	-0.210572	0.0896779	0.481121	4.32748e-05	0.692179	1.21868e-10	-0.11387
Q9UM22	Mammalian ependymin-related protein 1 [OS=Homo sapiens]	EPDR1	brown	0.0943598	0.451078	0.111695	0.371925	0.189037	0.128475	-0.396898	0.000968739	-0.456531	0.000116763	0.73094	3.2204e-12	-0.177892	0.153	0.206013	0.0970076	-0.223516	0.0712218	0.704081	4.24919e-11	0.673566	5.74354e-10	-0.148423
O75787	Renin receptor [OS=Homo sapiens]	ATP6AP2	brown	0.209596	0.0912107	0.36509	0.00257726	0.451154	0.000143637	-0.544888	2.2434e-06	-0.664047	1.21669e-09	0.387811	0.00129399	-0.266883	0.0302958	0.150079	0.229061	-0.0887743	0.478432	0.729568	3.70116e-12	0.673053	5.98486e-10	-0.0318116
Q9C0A0	Contactin-associated protein-like 4 [OS=Homo sapiens]	CNTNAP4	brown	0.21932	0.0768391	0.256322	0.0377622	0.319602	0.00890081	-0.463208	8.98435e-05	-0.515479	9.46042e-06	0.619376	2.95256e-08	-0.255089	0.0387256	0.0961879	0.442316	-0.184378	0.138338	0.797215	1.15932e-15	0.667179	9.53325e-10	-0.0486132
O15335	Chondroadherin [OS=Homo sapiens]	CHAD	greenyellow	0.173245	0.164195	0.173707	0.163056	0.148362	0.234494	-0.332276	0.00641531	-0.445153	0.000180273	0.487437	3.31217e-05	0.0957207	0.444546	0.373393	0.00201498	-0.110702	0.376219	0.472299	6.23276e-05	0.659793	1.68688e-09	0.23881
O60609	GDNF family receptor alpha-3 [OS=Homo sapiens]	GFRA3	greenyellow	0.0454961	0.716801	-0.120557	0.334937	-0.100162	0.423604	-0.12554	0.315194	-0.140461	0.260634	0.421711	0.000421005	0.178264	0.152128	0.128568	0.303569	-0.0665913	0.595249	0.241333	0.0509268	0.658041	1.92702e-09	0.108517
Q08629	Testican-1 [OS=Homo sapiens]	SPOCK1	greenyellow	0.269374	0.0287286	0.195991	0.114759	0.163527	0.18953	-0.413034	0.000567572	-0.411331	0.00060127	0.388035	0.0012849	-0.101965	0.415262	0.189358	0.127815	0.0337103	0.788155	0.514521	9.89257e-06	0.653966	2.61715e-09	-0.0376277
Q9NY47	Voltage-dependent calcium channel subunit alpha-2/delta-2 [OS=Homo sapiens]	CACNA2D2	brown	0.162325	0.192849	0.429165	0.000323619	0.521237	7.21283e-06	-0.510558	1.18827e-05	-0.666525	1.00333e-09	0.298829	0.0147979	-0.319695	0.00887983	-0.0138552	0.91208	-0.175847	0.157855	0.76879	4.79488e-14	0.652598	2.89753e-09	-0.147058
Q92820	Gamma-glutamyl hydrolase [OS=Homo sapiens]	GGH	green	0.0547806	0.662209	-0.0915916	0.464525	-0.0803403	0.521357	-0.179824	0.148517	-0.256784	0.037406	0.771344	3.50788e-14	0.116136	0.35309	0.39628	0.00098824	-0.145178	0.2448	0.431329	0.000299485	0.650472	3.39032e-09	0.140255
Q9P2S2	Neurexin-2 [OS=Homo sapiens]	NRXN2	brown	0.22591	0.0681682	0.509097	1.27062e-05	0.657345	2.03108e-09	-0.635478	9.9224e-09	-0.732209	2.82933e-12	0.383543	0.00147833	-0.486053	3.51359e-05	-0.0580341	0.643469	-0.194301	0.117985	0.928165	3.59671e-29	0.623133	2.30191e-08	-0.175747
Q6ZSJ9	Protein shisa-6 [OS=Homo sapiens]	SHISA6	brown	0.307169	0.0121161	0.465999	8.03913e-05	0.438592	0.000229998	-0.539348	2.97302e-06	-0.67396	5.56463e-10	0.222124	0.0730479	-0.109204	0.382749	0.117665	0.346743	0.0514757	0.681459	0.580265	3.28051e-07	0.621946	2.4912e-08	0.169555
O15031	Plexin-B2 [OS=Homo sapiens]	PLXNB2	greenyellow	0.109305	0.382306	0.00451228	0.971316	-0.0579129	0.644164	-0.177504	0.153912	-0.156822	0.20858	0.373341	0.00201812	0.103589	0.407835	0.255604	0.0383207	-0.0144208	0.908506	0.247484	0.0451303	0.617421	3.35639e-08	0.120749
O75326	Semaphorin-7A [OS=Homo sapiens]	SEMA7A	brown	0.186748	0.133252	0.325918	0.0075733	0.445516	0.00017783	-0.52788	5.24206e-06	-0.557053	1.18747e-06	0.581965	2.97381e-07	-0.377303	0.00179043	0.0112859	0.928336	-0.248158	0.0445298	0.863206	1.15174e-20	0.610962	5.09523e-08	-0.197429
P21246	Pleiotrophin [OS=Homo sapiens]	PTN	brown	0.198523	0.110056	0.1159	0.354075	0.124803	0.318065	-0.35936	0.00304313	-0.411623	0.000595374	0.691468	1.29574e-10	0.0348112	0.781406	0.424608	0.00038036	-0.193637	0.119271	0.604595	7.61993e-08	0.609885	5.45771e-08	0.0161049
O75493	Carbonic anhydrase-related protein 11 [OS=Homo sapiens]	CA11	brown	0.0035099	0.977686	0.111289	0.373674	0.223929	0.0706874	-0.282671	0.021467	-0.372811	0.00205043	0.637425	8.65933e-09	-0.2038	0.100731	0.153219	0.219357	-0.271645	0.0273592	0.666405	1.01277e-09	0.607311	6.42501e-08	-0.140064
Q8IV08	5'-3' exonuclease PLD3 [OS=Homo sapiens]	PLD3	brown	0.358019	0.00316237	0.40786	0.000675668	0.428685	0.000329211	-0.607064	6.52564e-08	-0.621139	2.6282e-08	0.587219	2.18793e-07	-0.331391	0.00656656	0.0801604	0.522293	-0.205628	0.0976487	0.860252	2.17588e-20	0.602937	8.44987e-08	-0.143944
P48058	Glutamate receptor 4 [OS=Homo sapiens]	GRIA4	brown	0.217078	0.0799807	0.3782	0.00174223	0.502872	1.68459e-05	-0.52207	6.93251e-06	-0.575013	4.42722e-07	0.473768	5.86942e-05	-0.397509	0.000949782	-0.0598556	0.633072	-0.195969	0.114801	0.87855	3.26961e-22	0.59842	1.11653e-07	-0.235182
P07711	Procathepsin L [OS=Homo sapiens]	CTSL	brown	0.208948	0.092238	0.224756	0.0696266	0.303335	0.0132918	-0.500028	1.91284e-05	-0.52787	5.24445e-06	0.706013	3.56361e-11	-0.188587	0.129404	0.198958	0.109263	-0.202714	0.102598	0.765009	7.55921e-14	0.598386	1.11885e-07	-0.0595835
P11117	Lysosomal acid phosphatase [OS=Homo sapiens]	ACP2	green	0.176501	0.156289	-0.0280154	0.823307	-0.0578626	0.644452	-0.275546	0.0251351	-0.24942	0.0434223	0.725788	5.40739e-12	0.0739644	0.555045	0.274536	0.0256959	-0.166996	0.180184	0.477367	5.06056e-05	0.598013	1.14467e-07	0.0719939
Q9BZR6	Reticulon-4 receptor [OS=Homo sapiens]	RTN4R	brown	0.0492465	0.69456	0.032957	0.792782	0.18066	0.146608	-0.347223	0.00428464	-0.318078	0.00924981	0.541039	2.72956e-06	-0.257211	0.0370796	0.109294	0.382355	-0.240714	0.0515422	0.611954	4.78192e-08	0.587352	2.17083e-07	-0.241999
Q9P0K1	Disintegrin and metalloproteinase domain-containing protein 22 [OS=Homo sapiens]	ADAM22	brown	0.331951	0.0064706	0.406755	0.000701049	0.491403	2.79261e-05	-0.504184	1.58811e-05	-0.571002	5.5468e-07	0.303917	0.013107	-0.367077	0.00243129	-0.0563827	0.652955	-0.149096	0.232161	0.724561	6.10709e-12	0.581631	3.03185e-07	-0.142498
B8ZZ34	Protein shisa-8 [OS=Homo sapiens]	SHISA8	grey	0.307946	0.0118893	0.245446	0.0469877	0.112122	0.370088	-0.376464	0.00183666	-0.373171	0.00202846	0.299338	0.0146209	0.102207	0.414151	0.215419	0.0823713	0.0501004	0.689531	0.393955	0.00106491	0.576355	4.10294e-07	0.23336
Q92563	Testican-2 [OS=Homo sapiens]	SPOCK2	brown	0.354662	0.00347949	0.38837	0.00127144	0.310883	0.0110642	-0.458819	0.000106796	-0.545308	2.19566e-06	0.376832	0.00181624	-0.172546	0.165929	0.21245	0.0867894	-0.118757	0.342253	0.578431	3.64482e-07	0.574131	4.65335e-07	0.0528363
P07686	Beta-hexosaminidase subunit beta [OS=Homo sapiens]	HEXB	green	0.0314974	0.801769	-0.0477961	0.703132	-0.0386052	0.758271	-0.246878	0.0456763	-0.322313	0.00830792	0.845059	4.62705e-19	0.0965924	0.44039	0.483152	3.97322e-05	-0.167191	0.179666	0.482962	4.00519e-05	0.572914	4.98336e-07	0.186489
P43121	Cell surface glycoprotein MUC18 [OS=Homo sapiens]	MCAM	brown	0.282288	0.0216517	0.476528	5.2394e-05	0.473832	5.85418e-05	-0.512526	1.08517e-05	-0.602112	8.89378e-08	0.157458	0.206716	-0.266714	0.0304047	0.0157031	0.90041	0.0751119	0.548906	0.601485	9.24613e-08	0.572156	5.20001e-07	0.130341
Q04900	Sialomucin core protein 24 [OS=Homo sapiens]	CD164	brown	0.24641	0.0461015	0.325524	0.00765081	0.407672	0.000679921	-0.55171	1.57519e-06	-0.557138	1.1821e-06	0.525679	5.83101e-06	-0.236832	0.0555432	0.0479345	0.702312	-0.213583	0.085082	0.779834	1.2054e-14	0.567491	6.74021e-07	-0.0752099
O60242	Adhesion G protein-coupled receptor B3 [OS=Homo sapiens]	ADGRB3	brown	0.113246	0.365279	0.155612	0.212154	0.221778	0.073507	-0.422471	0.000409975	-0.414878	0.000533018	0.661337	1.4992e-09	-0.175756	0.158074	0.211868	0.0876764	-0.224778	0.0695992	0.695599	9.05019e-11	0.567163	6.86334e-07	-0.101222
Q6MZW2	Follistatin-related protein 4 [OS=Homo sapiens]	FSTL4	brown	0.097075	0.438099	0.314891	0.0100188	0.47765	5.00147e-05	-0.505342	1.50726e-05	-0.548081	1.9031e-06	0.479736	4.58576e-05	-0.458017	0.000110197	-0.0215478	0.863649	-0.347686	0.00423017	0.838534	1.5582e-18	0.564644	7.88138e-07	-0.314204
P07602	Prosaposin [OS=Homo sapiens]	PSAP	brown	0.273138	0.0264889	0.4772	5.09559e-05	0.570304	5.76706e-07	-0.638443	8.06103e-09	-0.673156	5.9359e-10	0.516735	8.92082e-06	-0.351658	0.00378683	0.0868947	0.487832	-0.196791	0.113258	0.878489	3.3193e-22	0.563486	8.39543e-07	-0.0928238
Q9HAT2	Sialate O-acetylesterase [OS=Homo sapiens]	SIAE	green	0.0342717	0.784711	-0.216373	0.0809893	-0.189575	0.127372	-0.179808	0.148553	-0.183158	0.14101	0.882278	1.27928e-22	0.149691	0.23028	0.570855	5.59236e-07	-0.164404	0.187136	0.365348	0.00255787	0.560466	9.88837e-07	0.0342915
Q9NR09	Baculoviral IAP repeat-containing protein 6 [OS=Homo sapiens]	BIRC6	brown	0.0892443	0.476096	0.145926	0.242352	0.273442	0.0263151	-0.324156	0.00792495	-0.399176	0.000899761	0.519426	7.85935e-06	-0.269048	0.0289292	0.00557799	0.964545	-0.159225	0.201603	0.68409	2.42426e-10	0.553723	1.41691e-06	-0.133944
Q06481	Amyloid beta precursor like protein 2 [OS=Homo sapiens]	APLP2	brown	0.370012	0.0022291	0.638127	8.24223e-09	0.670829	7.14748e-10	-0.627299	1.73995e-08	-0.746909	5.97456e-13	0.259274	0.0355354	-0.456968	0.000114797	-0.0320436	0.798402	-0.108771	0.384649	0.843469	6.25143e-19	0.549208	1.79496e-06	-0.0188092
P06865	Beta-hexosaminidase subunit alpha [OS=Homo sapiens]	HEXA	green	-0.00966786	0.938589	-0.148336	0.234578	-0.0956138	0.445058	-0.244517	0.0478541	-0.276506	0.024612	0.883524	9.28508e-23	0.147244	0.238078	0.455614	0.000120993	-0.185054	0.136871	0.445582	0.000177393	0.548116	1.89958e-06	0.129838
Q6IS24	Polypeptide N-acetylgalactosaminyltransferase 17 [OS=Homo sapiens]	GALNT17	brown	0.175146	0.159544	0.341537	0.00500719	0.414078	0.00054777	-0.507925	1.34046e-05	-0.547266	1.98499e-06	0.447549	0.000164723	-0.279992	0.0227888	0.0628799	0.615966	-0.16594	0.182993	0.747685	5.48742e-13	0.548022	1.90887e-06	-0.0740089
Q53EL9	Seizure protein 6 homolog [OS=Homo sapiens]	SEZ6	brown	0.361356	0.00287298	0.590777	1.77178e-07	0.60417	7.82511e-08	-0.55209	1.54409e-06	-0.699104	6.64233e-11	0.158254	0.2044	-0.373025	0.00203736	-0.0694295	0.57962	-0.0453059	0.717935	0.731974	2.89804e-12	0.546427	2.0728e-06	0.00838112
P52803	Ephrin-A5 [OS=Homo sapiens]	EFNA5	brown	0.16098	0.196614	0.405294	0.00073592	0.586631	2.26493e-07	-0.576424	4.08677e-07	-0.590375	1.81476e-07	0.400033	0.000874969	-0.468302	7.32914e-05	-0.0688465	0.582815	-0.206473	0.0962482	0.861827	1.55262e-20	0.54402	2.34547e-06	-0.208391
Q9UQ52	Contactin-6 [OS=Homo sapiens]	CNTN6	brown	0.366848	0.00244769	0.561361	9.42207e-07	0.576376	4.098e-07	-0.516308	9.10106e-06	-0.655772	2.28646e-09	0.091212	0.466386	-0.343237	0.00478068	-0.0323162	0.796724	-0.0564163	0.652761	0.628215	1.63526e-08	0.543679	2.38665e-06	0.0540017
Q9UBR2	Cathepsin Z [OS=Homo sapiens]	CTSZ	green	-0.0906068	0.469361	-0.325979	0.00756144	-0.314397	0.0101429	0.000411426	0.997384	-0.0198175	0.874506	0.796555	1.2724e-15	0.240394	0.0518627	0.455312	0.000122413	-0.189863	0.126784	0.1767	0.155815	0.534037	3.87588e-06	0.139171
Q9BXJ4-3	Isoform 3 of Complement C1q tumor necrosis factor-related protein 3 [OS=Homo sapiens]	C1QTNF3	grey	0.125211	0.316472	0.0967157	0.439805	0.0403411	0.747754	-0.167629	0.178514	-0.267561	0.0298623	0.265194	0.0313995	0.0571872	0.648327	0.219257	0.076925	0.0418231	0.738813	0.255204	0.038635	0.534025	3.87824e-06	0.247955
A5D6W6	Fat storage-inducing transmembrane protein 1 [OS=Homo sapiens]	FITM1	brown	0.110092	0.378869	0.139986	0.262264	0.269419	0.0287008	-0.365603	0.00253884	-0.407529	0.000683181	0.583547	2.71289e-07	-0.205912	0.0971762	0.067438	0.590567	-0.130641	0.295773	0.697888	7.3986e-11	0.533089	4.06195e-06	-0.079087
Q9NT99	Leucine-rich repeat-containing protein 4B [OS=Homo sapiens]	LRRC4B	brown	0.278378	0.0236184	0.540958	2.74085e-06	0.663628	1.2568e-09	-0.678696	3.78887e-10	-0.723191	6.99074e-12	0.417631	0.000484971	-0.464606	8.49871e-05	-0.0679589	0.587695	-0.184168	0.138795	0.936484	7.97124e-31	0.532443	4.19335e-06	-0.183165
O00115	Deoxyribonuclease-2-alpha [OS=Homo sapiens]	DNASE2	green	0.0145073	0.90796	-0.113191	0.365512	-0.080559	0.52022	-0.299137	0.0146904	-0.221889	0.0733592	0.821701	2.8274e-17	0.0411019	0.74316	0.432923	0.00028277	-0.242775	0.0495155	0.43822	0.000233161	0.531782	4.33209e-06	-0.0829947
O14917	Protocadherin-17 [OS=Homo sapiens]	PCDH17	brown	0.223847	0.0707938	0.40573	0.000725356	0.544425	2.29736e-06	-0.587495	2.15255e-07	-0.659763	1.69081e-09	0.445668	0.000176823	-0.35031	0.00393247	0.0228171	0.855701	-0.202445	0.103064	0.846285	3.66051e-19	0.531336	4.42805e-06	-0.111532
Q5VU97	VWFA and cache domain-containing protein 1 [OS=Homo sapiens]	CACHD1	green	0.0270241	0.829464	-0.107833	0.388788	-0.0994222	0.427051	-0.0576233	0.645824	-0.0973629	0.436736	0.64828	3.98147e-09	-0.00589174	0.962553	0.0990761	0.42867	-0.102925	0.41086	0.413189	0.000564583	0.529444	4.85768e-06	-0.0588783
Q07954	Prolow-density lipoprotein receptor-related protein 1 [OS=Homo sapiens]	LRP1	brown	0.352546	0.00369362	0.288053	0.0190072	0.217198	0.0798107	-0.420912	0.000432898	-0.418731	0.000466904	0.45146	0.00014197	-0.147672	0.236702	0.0615757	0.623319	-0.0814646	0.515526	0.601502	9.23636e-08	0.527479	5.34487e-06	-0.0894148
Q9UHL4	Dipeptidyl peptidase 2 [OS=Homo sapiens]	DPP7	green	-0.082777	0.50876	-0.139416	0.264233	-0.0884298	0.480147	-0.110522	0.376998	-0.12231	0.327905	0.636651	9.14204e-09	-0.0216805	0.862818	0.24346	0.0488571	-0.199124	0.108961	0.369728	0.00224801	0.515192	9.5879e-06	-0.130199
Q86YD3	Transmembrane protein 25 [OS=Homo sapiens]	TMEM25	brown	0.235052	0.0574601	0.344648	0.00459957	0.459153	0.00010541	-0.522781	6.70105e-06	-0.57325	4.89029e-07	0.357126	0.00324413	-0.294547	0.0163632	-0.00826764	0.94747	-0.190335	0.125825	0.726586	4.9941e-12	0.514593	9.85945e-06	-0.135391
P09104	Gamma-enolase [OS=Homo sapiens]	ENO2	brown	0.561918	9.14192e-07	0.599318	1.05672e-07	0.482025	4.16637e-05	-0.567933	6.57793e-07	-0.588674	2.00766e-07	0.305287	0.0126813	-0.372748	0.00205433	0.0129833	0.917593	-0.100907	0.420145	0.741074	1.12159e-12	0.507321	1.37786e-05	-0.133957
Q9Y646	Carboxypeptidase Q [OS=Homo sapiens]	CPQ	green	0.00956204	0.93926	-0.0992951	0.427645	-0.111101	0.37449	-0.120145	0.336602	-0.120713	0.334308	0.715608	1.45592e-11	0.109409	0.38185	0.284306	0.0206927	-0.0868398	0.488107	0.33466	0.00602301	0.502831	1.68772e-05	0.164469
P02649	Apolipoprotein E [OS=Homo sapiens]	APOE	brown	0.349781	0.00399089	0.573939	4.7042e-07	0.567038	6.91086e-07	-0.527206	5.41615e-06	-0.653231	2.76437e-09	0.099352	0.427379	-0.31101	0.0110297	0.00978142	0.937869	0.0233915	0.852109	0.64601	4.69577e-09	0.49647	2.23875e-05	0.0373243
P32119	Peroxiredoxin-2 [OS=Homo sapiens]	PRDX2	brown	0.478381	4.85208e-05	0.466079	8.01329e-05	0.358792	0.00309317	-0.499979	1.91698e-05	-0.502242	1.73283e-05	0.407972	0.00067314	-0.327795	0.00721386	0.0230194	0.854436	-0.0238906	0.84899	0.68997	1.47362e-10	0.493504	2.54908e-05	-0.152949
Q99983	Osteomodulin [OS=Homo sapiens]	OMD	green	0.0372098	0.766756	-0.0577704	0.64498	-0.0849805	0.497504	-0.188655	0.129262	-0.22555	0.0686211	0.54735	1.97646e-06	0.377703	0.00176879	0.304072	0.0130583	-0.0950011	0.447993	0.287724	0.0191505	0.492885	2.61871e-05	0.448355
P05067	Amyloid-beta precursor protein [OS=Homo sapiens]	APP	brown	0.221821	0.0734506	0.487268	3.33625e-05	0.639899	7.27332e-09	-0.618097	3.21115e-08	-0.664036	1.21769e-09	0.382811	0.00151222	-0.440867	0.000211489	-0.0202908	0.871534	-0.24045	0.0518067	0.874978	7.8097e-22	0.488712	3.13612e-05	-0.174019
Q9H2E6	Semaphorin-6A [OS=Homo sapiens]	SEMA6A	brown	0.120782	0.334027	0.131016	0.294376	0.214699	0.0834259	-0.32397	0.00796283	-0.35358	0.00358757	0.599501	1.04486e-07	-0.196766	0.113304	0.0925679	0.459758	-0.19823	0.110592	0.644447	5.25671e-09	0.488357	3.18421e-05	-0.140907
Q96GW7	Brevican core protein [OS=Homo sapiens]	BCAN	brown	0.209634	0.0911502	0.423639	0.000393537	0.591117	1.73626e-07	-0.590538	1.79726e-07	-0.662992	1.32007e-09	0.439952	0.000218759	-0.412452	0.00057888	0.0352435	0.778759	-0.247826	0.0448242	0.876031	6.05779e-22	0.487968	3.23774e-05	-0.200617
O15466	Alpha-2,8-sialyltransferase 8E [OS=Homo sapiens]	ST8SIA5	grey	0.141451	0.257254	0.206866	0.0956021	0.32889	0.00701096	-0.302047	0.013708	-0.315753	0.00980563	0.130611	0.295884	-0.367462	0.00240385	-0.130229	0.297311	-0.0753943	0.5474	0.437788	0.00023689	0.486454	3.45419e-05	-0.115922
Q6P9A2	Polypeptide N-acetylgalactosaminyltransferase 18 [OS=Homo sapiens]	GALNT18	brown	0.126297	0.312262	0.147567	0.23704	0.236971	0.0553954	-0.392449	0.00111739	-0.358116	0.00315362	0.480178	4.5019e-05	-0.166118	0.182517	0.127238	0.308638	-0.206364	0.0964279	0.617669	3.3024e-08	0.485445	3.60562e-05	-0.0512915
Q8WXG1	S-adenosylmethionine-dependent nucleotide dehydratase RSAD2 [OS=Homo sapiens]	RSAD2	brown	0.0984056	0.431817	0.11633	0.352282	0.216188	0.0812558	-0.327347	0.00729821	-0.353099	0.00363653	0.453229	0.000132656	-0.124496	0.319268	0.0398538	0.750702	-0.097899	0.434203	0.582601	2.86626e-07	0.484424	3.76531e-05	0.019107
Q9Y2I2	Netrin-G1 [OS=Homo sapiens]	NTNG1	brown	0.109282	0.382408	0.407868	0.000675484	0.610715	5.17626e-08	-0.554062	1.39177e-06	-0.622638	2.37914e-08	0.424585	0.000380666	-0.447374	0.000165819	-0.0961195	0.442642	-0.268358	0.0293595	0.897403	1.995e-24	0.484028	3.82899e-05	-0.165927
Q09019	Dystrophia myotonica WD repeat-containing protein [OS=Homo sapiens]	DMWD	brown	0.448618	0.000158193	0.585709	2.39105e-07	0.49765	2.1253e-05	-0.525857	5.78121e-06	-0.685767	2.10577e-10	0.122599	0.326755	-0.241632	0.0506317	0.0182343	0.88446	0.0391162	0.75517	0.632747	1.19906e-08	0.482881	4.019e-05	0.0990169
Q9UKU6	Thyrotropin-releasing hormone-degrading ectoenzyme [OS=Homo sapiens]	TRHDE	brown	0.0671334	0.59225	0.0175117	0.889009	0.0956377	0.444943	-0.204746	0.0991267	-0.200433	0.106607	0.471869	6.34291e-05	-0.244526	0.0478465	0.0261801	0.834714	-0.214487	0.0837387	0.5129	1.06655e-05	0.478972	4.73418e-05	-0.188411
Q12860	Contactin-1 [OS=Homo sapiens]	CNTN1	brown	0.331134	0.00661112	0.631817	1.27847e-08	0.713901	1.71179e-11	-0.654579	2.50022e-09	-0.755321	2.33723e-13	0.259519	0.0353556	-0.409506	0.000639406	-0.0456506	0.71588	-0.147217	0.238164	0.849077	2.13017e-19	0.478897	4.74891e-05	-0.0241582
P48740-3	Isoform 3 of Mannan-binding lectin serine protease 1 [OS=Homo sapiens]	MASP1	grey	-0.114941	0.358098	-0.145719	0.243027	-0.000926752	0.994108	-0.142289	0.254417	-0.201976	0.103881	0.556126	1.24759e-06	0.0515103	0.681257	0.206754	0.0957868	-0.0977261	0.435018	0.401134	0.000844039	0.478064	4.91638e-05	0.003314
Q05996	Zona pellucida sperm-binding protein 2 [OS=Homo sapiens]	ZP2	grey	0.0721692	0.564714	0.149954	0.229456	0.195472	0.115743	-0.255047	0.0387589	-0.345967	0.00443577	0.183145	0.141039	-0.0441416	0.724892	0.185337	0.136262	0.002761	0.982446	0.344905	0.0045672	0.473348	5.97138e-05	0.0371772
P98095	Fibulin-2 [OS=Homo sapiens]	FBLN2	grey	0.121033	0.333019	0.117675	0.346701	0.193321	0.119885	-0.404894	0.000745748	-0.443901	0.000188921	0.535205	3.65774e-06	0.0637526	0.611067	0.300006	0.0143909	-0.0442597	0.724186	0.522027	6.94671e-06	0.472239	6.24802e-05	0.329413
O95158	Neurexophilin-4 [OS=Homo sapiens]	NXPH4	grey	0.198858	0.109445	0.271071	0.0277001	0.182613	0.142218	-0.240056	0.052203	-0.40385	0.000771947	0.081538	0.515146	0.00253393	0.98389	0.0543675	0.664604	0.0627245	0.616841	0.253912	0.039665	0.472236	6.24871e-05	0.17118
Q9HC57	WAP four-disulfide core domain protein 1 [OS=Homo sapiens]	WFDC1	grey	0.177212	0.154601	0.332842	0.00632026	0.354382	0.00350718	-0.366275	0.00248928	-0.436864	0.00024504	0.114712	0.359062	-0.177689	0.153476	0.0313345	0.802773	-0.0505288	0.687013	0.445422	0.000178464	0.468011	7.41556e-05	-0.0313187
Q9BRK5	45 kDa calcium-binding protein [OS=Homo sapiens]	SDF4	green	0.107896	0.388508	-0.0559516	0.65544	-0.120774	0.334061	-0.227865	0.0657529	-0.196674	0.113476	0.623553	2.2384e-08	0.20733	0.0948439	0.552785	1.4887e-06	-0.0710526	0.570767	0.272724	0.0267281	0.467543	7.55654e-05	0.216303
Q09328	Alpha-1,6-mannosylglycoprotein 6-beta-N-acetylglucosaminyltransferase A [OS=Homo sapiens]	MGAT5	grey	0.281145	0.0222117	0.246347	0.0461592	0.207746	0.0941684	-0.363611	0.00269098	-0.341128	0.00506306	0.0663874	0.59638	-0.0787441	0.529693	-0.00321338	0.979571	0.0987317	0.430285	0.303343	0.0132891	0.465589	8.17179e-05	0.118756
P40189	Interleukin-6 receptor subunit beta [OS=Homo sapiens]	IL6ST	brown	0.391355	0.00115694	0.670219	7.50203e-10	0.77424	2.44966e-14	-0.668321	8.71522e-10	-0.766111	6.62588e-14	0.186698	0.133358	-0.504814	1.54363e-05	-0.13569	0.277337	-0.0944938	0.450432	0.893065	7.01038e-24	0.464434	8.55693e-05	-0.106756
Q15818	Neuronal pentraxin-1 [OS=Homo sapiens]	NPTX1	brown	0.181087	0.145638	0.541429	2.67615e-06	0.746716	6.10217e-13	-0.632503	1.21942e-08	-0.726272	5.15272e-12	0.244509	0.0478623	-0.564398	7.98808e-07	-0.141667	0.256521	-0.219321	0.0768368	0.903569	3.02601e-25	0.464329	8.59291e-05	-0.236298
P35052	Glypican-1 [OS=Homo sapiens]	GPC1	brown	0.287399	0.0192927	0.305051	0.0127539	0.337647	0.00556148	-0.404801	0.000748043	-0.413449	0.000559616	0.381204	0.00158905	-0.277486	0.0240877	-0.0306659	0.806899	-0.201828	0.104141	0.63512	1.01725e-08	0.46251	9.23613e-05	-0.217724
P21741	Midkine [OS=Homo sapiens]	MDK	brown	0.267104	0.0301542	0.223299	0.0715046	0.199704	0.107912	-0.407355	0.00068717	-0.464977	8.37395e-05	0.467538	7.55784e-05	-0.0174518	0.889386	0.27338	0.02635	-0.0741371	0.554119	0.519666	7.77062e-06	0.461783	9.50528e-05	-0.00235945
P26992	Ciliary neurotrophic factor receptor subunit alpha [OS=Homo sapiens]	CNTFR	brown	0.258223	0.0363154	0.557013	1.19002e-06	0.627924	1.6679e-08	-0.542469	2.53845e-06	-0.627359	1.73292e-08	0.154816	0.214531	-0.483086	3.98437e-05	-0.14004	0.26208	-0.0955464	0.44538	0.743947	8.24293e-13	0.458527	0.000108024	-0.103164
P48723	Heat shock 70 kDa protein 13 [OS=Homo sapiens]	HSPA13	green	0.0591383	0.637158	-0.112706	0.367582	-0.170289	0.171621	-0.112648	0.367834	-0.214761	0.0833342	0.677878	4.05095e-10	0.315747	0.00980699	0.504081	1.59549e-05	-0.100065	0.424055	0.205442	0.097958	0.457625	0.000111895	0.285414
P43234	Cathepsin O [OS=Homo sapiens]	CTSO	green	0.0663017	0.596855	-0.170181	0.171898	-0.179226	0.149893	-0.0684083	0.585222	-0.0900835	0.471942	0.674632	5.27157e-10	0.181969	0.143654	0.356246	0.00332649	-0.133482	0.285302	0.264824	0.0316453	0.455099	0.000123427	0.100679
P07093	Glia-derived nexin [OS=Homo sapiens]	SERPINE2	brown	0.328032	0.00716957	0.353992	0.00354602	0.296228	0.0157326	-0.510716	1.17964e-05	-0.51452	9.89285e-06	0.362322	0.00279368	-0.0145343	0.90779	0.130044	0.298003	-0.0157151	0.900335	0.527242	5.40665e-06	0.453294	0.000132326	0.156012
P05937	Calbindin [OS=Homo sapiens]	CALB1	grey	0.300609	0.0141861	0.288253	0.0189205	0.133018	0.286996	-0.264405	0.031926	-0.324823	0.00779021	0.167989	0.177569	-0.0120583	0.923446	0.0430089	0.731682	0.0569886	0.649468	0.284647	0.0205342	0.451395	0.000142319	0.165817
Q7Z7M0	Multiple epidermal growth factor-like domains protein 8 [OS=Homo sapiens]	MEGF8	brown	0.250294	0.042669	0.527602	5.31327e-06	0.611414	4.9502e-08	-0.576026	4.18024e-07	-0.617134	3.42001e-08	0.213315	0.0854826	-0.47114	6.53407e-05	-0.180487	0.147001	-0.135854	0.27675	0.824302	1.84342e-17	0.45124	0.000143168	-0.276904
P42785	Lysosomal Pro-X carboxypeptidase [OS=Homo sapiens]	PRCP	green	0.0545876	0.663328	-0.12145	0.331341	-0.140482	0.26056	-0.176838	0.155488	-0.224316	0.0701895	0.814153	9.41186e-17	0.210962	0.0890722	0.506054	1.45945e-05	-0.141352	0.257589	0.321536	0.00847429	0.450595	0.000146739	0.260237
P20472	Parvalbumin alpha [OS=Homo sapiens]	PVALB	grey	0.363734	0.00268138	0.408056	0.000671257	0.242757	0.0495334	-0.330273	0.00676216	-0.384963	0.00141454	0.100577	0.421672	-0.123013	0.325109	0.00311912	0.98017	0.115119	0.357351	0.358357	0.00313195	0.450367	0.000148016	0.125477
Q13557	Calcium/calmodulin-dependent protein kinase type II subunit delta [OS=Homo sapiens]	CAMK2D	brown	0.454028	0.000128638	0.417244	0.000491483	0.26478	0.0316747	-0.341854	0.00496427	-0.39406	0.00106133	0.179475	0.149319	-0.243276	0.049033	-0.0713239	0.569293	0.0210854	0.866548	0.481907	4.18709e-05	0.449383	0.000153667	-0.110308
Q99784	Noelin [OS=Homo sapiens]	OLFM1	brown	0.264981	0.0315406	0.448554	0.000158575	0.590595	1.7912e-07	-0.530048	4.71647e-06	-0.601387	9.30237e-08	0.322438	0.00828142	-0.480284	4.48195e-05	-0.0643922	0.607487	-0.138698	0.266726	0.822104	2.64716e-17	0.449225	0.00015459	-0.232976
P23470	Receptor-type tyrosine-protein phosphatase gamma [OS=Homo sapiens]	PTPRG	brown	0.237825	0.0544966	0.595013	1.37375e-07	0.780705	1.07747e-14	-0.65946	1.7302e-09	-0.754469	2.57458e-13	0.209607	0.091192	-0.53326	4.02771e-06	-0.174708	0.160606	-0.123658	0.32256	0.897119	2.17029e-24	0.448231	0.000160527	-0.193642
Q9ULB1-2	Isoform 2a of Neurexin-1 [OS=Homo sapiens]	NRXN1	brown	0.262919	0.0329382	0.582992	2.80198e-07	0.709097	2.68318e-11	-0.641472	6.50462e-09	-0.707977	2.97574e-11	0.265989	0.030876	-0.543404	2.42038e-06	-0.0648982	0.604662	-0.188417	0.129756	0.874513	8.7296e-22	0.444971	0.000181505	-0.184482
O00584	Ribonuclease T2 [OS=Homo sapiens]	RNASET2	green	0.0393629	0.753675	-0.0158389	0.899554	0.0488278	0.697031	-0.278294	0.0236622	-0.272252	0.0270022	0.711212	2.20385e-11	0.0530789	0.672095	0.357427	0.00321633	-0.109041	0.383464	0.451048	0.000144218	0.443313	0.000193114	0.0687632
Q13510	Acid ceramidase [OS=Homo sapiens]	ASAH1	green	-0.0798471	0.523926	-0.331516	0.00654505	-0.319448	0.00893542	-0.0421187	0.737033	-0.0705667	0.57341	0.84758	2.85171e-19	0.331112	0.0066149	0.553872	1.40583e-06	-0.138573	0.267162	0.162811	0.191504	0.439428	0.000223029	0.209275
P23435	Cerebellin-1 [OS=Homo sapiens]	CBLN1	grey	-0.0113166	0.928142	-0.116352	0.352188	-0.156738	0.208827	-0.0133205	0.915461	-0.0440684	0.72533	0.292501	0.0171599	0.17769	0.153473	0.228923	0.0644748	-0.0765271	0.54138	0.148981	0.232525	0.437601	0.000238517	0.0763736
Q9NRN5	Olfactomedin-like protein 3 [OS=Homo sapiens]	OLFML3	grey	0.150026	0.229228	0.155167	0.213483	0.151043	0.22605	-0.308812	0.0116405	-0.38288	0.00150899	0.388708	0.00125799	0.125568	0.315084	0.28564	0.0200786	0.0514635	0.681531	0.364875	0.00259356	0.436891	0.000244794	0.311338
P04406	Glyceraldehyde-3-phosphate dehydrogenase [OS=Homo sapiens]	GAPDH	brown	0.371701	0.00211973	0.36477	0.00260152	0.319385	0.00894977	-0.483406	3.9309e-05	-0.474014	5.8107e-05	0.455956	0.000119398	-0.360097	0.00297923	-0.0118337	0.924868	-0.0743246	0.553114	0.687267	1.85526e-10	0.435923	0.000253603	-0.172199
P34059	N-acetylgalactosamine-6-sulfatase [OS=Homo sapiens]	GALNS	green	0.0719898	0.565684	-0.143623	0.249946	-0.154341	0.215958	-0.141207	0.258084	-0.0589621	0.638164	0.638573	7.98769e-09	0.0340348	0.786164	0.280657	0.0224545	-0.171324	0.168993	0.292171	0.0172916	0.435076	0.000261545	-0.14006
P05060	Secretogranin-1 [OS=Homo sapiens]	CHGB	brown	0.210154	0.0903314	0.58323	2.76335e-07	0.710282	2.40361e-11	-0.557652	1.15015e-06	-0.698824	6.80968e-11	0.0336188	0.788717	-0.464875	8.40796e-05	-0.0882933	0.480828	-0.0415891	0.740222	0.690383	1.42244e-10	0.434017	0.000271792	-0.0115972
Q9HAR2	Adhesion G protein-coupled receptor L3 [OS=Homo sapiens]	ADGRL3	brown	0.181019	0.145792	0.329533	0.00689441	0.492572	2.65466e-05	-0.495196	2.36754e-05	-0.466583	7.85329e-05	0.343951	0.00468827	-0.389475	0.00122792	-0.0624844	0.618192	-0.124223	0.320335	0.75029	4.11564e-13	0.4339	0.00027295	-0.196624
P00352	Aldehyde dehydrogenase 1A1 [OS=Homo sapiens]	ALDH1A1	grey	0.16369	0.189085	0.053041	0.672316	-0.0500859	0.689616	-0.0692354	0.580683	-0.161148	0.196139	0.206238	0.0966354	0.00158338	0.989933	0.140175	0.261615	-0.00351463	0.977656	0.148158	0.235145	0.424127	0.000386851	-0.0073846
P10721	Mast/stem cell growth factor receptor Kit [OS=Homo sapiens]	KIT	grey	0.0384077	0.75947	0.0679214	0.587902	0.117689	0.346644	-0.0280442	0.823129	-0.148793	0.233124	0.13881	0.266333	-0.111263	0.373786	0.021049	0.866777	-0.030429	0.808362	0.285431	0.0201735	0.424092	0.000387328	-0.0446687
P01019	Angiotensinogen [OS=Homo sapiens]	AGT	brown	0.125092	0.316938	0.109931	0.379571	0.1711	0.169561	-0.288993	0.0186031	-0.308998	0.0115877	0.546284	2.08817e-06	-0.132738	0.288019	0.0895577	0.474543	-0.125997	0.313421	0.596439	1.2599e-07	0.422224	0.000413533	-0.0968825
O94985-2	Isoform 2 of Calsyntenin-1 [OS=Homo sapiens]	CLSTN1	brown	0.353637	0.00358175	0.69325	1.11067e-10	0.78785	4.20685e-15	-0.735479	2.01971e-12	-0.799844	7.9772e-16	0.174879	0.160192	-0.470411	6.73013e-05	-0.0236925	0.850228	-0.0684523	0.58498	0.832616	4.47676e-18	0.422125	0.00041496	-0.0414751
O94910	Adhesion G protein-coupled receptor L1 [OS=Homo sapiens]	ADGRL1	brown	0.247744	0.0448976	0.555138	1.31478e-06	0.681747	2.94646e-10	-0.575871	4.21714e-07	-0.669723	7.80245e-10	0.161187	0.196031	-0.459322	0.000104715	-0.125056	0.317076	-0.142483	0.253764	0.760574	1.27574e-13	0.421003	0.000431517	-0.0652877
Q7Z3B1	Neuronal growth regulator 1 [OS=Homo sapiens]	NEGR1	brown	0.289378	0.01844	0.642982	5.83961e-09	0.807134	2.74544e-16	-0.652767	2.86149e-09	-0.755394	2.31778e-13	0.189244	0.12805	-0.564029	8.15049e-07	-0.176755	0.155685	-0.151778	0.223774	0.910282	3.34117e-26	0.420361	0.000441264	-0.1934
Q15904	V-type proton ATPase subunit S1 [OS=Homo sapiens]	ATP6AP1	brown	0.212526	0.0866742	0.526504	5.60334e-06	0.677036	4.33878e-10	-0.596719	1.23861e-07	-0.711777	2.09043e-11	0.111484	0.372834	-0.420456	0.000439806	0.0322477	0.797146	0.0327189	0.794246	0.698783	6.83444e-11	0.420017	0.000446569	-0.0930375
Q96PB8	Leucine-rich repeat-containing protein 3B [OS=Homo sapiens]	LRRC3B	brown	0.265561	0.0311567	0.421215	0.000428342	0.480096	4.51731e-05	-0.578392	3.65298e-07	-0.64398	5.43609e-09	0.476765	5.18811e-05	-0.292661	0.0170965	-0.0301064	0.810356	-0.155671	0.211979	0.842271	7.82626e-19	0.418536	0.000470066	-0.073426
Q9H4D0	Calsyntenin-2 [OS=Homo sapiens]	CLSTN2	grey	0.205034	0.0986425	0.281615	0.0219803	0.319618	0.00889707	-0.446599	0.000170737	-0.525633	5.84394e-06	0.373842	0.00198796	-0.131489	0.29262	0.264598	0.0317966	-0.0278772	0.824165	0.547279	1.9837e-06	0.418361	0.000472923	-0.0274758
Q9HC56	Protocadherin-9 [OS=Homo sapiens]	PCDH9	brown	0.151497	0.224643	0.40111	0.000844706	0.508933	1.28018e-05	-0.399469	0.000891216	-0.454942	0.00012418	0.33749	0.00558497	-0.49137	2.79663e-05	-0.225885	0.0681995	-0.216818	0.0803521	0.762791	9.83418e-14	0.415879	0.000515066	-0.312468
P04271	Protein S100-B [OS=Homo sapiens]	S100B	green	0.237815	0.0545064	-0.0562164	0.653913	-0.178934	0.15057	-0.132386	0.28931	-0.136509	0.274421	0.511878	1.11819e-05	0.250302	0.042662	0.356055	0.00334467	0.13811	0.268777	0.179881	0.148385	0.41196	0.000588611	0.24965
Q02809	Procollagen-lysine,2-oxoglutarate 5-dioxygenase 1 [OS=Homo sapiens]	PLOD1	green	-0.0994043	0.427135	-0.218398	0.0781182	-0.23324	0.0594661	-0.0151889	0.903656	-0.0686516	0.583885	0.77913	1.31942e-14	0.301967	0.0137343	0.581617	3.03446e-07	-0.157538	0.206482	0.197173	0.112545	0.411947	0.000588868	0.271568
O75071	EF-hand calcium-binding domain-containing protein 14 [OS=Homo sapiens]	EFCAB14	turquoise	0.36491	0.00259087	0.649054	3.7622e-09	0.669399	8.00521e-10	-0.614408	4.08287e-08	-0.727376	4.61487e-12	-0.0350677	0.779835	-0.289963	0.0181943	-0.0558844	0.655828	0.0797525	0.524419	0.589665	1.89305e-07	0.408904	0.000652452	0.0187918
P23471	Receptor-type tyrosine-protein phosphatase zeta [OS=Homo sapiens]	PTPRZ1	brown	0.367384	0.0024094	0.641254	6.60632e-09	0.68057	3.24779e-10	-0.684607	2.32136e-10	-0.7525	3.21531e-13	0.247672	0.0449624	-0.426658	0.000353799	-0.0257446	0.837425	-0.122573	0.326859	0.817526	5.53677e-17	0.407367	0.000686877	-0.082616
O94856-11	Isoform 11 of Neurofascin [OS=Homo sapiens]	NFASC	green	0.075095	0.548996	0.0155291	0.901509	-0.0161257	0.897745	-0.209723	0.0910096	-0.213755	0.0848245	0.55006	1.71705e-06	0.0689274	0.582371	0.397627	0.00094615	-0.0999068	0.42479	0.360806	0.00291894	0.406651	0.000703481	0.109709
O75503	Ceroid-lipofuscinosis neuronal protein 5 [OS=Homo sapiens]	CLN5	green	0.0226343	0.856845	-0.130004	0.298152	-0.0911893	0.466497	-0.244754	0.0476325	-0.235278	0.057214	0.776786	1.77839e-14	0.122209	0.328307	0.474227	5.7601e-05	-0.0386163	0.758203	0.34807	0.00418535	0.405411	0.000733083	0.12182
Q02818	Nucleobindin-1 [OS=Homo sapiens]	NUCB1	green	-0.064556	0.606572	-0.106378	0.395257	-0.0974684	0.436237	-0.179751	0.148684	-0.258835	0.0358601	0.626598	1.82443e-08	0.376298	0.00184589	0.588305	2.05204e-07	-0.209044	0.0920854	0.231545	0.0613942	0.401169	0.000843069	0.32011
P10253	Lysosomal alpha-glucosidase [OS=Homo sapiens]	GAA	green	0.120855	0.333733	0.0775866	0.535779	0.140498	0.260508	-0.23959	0.0526758	-0.360277	0.00296387	0.559928	1.01797e-06	-0.0877945	0.48332	0.284843	0.0204434	-0.234078	0.0585309	0.441126	0.00020947	0.401125	0.000844283	0.00908388
Q96KG7	Multiple epidermal growth factor-like domains protein 10 [OS=Homo sapiens]	MEGF10	brown	0.347813	0.00421529	0.604014	7.90146e-08	0.701914	5.16729e-11	-0.654943	2.43307e-09	-0.714244	1.65721e-11	0.226947	0.0668785	-0.489934	2.97552e-05	-0.178867	0.150724	-0.0729948	0.560257	0.851231	1.39249e-19	0.400978	0.000848369	-0.149518
Q86UX2	Inter-alpha-trypsin inhibitor heavy chain H5 [OS=Homo sapiens]	ITIH5	green	0.0315786	0.801268	-0.130721	0.295475	-0.133036	0.286928	-0.175307	0.159155	-0.129353	0.3006	0.594783	1.39296e-07	0.289889	0.018225	0.346156	0.0044127	-0.0824904	0.510233	0.231168	0.0618292	0.399762	0.000882754	0.307251
Q92752	Tenascin-R [OS=Homo sapiens]	TNR	grey	0.165797	0.183375	0.249145	0.0436617	0.257151	0.0371258	-0.286281	0.0197891	-0.387307	0.00131462	0.201156	0.105323	-0.161642	0.194754	-0.055403	0.658608	-0.0891304	0.476662	0.465154	8.31489e-05	0.398473	0.000920548	-0.158482
Q9NZR2	Low-density lipoprotein receptor-related protein 1B [OS=Homo sapiens]	LRP1B	brown	0.0562856	0.653514	0.0791844	0.527387	0.108798	0.384532	-0.165582	0.183951	-0.189532	0.127458	0.456902	0.00011509	-0.115728	0.354794	0.011922	0.924309	-0.247453	0.0451583	0.502018	1.75032e-05	0.396351	0.00098598	-0.0956658
Q9UJJ9	N-acetylglucosamine-1-phosphotransferase subunit gamma [OS=Homo sapiens]	GNPTG	grey	0.17493	0.160069	0.0879031	0.482777	0.0130842	0.916955	-0.273357	0.0263635	-0.309378	0.0114804	0.401799	0.000825839	0.313301	0.0104227	0.441143	0.000209335	0.0378999	0.762556	0.218498	0.0779796	0.395604	0.00101	0.420971
O43505	Beta-1,4-glucuronyltransferase 1 [OS=Homo sapiens]	B4GAT1	brown	0.313191	0.0104513	0.65103	3.25374e-09	0.808965	2.08529e-16	-0.712216	2.00625e-11	-0.766506	6.31892e-14	0.212133	0.0872714	-0.53816	3.15598e-06	-0.11967	0.33853	-0.089828	0.473205	0.907304	9.06407e-26	0.392275	0.00112358	-0.199568
Q495W5	Alpha-(1,3)-fucosyltransferase 11 [OS=Homo sapiens]	FUT11	green	0.0361768	0.773055	-0.0615439	0.623499	-0.00793281	0.949594	-0.1677	0.178326	-0.196605	0.113606	0.55091	1.64256e-06	0.152351	0.222011	0.194412	0.117771	-0.00998267	0.936594	0.300874	0.0140972	0.39037	0.00119367	0.189679
Q96FE5	Leucine-rich repeat and immunoglobulin-like domain-containing nogo receptor-interacting protein 1 [OS=Homo sapiens]	LINGO1	brown	0.051671	0.680316	0.268413	0.0293248	0.464277	8.61062e-05	-0.445718	0.000176492	-0.443259	0.0001935	0.454244	0.000127573	-0.43576	0.00025511	-0.0702198	0.575301	-0.280992	0.0222877	0.782148	8.93595e-15	0.387719	0.00129775	-0.329247
Q96ID5	Immunoglobulin superfamily member 21 [OS=Homo sapiens]	IGSF21	brown	0.269647	0.0285606	0.630876	1.36374e-08	0.718991	1.05268e-11	-0.629741	1.47382e-08	-0.733976	2.35973e-12	0.0329135	0.793049	-0.375285	0.00190335	-0.0982538	0.432531	-0.0621664	0.619984	0.686112	2.04554e-10	0.386684	0.00134053	-0.0218916
O14773	Tripeptidyl-peptidase 1 [OS=Homo sapiens]	TPP1	green	-0.0648983	0.604661	-0.314847	0.0100297	-0.372193	0.00208875	0.0300158	0.810916	0.0193463	0.877467	0.809086	2.04757e-16	0.275525	0.0251467	0.566433	7.1451e-07	-0.162044	0.193633	0.128494	0.303849	0.385199	0.00140416	0.0806318
Q08345	Epithelial discoidin domain-containing receptor 1 [OS=Homo sapiens]	DDR1	green	-0.0314782	0.801887	-0.0904149	0.470307	-0.0258047	0.837051	-0.0977575	0.43487	-0.0999428	0.424622	0.591486	1.69837e-07	0.0221996	0.859567	0.0744992	0.552179	-0.285767	0.0200209	0.39892	0.000907265	0.385056	0.00141046	-0.0892559
Q9Y287	Integral membrane protein 2B [OS=Homo sapiens]	ITM2B	black	0.190718	0.12505	0.1299	0.298544	0.125157	0.316684	-0.339016	0.00536045	-0.407156	0.000691731	0.511957	1.1141e-05	0.0748038	0.550551	0.633169	1.16464e-08	0.0138239	0.912278	0.350081	0.00395763	0.384206	0.00144824	0.205361
Q12797-8	Isoform 8 of Aspartyl/asparaginyl beta-hydroxylase [OS=Homo sapiens]	ASPH	grey	0.0851851	0.496465	0.31613	0.0097134	0.332832	0.00632197	-0.286893	0.0195161	-0.43569	0.000255769	0.190195	0.126109	-0.077152	0.538073	0.165165	0.185074	-0.341846	0.00496528	0.424345	0.000383893	0.384063	0.00145466	0.125072
P22304	Iduronate 2-sulfatase [OS=Homo sapiens]	IDS	brown	0.0323783	0.796342	0.105429	0.39951	0.235691	0.0567652	-0.271247	0.027595	-0.282385	0.0216047	0.504937	1.53506e-05	-0.281497	0.0220379	-0.00532734	0.966138	-0.270121	0.0282717	0.609695	5.52405e-08	0.381196	0.00158944	-0.292647
P06733	Alpha-enolase [OS=Homo sapiens]	ENO1	magenta	0.772293	3.12041e-14	0.644116	5.38335e-09	0.389034	0.00124515	-0.616875	3.4782e-08	-0.622489	2.40285e-08	0.31086	0.0110705	-0.209154	0.0919098	0.16855	0.176104	0.217165	0.0798569	0.611422	4.94758e-08	0.380277	0.00163499	0.0255958
Q06830	Peroxiredoxin-1 [OS=Homo sapiens]	PRDX1	brown	0.614041	4.18082e-08	0.667532	9.27257e-10	0.553827	1.4092e-06	-0.688628	1.65269e-10	-0.677882	4.04949e-10	0.23893	0.0533501	-0.399068	0.000902917	-0.0197967	0.874637	0.124332	0.31991	0.738889	1.41371e-12	0.380235	0.00163708	-0.158543
Q5T848	Metabotropic glycine receptor [OS=Homo sapiens]	GPR158	turquoise	0.270481	0.0280537	0.686091	2.04913e-10	0.777003	1.73022e-14	-0.668373	8.67957e-10	-0.776996	1.73182e-14	-0.0457687	0.715176	-0.432306	0.000289134	-0.110423	0.377429	-0.024436	0.845585	0.672534	6.23909e-10	0.37963	0.00166774	0.00573792
P13611	Versican core protein [OS=Homo sapiens]	VCAN	brown	0.360229	0.00296798	0.518787	8.10026e-06	0.490667	2.88294e-05	-0.450478	0.000147394	-0.557424	1.16422e-06	0.0595006	0.635093	-0.320782	0.00863828	-0.113858	0.362675	0.15117	0.225657	0.569124	6.15793e-07	0.377894	0.00175855	0.0420595
Q14697	Neutral alpha-glucosidase AB [OS=Homo sapiens]	GANAB	brown	0.13223	0.289886	0.280376	0.0225954	0.366626	0.00246373	-0.467497	7.57029e-05	-0.556792	1.20414e-06	0.393228	0.00108997	-0.22169	0.0736243	0.213815	0.0847356	-0.075566	0.546486	0.5669	6.96377e-07	0.376679	0.00182472	-0.0899385
Q9NS85	Carbonic anhydrase-related protein 10 [OS=Homo sapiens]	CA10	grey	-0.0718297	0.566551	-0.338554	0.00542753	-0.338129	0.00548998	0.0897574	0.473554	0.100358	0.422691	0.495542	2.33191e-05	0.18275	0.141913	0.283905	0.02088	-0.171816	0.167754	0.0974081	0.436522	0.376665	0.0018255	-0.0973645
P07339	Cathepsin D [OS=Homo sapiens]	CTSD	green	0.0404799	0.746915	-0.23663	0.0557581	-0.310061	0.01129	-0.125654	0.314749	-0.0847755	0.498546	0.759964	1.3697e-13	0.332468	0.00638299	0.641337	6.56749e-09	-0.09958	0.426314	0.129256	0.300966	0.375773	0.00187546	0.207397
P23515	Oligodendrocyte-myelin glycoprotein [OS=Homo sapiens]	OMG	brown	0.287769	0.0191305	0.482479	4.08767e-05	0.616656	3.52831e-08	-0.613878	4.22496e-08	-0.628341	1.62133e-08	0.363699	0.00268405	-0.460846	9.86312e-05	-0.116911	0.349863	-0.159578	0.200593	0.854727	6.88336e-20	0.37467	0.00193903	-0.2359
P10909	Clusterin [OS=Homo sapiens]	CLU	grey	0.176628	0.155987	0.170321	0.17154	0.232201	0.0606413	-0.448317	0.000160006	-0.448202	0.000160707	0.426047	0.000361526	0.0273037	0.827726	0.178205	0.152268	-0.0733294	0.558456	0.492492	2.66387e-05	0.373069	0.00203463	0.118044
Q6ZS81	WD repeat- and FYVE domain-containing protein 4 [OS=Homo sapiens]	WDFY4	grey	-0.0971144	0.437912	-0.188308	0.129982	-0.17295	0.164925	0.0607172	0.628179	-0.00904168	0.94256	0.419098	0.000461028	0.26238	0.033312	0.00965406	0.938677	-0.045248	0.718281	0.120033	0.337058	0.370642	0.00218775	0.358072
P58417	Neurexophilin-1 [OS=Homo sapiens]	NXPH1	brown	0.0268015	0.830848	0.361038	0.00289947	0.534301	3.82566e-06	-0.425886	0.0003636	-0.464552	8.51706e-05	0.127547	0.307455	-0.40327	0.000786867	-0.169947	0.172496	-0.0115125	0.926901	0.66163	1.46582e-09	0.36819	0.00235274	-0.146223
O43278	Kunitz-type protease inhibitor 1 [OS=Homo sapiens]	SPINT1	grey	0.139571	0.263697	0.0426067	0.734098	-0.0228748	0.85534	-0.0534104	0.670165	-0.159325	0.201316	0.129245	0.301008	0.0535068	0.669604	0.0744637	0.55237	0.0368572	0.768905	0.11899	0.341302	0.36641	0.00247941	0.0525703
Q02246	Contactin-2 [OS=Homo sapiens]	CNTN2	brown	0.292523	0.0171512	0.334233	0.00609181	0.316287	0.00967539	-0.396234	0.000989701	-0.478416	4.84502e-05	0.381089	0.00159471	-0.115732	0.354778	0.0422971	0.73596	-0.136056	0.276029	0.564055	8.139e-07	0.366165	0.00249732	-0.0122426
P15289	Arylsulfatase A [OS=Homo sapiens]	ARSA	green	-0.0742032	0.553764	-0.273568	0.0262428	-0.227499	0.0662003	-0.0170807	0.891724	0.0197223	0.875104	0.65498	2.4262e-09	0.0718557	0.56641	0.241513	0.050749	-0.219291	0.0768784	0.176009	0.157466	0.365326	0.0025595	-0.0623614
Q86TY3	Armadillo-like helical domain-containing protein 4 [OS=Homo sapiens]	ARMH4	brown	0.224124	0.0704364	0.495797	2.30596e-05	0.567883	6.59592e-07	-0.370647	0.0021874	-0.557219	1.17703e-06	-0.0884542	0.480026	-0.368978	0.00229851	-0.130395	0.296692	-0.0335167	0.789343	0.515716	9.35638e-06	0.364849	0.00259548	-0.0426049
P15586	N-acetylglucosamine-6-sulfatase [OS=Homo sapiens]	GNS	green	-0.0275367	0.826279	-0.292531	0.0171481	-0.326829	0.00739682	-0.0912939	0.465984	-0.0405732	0.746352	0.821321	3.00778e-17	0.351874	0.00376398	0.605927	7.01008e-08	-0.194958	0.116723	0.13551	0.277982	0.364276	0.00263934	0.141855
Q9Y4C0	Neurexin-3 [OS=Homo sapiens]	NRXN3	brown	0.249709	0.0431718	0.526927	5.48984e-06	0.718876	1.06443e-11	-0.598776	1.09241e-07	-0.650032	3.50183e-09	0.24051	0.0517469	-0.527357	5.37673e-06	-0.168613	0.175942	-0.165411	0.184412	0.88047	2.02447e-22	0.361717	0.00284308	-0.266446
Q92859	Neogenin [OS=Homo sapiens]	NEO1	brown	0.364961	0.00258701	0.72198	7.87249e-12	0.85244	1.0935e-19	-0.708663	2.79303e-11	-0.806635	2.95786e-16	0.101062	0.419426	-0.591195	1.72821e-07	-0.207541	0.0945007	-0.160428	0.198172	0.895856	3.14303e-24	0.359572	0.00302458	-0.195117
P78333	Glypican-5 [OS=Homo sapiens]	GPC5	grey	-0.00840348	0.946608	0.0449397	0.720121	0.162756	0.191654	-0.2285	0.0649835	-0.203434	0.101356	0.372409	0.00207533	-0.192765	0.120975	0.0036115	0.977041	-0.216131	0.0813389	0.460718	9.9131e-05	0.358022	0.00316209	-0.0919683
Q8N126	Cell adhesion molecule 3 [OS=Homo sapiens]	CADM3	turquoise	0.351631	0.0037897	0.762215	1.05248e-13	0.827004	1.17349e-17	-0.638394	8.08865e-09	-0.778124	1.50046e-14	-0.0853063	0.49585	-0.433831	0.000273629	-0.159231	0.201585	0.00253641	0.983874	0.704303	4.16438e-11	0.357034	0.00325268	0.0497497
Q99574	Neuroserpin [OS=Homo sapiens]	SERPINI1	brown	0.285873	0.0199731	0.521853	7.00446e-06	0.662504	1.3706e-09	-0.665787	1.06288e-09	-0.658665	1.83794e-09	0.290852	0.0178259	-0.45497	0.000124044	0.0662636	0.597066	-0.143287	0.251067	0.813475	1.04591e-16	0.355153	0.00343142	-0.232286
P42658	Dipeptidyl aminopeptidase-like protein 6 [OS=Homo sapiens]	DPP6	brown	0.298823	0.0148	0.51032	1.20135e-05	0.567772	6.63656e-07	-0.536114	3.49587e-06	-0.592056	1.64146e-07	0.199742	0.107844	-0.469583	6.95973e-05	-0.150744	0.226982	-0.07171	0.567199	0.734051	2.34151e-12	0.355077	0.00343885	-0.289873
Q01459	Di-N-acetylchitobiase [OS=Homo sapiens]	CTBS	green	-0.0166965	0.894145	-0.128672	0.303174	-0.0378347	0.762952	-0.268208	0.0294531	-0.202782	0.10248	0.68041	3.29107e-10	0.145268	0.244505	0.511794	1.12252e-05	-0.225859	0.0682323	0.341989	0.00494603	0.354559	0.00348967	0.183436
P17050	Alpha-N-acetylgalactosaminidase [OS=Homo sapiens]	NAGA	green	-0.0190567	0.879287	-0.232733	0.0600372	-0.226673	0.0672172	-0.101759	0.416209	-0.10259	0.412393	0.761869	1.09619e-13	0.293706	0.0166867	0.506298	1.44342e-05	-0.181192	0.145401	0.188216	0.130172	0.354386	0.00350679	0.0917686
Q9NU53	Glycoprotein integral membrane protein 1 [OS=Homo sapiens]	GINM1	grey	0.0707041	0.572663	0.113323	0.364951	0.154408	0.215757	-0.248001	0.0446689	-0.302459	0.0135737	0.318882	0.0090641	-0.102239	0.414003	-0.0241335	0.847473	-0.127648	0.30707	0.451396	0.000142314	0.352615	0.00368636	0.0221628
P23582	C-type natriuretic peptide [OS=Homo sapiens]	NPPC	brown	0.360858	0.00291457	0.671972	6.52529e-10	0.645175	4.98796e-09	-0.556905	1.19688e-06	-0.705921	3.5937e-11	0.0455999	0.716182	-0.276844	0.0244299	-0.00211059	0.986581	0.0779505	0.533862	0.582683	2.85257e-07	0.352132	0.00373679	0.175165
Q92673	Sortilin-related receptor [OS=Homo sapiens]	SORL1	green	-0.0216291	0.86314	-0.0906144	0.469323	-0.00424536	0.973012	-0.219441	0.0766724	-0.236154	0.0562668	0.580147	3.30292e-07	0.0500797	0.689653	0.229507	0.0637784	-0.0985655	0.431065	0.3673	0.00241533	0.351241	0.00383136	0.0519534
P32004	Neural cell adhesion molecule L1 [OS=Homo sapiens]	L1CAM	brown	0.289288	0.018478	0.572871	4.99567e-07	0.678845	3.74288e-10	-0.494221	2.47067e-05	-0.588004	2.08894e-07	0.0826317	0.509506	-0.537519	3.259e-06	-0.24869	0.0440602	-0.141273	0.25786	0.747988	5.30808e-13	0.34955	0.0040167	-0.254574
Q7L0X0	TLR4 interactor with leucine rich repeats [OS=Homo sapiens]	TRIL	grey	-0.0307307	0.806499	-0.26034	0.0347592	-0.312289	0.0106872	0.0376745	0.763927	0.041727	0.739391	0.40218	0.000815583	0.299485	0.01457	0.269345	0.0287464	-0.137462	0.27105	0.0244053	0.845776	0.349042	0.0040739	0.171578
P14314	Glucosidase 2 subunit beta [OS=Homo sapiens]	PRKCSH	brown	0.277422	0.0241216	0.692269	1.20917e-10	0.788921	3.64215e-15	-0.689421	1.54459e-10	-0.779363	1.28069e-14	0.0884864	0.479865	-0.476744	5.19283e-05	-0.132132	0.290248	-0.102228	0.414054	0.789978	3.15678e-15	0.346939	0.00431838	-0.0159426
Q3T906	N-acetylglucosamine-1-phosphotransferase subunits alpha/beta [OS=Homo sapiens]	GNPTAB	grey	0.131438	0.29281	-0.0252718	0.840371	-0.0913351	0.465782	-0.130212	0.297375	-0.103595	0.407807	0.249744	0.0431422	0.285921	0.0199512	0.234492	0.0580744	0.00863483	0.94514	0.0678632	0.588222	0.346823	0.00433231	0.191562
Q9Y6N8	Cadherin-10 [OS=Homo sapiens]	CDH10	grey	0.0480626	0.701554	0.264592	0.0318005	0.421219	0.000428293	-0.369118	0.002289	-0.373349	0.00201763	0.275554	0.0251308	-0.339677	0.0052658	-0.133471	0.285341	-0.205277	0.0982349	0.587806	2.11342e-07	0.34674	0.00434225	-0.227298
Q8NFL0	UDP-GlcNAc:betaGal beta-1,3-N-acetylglucosaminyltransferase 7 [OS=Homo sapiens]	B3GNT7	grey	-0.00824356	0.947623	-0.196783	0.113273	-0.212894	0.0861172	-0.0952833	0.44664	-0.0508959	0.684858	0.341103	0.00506653	0.221858	0.0734015	0.408442	0.00066264	-0.111869	0.371177	0.0166626	0.894359	0.345013	0.00455374	0.0546288
P60174	Triosephosphate isomerase [OS=Homo sapiens]	TPI1	brown	0.49135	2.79906e-05	0.671019	7.04022e-10	0.658048	1.92602e-09	-0.654786	2.46174e-09	-0.678602	3.81806e-10	0.211688	0.0879524	-0.433528	0.000276654	-0.0504846	0.687272	0.0141819	0.910016	0.79648	1.28594e-15	0.344284	0.00464573	-0.139965
O75078	Disintegrin and metalloproteinase domain-containing protein 11 [OS=Homo sapiens]	ADAM11	brown	0.128279	0.304666	0.138424	0.267679	0.216879	0.0802646	-0.135315	0.27868	-0.186955	0.132815	0.0590702	0.637547	-0.35255	0.00369318	-0.207279	0.0949272	-0.170666	0.170662	0.351372	0.00381735	0.342159	0.00492325	-0.328965
Q9H2B2	Synaptotagmin-4 [OS=Homo sapiens]	SYT4	grey	-0.0606084	0.628796	-0.118355	0.343905	-0.0564365	0.652645	-0.028466	0.820512	-0.101119	0.419166	0.231561	0.0613755	-0.00203169	0.987083	0.350654	0.00389482	-0.19255	0.1214	0.115886	0.354136	0.342051	0.00493769	-0.00990717
Q8NFT8	Delta and Notch-like epidermal growth factor-related receptor [OS=Homo sapiens]	DNER	brown	0.240377	0.0518798	0.562755	8.73604e-07	0.663384	1.28073e-09	-0.515409	9.49152e-06	-0.636025	9.55082e-09	0.0585045	0.640778	-0.379196	0.00169006	-0.14499	0.245418	-0.0947045	0.449418	0.65923	1.76077e-09	0.339457	0.00529715	-0.0978106
Q9Y2E5	Epididymis-specific alpha-mannosidase [OS=Homo sapiens]	MAN2B2	grey	-0.0387272	0.75753	-0.190252	0.125994	-0.156927	0.20827	-0.0771134	0.538277	-0.0687687	0.583242	0.499745	1.93701e-05	0.110938	0.375193	0.241431	0.0508295	-0.085045	0.497176	0.166064	0.18266	0.338282	0.00546749	0.00915163
P48539	Calmodulin regulator protein PCP4 [OS=Homo sapiens]	PCP4	grey	0.377641	0.00177216	0.475272	5.51791e-05	0.406773	0.000700634	-0.435612	0.000256493	-0.549275	1.78868e-06	0.0709178	0.5715	-0.166404	0.181755	0.114311	0.360758	0.032549	0.795292	0.430162	0.000312281	0.336944	0.00566726	0.0518585
P07585	Decorin [OS=Homo sapiens]	DCN	black	0.017169	0.891168	-0.190613	0.125263	-0.219732	0.0762718	-0.0891512	0.476558	-0.148649	0.233579	0.598751	1.09408e-07	0.402495	0.000807183	0.802679	5.29614e-16	-0.0308536	0.80574	0.0782738	0.532162	0.334625	0.00602864	0.369669
O75063	Glycosaminoglycan xylosylkinase [OS=Homo sapiens]	FAM20B	grey	0.159137	0.201854	0.237258	0.0550916	0.255692	0.0382519	-0.307729	0.0119522	-0.388245	0.00127648	0.165766	0.183458	-0.0940451	0.452596	0.0885122	0.479737	0.014595	0.907406	0.392617	0.00111143	0.33454	0.00604235	-0.0350349
P11279	Lysosome-associated membrane glycoprotein 1 [OS=Homo sapiens]	LAMP1	grey	0.199591	0.108116	0.0838765	0.503127	0.0140093	0.911106	-0.215199	0.0826922	-0.192708	0.121087	0.438763	0.000228555	-0.00269717	0.982852	0.089133	0.476649	-0.152386	0.221901	0.379694	0.00166449	0.334147	0.00610573	-0.0888391
Q9Y6N7	Roundabout homolog 1 [OS=Homo sapiens]	ROBO1	brown	0.0819393	0.513073	0.365632	0.00253666	0.514027	1.01224e-05	-0.335188	0.00593908	-0.434185	0.00027014	0.0806733	0.519626	-0.351753	0.00377677	-0.182389	0.142715	-0.122493	0.327175	0.588018	2.08711e-07	0.333668	0.00618366	-0.144374
Q6UWH4	Golgi-associated kinase 1B [OS=Homo sapiens]	GASK1B	green	-0.131044	0.294273	-0.317082	0.0094845	-0.305003	0.0127688	-0.00957256	0.939193	0.0564303	0.65268	0.539727	2.91671e-06	0.292868	0.0170146	0.428006	0.000337264	-0.0435872	0.728213	-0.0134901	0.914388	0.329067	0.00697869	0.187742
P15151	Poliovirus receptor [OS=Homo sapiens]	PVR	grey	0.0831945	0.506617	0.0690438	0.581733	0.116439	0.351828	-0.127087	0.309219	-0.108417	0.38621	0.25949	0.0353775	-0.178345	0.15194	0.0397587	0.751278	-0.204508	0.099528	0.320755	0.00864436	0.329018	0.00698762	-0.0601393
Q9Y6X5	Bis(5'-adenosyl)-triphosphatase ENPP4 [OS=Homo sapiens]	ENPP4	brown	0.174936	0.160053	0.137904	0.269498	0.133516	0.285177	-0.292553	0.0171394	-0.270535	0.0280213	0.565945	7.33899e-07	-0.174931	0.160066	0.118729	0.34237	-0.21512	0.0828075	0.528787	5.01589e-06	0.328382	0.00710446	-0.217387
O43173	Sia-alpha-2,3-Gal-beta-1,4-GlcNAc-R:alpha 2,8-sialyltransferase [OS=Homo sapiens]	ST8SIA3	brown	0.128217	0.304901	0.338298	0.00546515	0.498783	2.0215e-05	-0.419691	0.000451643	-0.454726	0.000125217	0.133186	0.286382	-0.418305	0.000473837	-0.129916	0.298484	-0.0204642	0.870445	0.573527	4.81464e-07	0.327623	0.00724606	-0.198684
P09486	SPARC [OS=Homo sapiens]	SPARC	black	0.181956	0.143683	0.0291059	0.816547	-0.0364239	0.771547	-0.380437	0.00162699	-0.386033	0.0013681	0.532644	4.15203e-06	0.320644	0.00866867	0.76851	4.96043e-14	0.0809323	0.518282	0.211511	0.0882238	0.327079	0.00734916	0.23269
P04062	Lysosomal acid glucosylceramidase [OS=Homo sapiens]	GBA1	green	0.0113577	0.927881	-0.105251	0.400313	-0.095199	0.447044	-0.230668	0.0624104	-0.17227	0.166617	0.632079	1.25556e-08	0.179297	0.14973	0.422604	0.000408072	-0.111756	0.371662	0.244195	0.0481586	0.326136	0.00753084	0.124938
Q9BXJ1	Complement C1q tumor necrosis factor-related protein 1 [OS=Homo sapiens]	C1QTNF1	grey	-0.180314	0.147395	-0.163005	0.190967	-0.0665524	0.595465	-0.0735463	0.55729	-0.0999413	0.424629	0.274236	0.0258642	0.0772813	0.537391	0.152211	0.22244	-0.0454049	0.717345	0.136854	0.273196	0.324285	0.00789881	0.219775
O14793	Growth/differentiation factor 8 [OS=Homo sapiens]	MSTN	grey	-0.310222	0.0112454	-0.361076	0.00289628	-0.320248	0.0087562	0.245839	0.0466246	0.21749	0.0793962	0.234299	0.0582873	0.261801	0.0337178	0.11532	0.356505	-0.0784027	0.531485	-0.110132	0.378694	0.323507	0.00805801	0.142263
Q9ULB5	Cadherin-7 [OS=Homo sapiens]	CDH7	grey	0.136652	0.273913	0.271694	0.0273302	0.359285	0.00304963	-0.304951	0.0127846	-0.355298	0.00341737	0.0517683	0.679747	-0.214461	0.0837772	-0.0238022	0.849542	-0.0981154	0.433183	0.414181	0.000545837	0.320583	0.00868208	-0.0463517
P06280	Alpha-galactosidase A [OS=Homo sapiens]	GLA	grey	-0.234136	0.0584673	-0.451221	0.000143272	-0.445801	0.000175936	0.261025	0.0342675	0.213223	0.0856215	0.398879	0.00090847	0.447258	0.000166545	0.356054	0.00334477	-0.149893	0.229647	-0.182058	0.143456	0.318435	0.00916702	0.27973
P38571	Lysosomal acid lipase/cholesteryl ester hydrolase [OS=Homo sapiens]	LIPA	green	-0.0991465	0.428341	-0.367997	0.00236618	-0.421165	0.00042909	0.0900778	0.47197	0.127341	0.308244	0.656155	2.22156e-09	0.417514	0.00048693	0.547955	1.91549e-06	-0.148503	0.234044	-0.0266903	0.831539	0.317963	0.00927678	0.219181
Q6IEE7	Transmembrane protein 132E [OS=Homo sapiens]	TMEM132E	grey	0.150967	0.226288	0.142081	0.255118	0.136515	0.2744	-0.128668	0.303189	-0.213105	0.0857989	0.00919744	0.941572	-0.120286	0.336033	-0.021632	0.863122	-0.0197537	0.874907	0.231421	0.0615363	0.317211	0.00945383	-0.118243
P23468-2	Isoform 2 of Receptor-type tyrosine-protein phosphatase delta [OS=Homo sapiens]	PTPRD	grey	0.0601798	0.631229	0.0337768	0.787747	-0.0757817	0.545338	0.0851946	0.496417	-0.0166914	0.894178	0.165629	0.183826	-0.0088298	0.943904	-0.0757359	0.545581	-0.188363	0.129867	0.191295	0.123891	0.317148	0.00946879	-0.0570475
O95157	Neurexophilin-3 [OS=Homo sapiens]	NXPH3	grey	0.294336	0.016444	0.348205	0.00416969	0.332623	0.00635696	-0.235955	0.0564807	-0.313567	0.0103542	-0.0196096	0.875812	-0.356079	0.00334238	-0.12654	0.311322	0.059638	0.634311	0.403195	0.000788801	0.314771	0.0100489	-0.102152
Q92485	Acid sphingomyelinase-like phosphodiesterase 3b [OS=Homo sapiens]	SMPDL3B	grey	-0.162153	0.193327	-0.177408	0.15414	-0.0978084	0.43463	-0.0133251	0.915431	-0.0346707	0.782266	0.388592	0.00126258	0.046531	0.710639	0.229445	0.0638518	-0.302106	0.0136889	0.127753	0.30667	0.308683	0.0116774	-0.0839904
Q9NQ36	Signal peptide, CUB and EGF-like domain-containing protein 2 [OS=Homo sapiens]	SCUBE2	grey	0.196727	0.113377	0.253893	0.03968	0.29582	0.0158837	-0.268036	0.0295619	-0.354293	0.00351597	0.00696206	0.955756	-0.103383	0.40877	0.0726852	0.561926	0.180565	0.146823	0.319082	0.00901855	0.303147	0.0133516	0.170016
O60243	Heparan-sulfate 6-O-sulfotransferase 1 [OS=Homo sapiens]	HS6ST1	grey	0.119781	0.338077	0.29714	0.0153992	0.286264	0.0197968	-0.392137	0.00112855	-0.373863	0.00198673	0.286648	0.0196249	-0.0554755	0.658189	0.200619	0.106275	-0.0449752	0.719909	0.424766	0.000378256	0.301003	0.0140537	0.175625
O60888	Protein CutA [OS=Homo sapiens]	CUTA	grey	0.18784	0.130957	0.348321	0.00415629	0.333625	0.00619072	-0.315937	0.00976041	-0.401479	0.00083455	0.165579	0.18396	-0.229563	0.0637115	0.0388157	0.756993	-0.047992	0.701972	0.436535	0.000247999	0.299451	0.0145817	0.0198333
P25789	Proteasome subunit alpha type-4 [OS=Homo sapiens]	PSMA4	grey	0.508921	1.28088e-05	0.176174	0.157071	-0.0363179	0.772194	-0.220889	0.0746989	-0.164967	0.185609	0.319586	0.00890438	-0.118942	0.341496	0.0127976	0.918768	0.0773302	0.537132	0.30296	0.0134117	0.298661	0.0148568	-0.0150827
P22303	Acetylcholinesterase [OS=Homo sapiens]	ACHE	grey	0.262234	0.0334144	0.0844441	0.500232	-0.0704876	0.573842	-0.109395	0.381912	-0.0858815	0.492939	0.301374	0.0139303	0.0715123	0.568271	0.147384	0.237627	-0.00605223	0.961533	0.204539	0.0994765	0.29861	0.0148749	0.0751847
Q9H156	SLIT and NTRK-like protein 2 [OS=Homo sapiens]	SLITRK2	grey	0.169643	0.173277	0.0364369	0.771468	0.0383206	0.759999	-0.287203	0.0193789	-0.262171	0.0334582	0.373618	0.00200141	0.0281581	0.822422	0.196438	0.113918	-0.0692292	0.580717	0.318479	0.00915693	0.298007	0.0150882	-0.0662726
Q96CW9	Netrin-G2 [OS=Homo sapiens]	NTNG2	grey	0.0308726	0.805623	0.340442	0.00515807	0.436821	0.000245427	-0.375802	0.00187382	-0.382566	0.0015237	0.293175	0.0168938	-0.282285	0.0216535	-0.136385	0.274859	-0.160654	0.197534	0.618562	3.11468e-08	0.296498	0.0156332	-0.114173
Q9UNW1	Multiple inositol polyphosphate phosphatase 1 [OS=Homo sapiens]	MINPP1	brown	0.0859209	0.49274	0.303768	0.0131542	0.431526	0.000297365	-0.397666	0.000944969	-0.395176	0.00102401	0.213892	0.084621	-0.239434	0.0528342	-0.0558249	0.656171	-0.123372	0.323689	0.561109	9.55128e-07	0.295861	0.0158686	-0.10652
Q9UHC6	Contactin-associated protein-like 2 [OS=Homo sapiens]	CNTNAP2	brown	0.200453	0.106572	0.543148	2.45215e-06	0.719059	1.04573e-11	-0.59247	1.60119e-07	-0.662645	1.35578e-09	0.194758	0.117105	-0.56086	9.68057e-07	-0.17533	0.1591	-0.22253	0.072512	0.844549	5.09812e-19	0.295232	0.0161036	-0.279216
P52797	Ephrin-A3 [OS=Homo sapiens]	EFNA3	brown	0.223224	0.0716027	0.52696	5.48111e-06	0.698535	6.98669e-11	-0.639764	7.34324e-09	-0.587577	2.14217e-07	0.174438	0.161266	-0.585529	2.41642e-07	-0.240309	0.0519479	-0.220108	0.0757572	0.814284	9.22251e-17	0.294421	0.0164113	-0.337858
P23142	Fibulin-1 [OS=Homo sapiens]	FBLN1	grey	0.0807153	0.519409	0.120837	0.333808	0.134286	0.282383	-0.238802	0.0534824	-0.302149	0.0136747	0.278639	0.0234826	0.0776897	0.535236	0.284861	0.0204354	0.0139387	0.911552	0.26274	0.0330623	0.2943	0.0164575	0.345934
Q9UN36-6	Isoform 6 of Protein NDRG2 [OS=Homo sapiens]	NDRG2	grey	0.392595	0.0011122	0.440043	0.000218031	0.326203	0.00751777	-0.468463	7.2816e-05	-0.50513	1.52175e-05	0.0668503	0.593816	-0.0363855	0.771782	0.090383	0.470464	0.21752	0.0793534	0.325249	0.0077052	0.293288	0.0168495	0.210982
Q9H1Z8	Augurin [OS=Homo sapiens]	ECRG4	black	0.0136027	0.913676	-0.138428	0.267667	-0.228172	0.0653804	0.0158463	0.899507	-0.0327924	0.793794	0.312984	0.0105049	0.329209	0.00695301	0.48693	3.38466e-05	-0.0694892	0.579293	-0.0322862	0.796909	0.292261	0.0172554	0.26033
O14514	Adhesion G protein-coupled receptor B1 [OS=Homo sapiens]	ADGRB1	brown	0.209284	0.0917041	0.554	1.39634e-06	0.72087	8.77294e-12	-0.545755	2.1458e-06	-0.587751	2.12038e-07	0.154776	0.214652	-0.601106	9.46538e-08	-0.222793	0.0721662	-0.171838	0.1677	0.822314	2.5577e-17	0.29124	0.0176672	-0.347422
Q09327	Beta-1,4-mannosyl-glycoprotein 4-beta-N-acetylglucosaminyltransferase [OS=Homo sapiens]	MGAT3	grey	0.17724	0.154535	0.223705	0.0709777	0.236524	0.0558707	-0.143627	0.249931	-0.229264	0.0640669	-0.0829812	0.507711	-0.183553	0.140142	-0.0692276	0.580726	-0.0546014	0.663248	0.217094	0.0799586	0.288584	0.0187783	-0.0601499
Q9HCB6	Spondin-1 [OS=Homo sapiens]	SPON1	brown	0.476895	5.16042e-05	0.565325	7.5932e-07	0.459643	0.000103408	-0.610799	5.14867e-08	-0.64501	5.04755e-09	0.233917	0.0587095	-0.108605	0.385383	0.203467	0.1013	0.0481375	0.701111	0.566029	7.30534e-07	0.287702	0.0191599	0.120378
A2RU67	Protein FAM234B [OS=Homo sapiens]	FAM234B	brown	0.0506845	0.686099	0.133174	0.286426	0.270335	0.0281422	-0.267773	0.029728	-0.31246	0.0106422	0.21054	0.0897287	-0.318231	0.00921425	-0.0806824	0.519579	-0.0916605	0.464188	0.461725	9.52728e-05	0.287348	0.0193152	-0.225094
P13667	Protein disulfide-isomerase A4 [OS=Homo sapiens]	PDIA4	grey	0.0193057	0.877722	0.0803378	0.52137	0.0667814	0.594197	-0.083544	0.504827	-0.116861	0.350071	0.140058	0.262018	-0.0598025	0.633375	0.0126204	0.919889	-0.0473492	0.705781	0.175395	0.158942	0.287204	0.0193784	0.183995
Q9NXS2	Glutaminyl-peptide cyclotransferase-like protein [OS=Homo sapiens]	QPCTL	brown	0.1243	0.320033	0.31039	0.011199	0.496241	2.26139e-05	-0.489313	3.05623e-05	-0.49807	2.08625e-05	0.190658	0.125171	-0.382474	0.00152806	-0.0513072	0.682447	-0.0644665	0.607072	0.619854	2.86108e-08	0.286657	0.0196209	-0.202926
Q96FE7-4	Isoform 4 of Phosphoinositide-3-kinase-interacting protein 1 [OS=Homo sapiens]	PIK3IP1	grey	0.140718	0.259754	0.407814	0.000676703	0.459957	0.000102139	-0.351434	0.00381069	-0.491476	2.78386e-05	-0.060901	0.627138	-0.325572	0.00764123	-0.260689	0.0345077	0.093091	0.457215	0.445907	0.000175243	0.286314	0.0197743	-0.147874
P43251	Biotinidase [OS=Homo sapiens]	BTD	brown	0.155593	0.212212	0.251794	0.0414016	0.332254	0.00641916	-0.434106	0.000270915	-0.353271	0.00361889	0.330404	0.00673893	-0.251887	0.0413235	-0.0929646	0.457828	-0.132039	0.290588	0.541611	2.65165e-06	0.28617	0.0198391	-0.131162
Q8IWT1	Sodium channel subunit beta-4 [OS=Homo sapiens]	SCN4B	grey	0.1118	0.37147	0.233297	0.0594022	0.334385	0.00606725	-0.340726	0.00511857	-0.410021	0.00062844	0.294366	0.0164325	-0.23345	0.0592306	0.111394	0.373224	-0.073214	0.559076	0.52409	6.29397e-06	0.285453	0.0201637	-0.0640512
O75094	Slit homolog 3 protein [OS=Homo sapiens]	SLIT3	turquoise	0.391813	0.00114024	0.566329	7.18584e-07	0.568539	6.36084e-07	-0.60973	5.51175e-08	-0.656936	2.0947e-09	-0.0376091	0.764325	-0.414611	0.000537896	-0.0707899	0.572196	-0.0545087	0.663785	0.507721	1.35297e-05	0.285348	0.0202116	-0.102515
Q9BQT9	Calsyntenin-3 [OS=Homo sapiens]	CLSTN3	brown	0.289637	0.0183306	0.562426	8.89375e-07	0.659284	1.75351e-09	-0.559094	1.06464e-06	-0.624951	2.03839e-08	0.00449812	0.971406	-0.441531	0.000206348	0.0315087	0.801699	0.00396765	0.974777	0.584203	2.61118e-07	0.283885	0.0208899	-0.0114544
Q99519	Sialidase-1 [OS=Homo sapiens]	NEU1	grey	-0.299998	0.0143936	-0.519983	7.65505e-06	-0.492915	2.61532e-05	0.376548	0.00183196	0.319287	0.00897196	0.431625	0.000296314	0.337498	0.00558369	0.349973	0.0039696	-0.153542	0.218373	-0.197983	0.111046	0.282015	0.0217845	0.252693
P52799	Ephrin-B2 [OS=Homo sapiens]	EFNB2	brown	0.260249	0.0348248	0.653605	2.68864e-09	0.817424	5.62684e-17	-0.598408	1.1173e-07	-0.700638	5.79338e-11	0.0218735	0.861609	-0.527194	5.41922e-06	-0.272647	0.0267728	-0.136486	0.2745	0.787029	4.69542e-15	0.281402	0.0220849	-0.107325
P04066	Tissue alpha-L-fucosidase [OS=Homo sapiens]	FUCA1	grey	-0.0240337	0.848097	-0.0739102	0.555335	-0.0210721	0.866632	-0.0306036	0.807284	-0.126616	0.311031	0.304197	0.0130191	0.046966	0.708054	0.104485	0.40377	0.0161598	0.897529	0.215963	0.0815805	0.28047	0.0225481	0.0600002
Q9UJ99	Cadherin-22 [OS=Homo sapiens]	CDH22	brown	0.261229	0.0341222	0.496814	2.20514e-05	0.54503	2.22722e-06	-0.405143	0.000739617	-0.51938	7.8764e-06	-0.183745	0.139719	-0.309472	0.0114541	-0.175707	0.15819	0.0906047	0.469371	0.412411	0.000579702	0.280186	0.022691	-0.0234537
Q96JF0	Beta-galactoside alpha-2,6-sialyltransferase 2 [OS=Homo sapiens]	ST6GAL2	turquoise	0.281696	0.0219404	0.673559	5.74711e-10	0.758762	1.57475e-13	-0.553347	1.44527e-06	-0.691256	1.31963e-10	-0.113714	0.363287	-0.451782	0.00014023	-0.125161	0.316666	0.0615689	0.623358	0.602458	8.70501e-08	0.279157	0.0232148	-0.0212861
Q8N2S1-2	Isoform 2 of Latent-transforming growth factor beta-binding protein 4 [OS=Homo sapiens]	LTBP4	grey	0.0590317	0.637767	-0.0713038	0.569403	-0.067788	0.588637	-0.213996	0.0844652	-0.237722	0.0546039	0.338336	0.00545947	0.347195	0.00428799	0.441063	0.000209954	0.14978	0.230002	0.130211	0.297378	0.276921	0.0243889	0.338632
P13473-2	Isoform LAMP-2B of Lysosome-associated membrane glycoprotein 2 [OS=Homo sapiens]	LAMP2	brown	0.353112	0.00363521	0.596859	1.22814e-07	0.672376	6.31853e-10	-0.675722	4.82735e-10	-0.691487	1.29358e-10	0.283288	0.0211717	-0.42594	0.000362903	-0.078558	0.53067	-0.104059	0.405696	0.804349	4.14832e-16	0.276313	0.0247166	-0.212458
P55083	Microfibril-associated glycoprotein 4 [OS=Homo sapiens]	MFAP4	grey	0.139264	0.264758	-0.0226861	0.856521	-0.100952	0.419938	-0.127586	0.307307	-0.161733	0.194499	0.320225	0.00876122	0.315009	0.00998944	0.15106	0.225999	0.110447	0.377323	0.148547	0.233903	0.275289	0.025277	0.29791
P55058	Phospholipid transfer protein [OS=Homo sapiens]	PLTP	tan	-0.00310204	0.980279	-0.0140699	0.910723	-0.078843	0.529175	-0.171461	0.168649	-0.166793	0.180719	0.289528	0.0183767	0.407253	0.000689506	0.282749	0.0214295	-0.0927476	0.458883	0.067446	0.590523	0.274782	0.0255582	0.592453
P22748	Carbonic anhydrase 4 [OS=Homo sapiens]	CA4	grey	0.0526132	0.67481	0.138123	0.268731	0.187359	0.131964	-0.250557	0.042445	-0.267722	0.0297599	0.107874	0.388607	-0.00173874	0.988945	-0.0329795	0.792644	0.0758678	0.54488	0.276866	0.0244184	0.274396	0.0257744	0.0613153
P06744	Glucose-6-phosphate isomerase [OS=Homo sapiens]	GPI	grey	0.244861	0.0475316	-0.0450034	0.71974	-0.199391	0.108478	-0.0239624	0.848542	0.0559857	0.655243	0.335061	0.00595926	0.0898264	0.473213	0.0327638	0.79397	0.0693144	0.58025	0.11908	0.340936	0.274358	0.0257957	-0.0889646
O94769	Extracellular matrix protein 2 [OS=Homo sapiens]	ECM2	purple	-0.182807	0.141788	-0.304658	0.0128753	-0.279704	0.0229353	-0.0284232	0.820777	-0.0134942	0.914363	0.340443	0.00515784	0.614716	4.00214e-08	0.41922	0.000459079	-0.0173043	0.890316	-0.0802232	0.521966	0.273414	0.0263309	0.452784
Q8WVQ1	Soluble calcium-activated nucleotidase 1 [OS=Homo sapiens]	CANT1	brown	0.188837	0.128887	0.530606	4.5894e-06	0.683698	2.50494e-10	-0.513929	1.01684e-05	-0.550136	1.71022e-06	0.0609402	0.626915	-0.488041	3.22772e-05	-0.140044	0.262065	-0.0930811	0.457263	0.699124	6.63101e-11	0.269813	0.0284594	-0.112526
P23284	Peptidyl-prolyl cis-trans isomerase B [OS=Homo sapiens]	PPIB	grey	0.183151	0.141026	0.0321351	0.797839	-0.0777729	0.534797	-0.12788	0.306185	-0.136796	0.273401	0.402984	0.000794295	0.19869	0.109751	0.361438	0.00286615	-0.0503548	0.688035	0.180436	0.147117	0.269751	0.0284969	0.374272
O43556	Epsilon-sarcoglycan [OS=Homo sapiens]	SGCE	brown	0.274301	0.0258278	0.583569	2.70946e-07	0.644785	5.13029e-09	-0.561443	9.38007e-07	-0.672283	6.36536e-10	0.0784887	0.531033	-0.269392	0.0287173	-0.0470551	0.707526	-0.0532935	0.670845	0.607037	6.53707e-08	0.267789	0.029718	0.0444291
P01210	Proenkephalin-A [OS=Homo sapiens]	PENK	brown	0.11452	0.359874	0.375053	0.00191673	0.493519	2.5474e-05	-0.433569	0.000276236	-0.546538	2.06106e-06	0.127127	0.309065	-0.24843	0.0442886	0.0274639	0.826731	0.0457708	0.715164	0.52524	5.95568e-06	0.267539	0.0298767	0.143811
Q14242	P-selectin glycoprotein ligand 1 [OS=Homo sapiens]	SELPLG	black	-0.0419938	0.737784	-0.22178	0.0735047	-0.22588	0.0682055	-0.127068	0.309293	-0.159799	0.19996	0.59546	1.33702e-07	0.300913	0.0140839	0.765218	7.3728e-14	0.107298	0.391157	0.0739852	0.554933	0.267407	0.0299607	0.295039
Q10471	Polypeptide N-acetylgalactosaminyltransferase 2 [OS=Homo sapiens]	GALNT2	grey	0.375535	0.00188902	0.540403	2.81887e-06	0.524364	6.21193e-06	-0.539422	2.96193e-06	-0.552473	1.51331e-06	0.0963012	0.441777	-0.247062	0.0455101	0.0172796	0.890471	0.110499	0.377097	0.529313	4.88888e-06	0.266083	0.0308146	0.162141
Q6ZMI3	Gliomedin [OS=Homo sapiens]	GLDN	grey	0.248972	0.0438133	0.0611897	0.625502	0.0288673	0.818025	-0.27225	0.0270038	-0.274683	0.0256136	0.479533	4.62464e-05	0.00751164	0.952267	0.170922	0.170012	-0.0335959	0.788857	0.36018	0.00297219	0.265929	0.0309152	-0.0121878
P20933	N(4)-(beta-N-acetylglucosaminyl)-L-asparaginase [OS=Homo sapiens]	AGA	grey	0.087086	0.486871	0.18912	0.128305	0.263472	0.0325586	-0.309396	0.0114755	-0.380052	0.00164632	0.424467	0.000382254	-0.197019	0.112832	0.107759	0.389114	-0.0858848	0.492922	0.448241	0.000160469	0.265609	0.0311252	-0.0495419
Q99969	Retinoic acid receptor responder protein 2 [OS=Homo sapiens]	RARRES2	black	0.00860496	0.94533	-0.127669	0.306992	-0.223162	0.0716828	-0.0831108	0.507046	-0.0991674	0.428243	0.422363	0.000411523	0.571068	5.52636e-07	0.580205	3.29201e-07	-0.0269203	0.830109	-0.0236702	0.850367	0.265548	0.0311651	0.570155
Q86UN2	Reticulon-4 receptor-like 1 [OS=Homo sapiens]	RTN4RL1	brown	-0.00185436	0.98821	0.157701	0.206007	0.351456	0.00380835	-0.293787	0.0166554	-0.375607	0.00188493	0.26134	0.0340436	-0.297128	0.0154034	0.0345681	0.782895	-0.26733	0.0300097	0.568017	6.5472e-07	0.265227	0.0313775	-0.177798
Q8IW52	SLIT and NTRK-like protein 4 [OS=Homo sapiens]	SLITRK4	brown	0.091689	0.464048	0.384093	0.00145331	0.610245	5.33389e-08	-0.502311	1.7275e-05	-0.501993	1.75227e-05	0.266216	0.0307278	-0.564666	7.87181e-07	-0.220376	0.0753928	-0.247909	0.0447507	0.784549	6.52535e-15	0.264969	0.0315491	-0.370315
O15118	NPC intracellular cholesterol transporter 1 [OS=Homo sapiens]	NPC1	green	-0.0818695	0.513433	-0.204154	0.100128	-0.105835	0.397685	-0.05805	0.643378	-0.0490424	0.695763	0.572453	5.11416e-07	-0.030979	0.804966	0.140889	0.259167	-0.147832	0.236187	0.275735	0.0250316	0.264643	0.0317663	-0.230286
Q10472	Polypeptide N-acetylgalactosaminyltransferase 1 [OS=Homo sapiens]	GALNT1	grey	0.135076	0.279535	0.228919	0.0644797	0.262644	0.033129	-0.298131	0.0150438	-0.306267	0.0123843	0.0787415	0.529707	-0.160699	0.197406	-0.0516758	0.680288	-0.0319334	0.799081	0.300979	0.014062	0.264508	0.0318573	-0.0979242
Q6NW40	Repulsive guidance molecule B [OS=Homo sapiens]	RGMB	brown	0.264858	0.0316231	0.62599	1.90082e-08	0.819443	4.07548e-17	-0.568398	6.41097e-07	-0.676113	4.67666e-10	0.0301696	0.809965	-0.607465	6.36278e-08	-0.286876	0.0195234	-0.133368	0.285718	0.814449	8.98879e-17	0.263103	0.0328116	-0.303687
P20827	Ephrin-A1 [OS=Homo sapiens]	EFNA1	brown	0.00138108	0.991219	-0.00478033	0.969613	0.0958647	0.443859	-0.0717579	0.56694	-0.156816	0.208598	0.372483	0.0020707	-0.178857	0.150747	-0.105524	0.399085	-0.118359	0.343888	0.417622	0.000485119	0.262794	0.0330246	-0.139765
P16070	CD44 antigen [OS=Homo sapiens]	CD44	grey	0.0980935	0.433286	0.111296	0.373645	0.154709	0.214852	-0.274059	0.0259643	-0.255994	0.0380164	0.333344	0.00623698	0.0321081	0.798005	0.219786	0.0761981	0.0495085	0.693015	0.31836	0.00918436	0.261976	0.0335945	0.116495
Q8NBP7	Proprotein convertase subtilisin/kexin type 9 [OS=Homo sapiens]	PCSK9	grey	-0.119052	0.341049	-0.276343	0.0247002	-0.341846	0.00496525	0.28136	0.0221054	0.266797	0.0303517	0.132982	0.287127	0.224394	0.0700894	0.0840713	0.502132	-0.0584865	0.64088	-0.159657	0.200365	0.261972	0.0335978	0.14122
Q96S96	Phosphatidylethanolamine-binding protein 4 [OS=Homo sapiens]	PEBP4	grey	0.247906	0.0447534	0.256379	0.037718	0.172482	0.16609	-0.19716	0.11257	-0.29113	0.0177121	0.0622192	0.619686	-0.0396128	0.752161	0.0188335	0.88069	0.118479	0.343394	0.242121	0.0501519	0.260286	0.0347981	0.116257
Q12805-5	Isoform 5 of EGF-containing fibulin-like extracellular matrix protein 1 [OS=Homo sapiens]	EFEMP1	grey	0.269475	0.0286659	0.327443	0.00727996	0.280727	0.0224198	-0.426717	0.000353057	-0.379341	0.00168257	0.098839	0.429781	0.0891946	0.476343	0.00622533	0.960434	0.0934475	0.455486	0.333747	0.00617081	0.259658	0.0352542	0.177464
Q6ZRP7	Sulfhydryl oxidase 2 [OS=Homo sapiens]	QSOX2	grey	0.181593	0.144499	0.132777	0.287878	0.0763175	0.542492	-0.0987599	0.430152	-0.156076	0.210779	-0.0227099	0.856372	-0.155064	0.213789	0.00731341	0.953526	0.0703442	0.574623	0.127355	0.30819	0.257826	0.0366137	-0.115671
Q9BWS9	Chitinase domain-containing protein 1 [OS=Homo sapiens]	CHID1	grey	-0.0327683	0.793942	-0.367889	0.00237379	-0.413866	0.000551734	0.195415	0.115851	0.177428	0.154092	0.346397	0.00438351	0.291976	0.0173697	0.284428	0.0206357	-0.0893374	0.475635	-0.138626	0.266977	0.256976	0.0372592	0.109129
Q9NX62	Golgi-resident adenosine 3',5'-bisphosphate 3'-phosphatase [OS=Homo sapiens]	BPNT2	turquoise	0.363233	0.00272072	0.700749	5.73665e-11	0.787083	4.66189e-15	-0.629277	1.5213e-08	-0.736281	1.85819e-12	-0.0953359	0.446388	-0.524336	6.22028e-06	-0.207417	0.0947032	-0.0452912	0.718023	0.683266	2.59686e-10	0.255908	0.0380831	-0.120686
Q15165	Serum paraoxonase/arylesterase 2 [OS=Homo sapiens]	PON2	grey	0.092557	0.459811	0.0121402	0.922928	-0.0742562	0.55348	-0.0527162	0.674209	-0.0440456	0.725467	0.324168	0.00792259	0.00787398	0.949968	0.0903127	0.47081	-0.142234	0.254604	0.148672	0.233508	0.255272	0.0385813	0.0206641
Q9NPC4	Lactosylceramide 4-alpha-galactosyltransferase [OS=Homo sapiens]	A4GALT	grey	-0.227892	0.0657199	-0.305539	0.0126045	-0.290627	0.0179184	0.182258	0.143008	0.221292	0.0741572	0.221026	0.0745136	0.24048	0.0517763	0.167997	0.177548	-0.127158	0.308945	-0.0832627	0.506267	0.254987	0.0388067	0.202035
Q96TC7	Regulator of microtubule dynamics protein 3 [OS=Homo sapiens]	RMDN3	grey	0.189543	0.127436	0.223103	0.0717601	0.252145	0.0411096	-0.169801	0.172872	-0.224917	0.0694226	0.17777	0.153287	-0.193776	0.119001	-0.153636	0.218089	-0.068433	0.585086	0.419826	0.000449546	0.254822	0.0389369	-0.0441191
P53801	Pituitary tumor-transforming gene 1 protein-interacting protein [OS=Homo sapiens]	PTTG1IP	grey	0.0350962	0.779661	0.11875	0.342285	0.0741613	0.553989	-0.0936782	0.454368	-0.0813051	0.516351	0.0722304	0.564383	-0.00420552	0.973265	-0.174731	0.160552	0.0608063	0.627674	0.170307	0.171577	0.253789	0.039764	-0.00350467
Q92765	Secreted frizzled-related protein 3 [OS=Homo sapiens]	FRZB	grey	0.320459	0.00870953	0.225745	0.0683755	0.0874671	0.484959	-0.320748	0.00864579	-0.295824	0.0158823	0.3374	0.00559835	0.265205	0.0313922	0.304437	0.0129442	0.108242	0.386982	0.24239	0.0498893	0.253662	0.0398667	0.267911
O43909	Exostosin-like 3 [OS=Homo sapiens]	EXTL3	grey	0.0262921	0.834016	0.138579	0.267139	0.168849	0.175327	-0.0270816	0.829107	-0.0582665	0.642139	-0.0217252	0.862538	-0.194104	0.118365	-0.307291	0.0120804	-0.0412392	0.742332	0.268652	0.0291756	0.252284	0.0409942	-0.143478
Q15303	Receptor tyrosine-protein kinase erbB-4 [OS=Homo sapiens]	ERBB4	brown	0.286739	0.0195846	0.387173	0.00132017	0.4227	0.000406704	-0.428976	0.000325815	-0.430165	0.000312254	0.200819	0.105919	-0.199891	0.107576	-0.044205	0.724513	0.0102967	0.934604	0.554585	1.35385e-06	0.250211	0.0427405	-0.108952
A6NGN9	IgLON family member 5 [OS=Homo sapiens]	IGLON5	grey	0.198866	0.109431	0.38009	0.00164438	0.399564	0.000888447	-0.33499	0.00597052	-0.314983	0.00999586	0.0536261	0.66891	-0.348993	0.00407944	-0.200137	0.107136	-0.0289631	0.817431	0.471072	6.55206e-05	0.250026	0.0428992	-0.17337
Q6YHK3	CD109 antigen [OS=Homo sapiens]	CD109	grey	0.136702	0.273737	0.00824891	0.947589	-0.0502544	0.688625	-0.0772792	0.537402	-0.0520349	0.678187	0.259309	0.0355103	-0.0102697	0.934774	-0.0250372	0.841834	0.127486	0.307691	0.183591	0.140058	0.248005	0.0446657	-0.0148124
P30101	Protein disulfide-isomerase A3 [OS=Homo sapiens]	PDIA3	grey	0.422577	0.000408458	0.474348	5.73154e-05	0.378653	0.0017183	-0.437643	0.000238152	-0.413992	0.000549364	0.0101063	0.93581	-0.231564	0.0613714	-0.167666	0.178417	0.0857974	0.493364	0.444774	0.000182854	0.247073	0.0454999	-0.0411498
P30041	Peroxiredoxin-6 [OS=Homo sapiens]	PRDX6	magenta	0.608299	6.03581e-08	0.368395	0.00233852	0.178285	0.152081	-0.391338	0.00115758	-0.379287	0.00168534	0.065631	0.60058	-0.0661015	0.597966	0.0848042	0.4984	0.426398	0.000357065	0.23308	0.0596457	0.245078	0.0473293	0.164211
Q8WYK1	Contactin-associated protein-like 5 [OS=Homo sapiens]	CNTNAP5	brown	0.209808	0.0908752	0.49655	2.23084e-05	0.523676	6.42037e-06	-0.458681	0.000107374	-0.569272	6.10751e-07	0.0304793	0.808052	-0.33892	0.00537432	-0.108987	0.383701	-0.0325234	0.795449	0.546401	2.07562e-06	0.244841	0.0475504	-0.113766
Q8NBJ4	Golgi membrane protein 1 [OS=Homo sapiens]	GOLM1	turquoise	0.430839	0.000304793	0.680378	3.29954e-10	0.672153	6.43193e-10	-0.628671	1.58538e-08	-0.721332	8.38679e-12	-0.0465068	0.710783	-0.314526	0.0101102	-0.0317161	0.80042	0.040192	0.748656	0.542278	2.5632e-06	0.244142	0.048208	-0.0212182
P00505	Aspartate aminotransferase, mitochondrial [OS=Homo sapiens]	GOT2	brown	0.410876	0.000610574	0.509003	1.27607e-05	0.424712	0.000378973	-0.320334	0.00873712	-0.459208	0.000105184	0.114163	0.361383	-0.306095	0.012436	-0.0955133	0.445538	0.00399589	0.974598	0.546702	2.04362e-06	0.242648	0.0496389	-0.198509
Q13508	Ecto-ADP-ribosyltransferase 3 [OS=Homo sapiens]	ART3	turquoise	0.191158	0.124167	0.516287	9.10999e-06	0.625358	1.98343e-08	-0.466146	7.99188e-05	-0.565151	7.66579e-07	0.0082975	0.94728	-0.304465	0.0129355	-0.13604	0.276089	-0.051246	0.682805	0.597322	1.19396e-07	0.238528	0.0537647	-0.058371
Q8NCC3	Phospholipase A2 group XV [OS=Homo sapiens]	PLA2G15	green	-0.0841319	0.501823	-0.138878	0.266098	-0.064991	0.604145	-0.061318	0.624776	-0.0538854	0.667403	0.454107	0.000128244	0.0142445	0.90962	0.217908	0.078806	-0.113913	0.362443	0.145104	0.245045	0.238389	0.0539086	-0.0827978
O00462	Beta-mannosidase [OS=Homo sapiens]	MANBA	grey	0.123353	0.323765	0.124311	0.319991	0.190334	0.125827	-0.331528	0.00654295	-0.451955	0.000139304	0.474725	5.64356e-05	0.06135	0.624595	0.401381	0.000837257	0.0159144	0.899078	0.4133	0.00056246	0.237232	0.0551195	0.170685
Q9BZM5	UL16-binding protein 2 [OS=Homo sapiens]	ULBP2	grey	-0.177128	0.154802	-0.174226	0.161783	-0.06735	0.591053	0.10923	0.382637	0.0648577	0.604888	0.26967	0.0285467	-0.125678	0.314656	0.0231718	0.853483	-0.273129	0.026494	0.177293	0.154411	0.236866	0.0555068	-0.236897
Q9BUD6	Spondin-2 [OS=Homo sapiens]	SPON2	grey	-0.119556	0.338993	-0.160601	0.197684	-0.0988724	0.429625	-0.05938	0.635781	-0.0941795	0.451947	0.1395	0.263942	0.286647	0.0196255	0.197611	0.111733	0.142822	0.252626	-0.0113145	0.928155	0.236595	0.0557952	0.384608
Q9P0L0	Vesicle-associated membrane protein-associated protein A [OS=Homo sapiens]	VAPA	grey	0.542144	2.58081e-06	0.501768	1.77002e-05	0.343059	0.00480389	-0.301276	0.0139629	-0.365559	0.00254211	-0.0907311	0.468749	-0.370047	0.00222679	-0.165844	0.183249	0.103745	0.407123	0.37715	0.0017988	0.235102	0.0574053	-0.170857
Q14114	Low-density lipoprotein receptor-related protein 8 [OS=Homo sapiens]	LRP8	grey	0.0171267	0.891434	0.106414	0.395098	0.184527	0.138012	-0.177012	0.155076	-0.184755	0.137518	0.181561	0.14457	-0.272535	0.0268376	-0.129062	0.3017	-0.249879	0.0430257	0.349004	0.00407822	0.234724	0.0578192	-0.149142
P09972	Fructose-bisphosphate aldolase C [OS=Homo sapiens]	ALDOC	red	0.610911	5.11197e-08	0.845075	4.61273e-19	0.663377	1.28143e-09	-0.640808	6.8193e-09	-0.710486	2.35835e-11	-0.0702021	0.575398	-0.380259	0.00163591	-0.12907	0.301669	0.0294008	0.814721	0.59824	1.12889e-07	0.231451	0.0615021	-0.0513823
Q7Z5A7-2	Isoform 2 of Chemokine-like protein TAFA-5 [OS=Homo sapiens]	TAFA5	grey	0.249992	0.0429283	0.474312	5.73989e-05	0.527927	5.23008e-06	-0.545728	2.14877e-06	-0.606654	6.69683e-08	0.0469757	0.707997	-0.178033	0.15267	0.127424	0.307928	-0.02476	0.843563	0.470006	6.84169e-05	0.23123	0.0617581	0.0553931
P08294	Extracellular superoxide dismutase [Cu-Zn] [OS=Homo sapiens]	SOD3	black	0.255895	0.0380936	-0.0362402	0.772669	-0.132599	0.288531	-0.216566	0.080713	-0.181186	0.145416	0.371752	0.00211652	0.276318	0.0247137	0.560618	9.80762e-07	0.0962218	0.442155	0.0479437	0.702258	0.230619	0.062468	0.212098
O75976	Carboxypeptidase D [OS=Homo sapiens]	CPD	brown	0.247659	0.0449741	0.386893	0.0013318	0.450049	0.00014982	-0.527181	5.4226e-06	-0.514573	9.86844e-06	0.317943	0.00928127	-0.292855	0.0170196	-0.0407593	0.745228	-0.181108	0.145591	0.642639	5.98496e-09	0.22979	0.0634431	-0.232417
P22607	Fibroblast growth factor receptor 3 [OS=Homo sapiens]	FGFR3	brown	0.267308	0.0300238	0.645469	4.88327e-09	0.792943	2.10433e-15	-0.604921	7.46628e-08	-0.655972	2.25242e-09	0.0197586	0.874876	-0.554825	1.33678e-06	-0.256123	0.0379164	-0.103693	0.407359	0.755416	2.31216e-13	0.227437	0.0662756	-0.192377
P50897	Palmitoyl-protein thioesterase 1 [OS=Homo sapiens]	PPT1	grey	0.136019	0.276161	0.0121165	0.923078	-0.0644605	0.607106	-0.109705	0.380559	-0.156504	0.209514	0.278216	0.0237031	0.148129	0.235238	0.320584	0.00868179	-0.0543953	0.664442	0.109128	0.383083	0.226063	0.0679769	0.0910485
P22061	Protein-L-isoaspartate(D-aspartate) O-methyltransferase [OS=Homo sapiens]	PCMT1	turquoise	0.427722	0.00034069	0.633774	1.11693e-08	0.613265	4.39534e-08	-0.578328	3.66627e-07	-0.62108	2.63849e-08	-0.0162163	0.897173	-0.382822	0.00151169	-0.128225	0.304869	0.11993	0.337474	0.548696	1.84336e-06	0.224703	0.0696954	-0.0406254
P07858	Cathepsin B [OS=Homo sapiens]	CTSB	grey	0.188668	0.129236	0.140918	0.259071	0.134568	0.281365	-0.308699	0.0116726	-0.323826	0.0079924	0.429246	0.000322687	0.00987607	0.937269	0.248958	0.0438249	-0.0262425	0.834325	0.347818	0.0042147	0.224664	0.0697443	0.0806132
Q5JRA6	Transport and Golgi organization protein 1 homolog [OS=Homo sapiens]	MIA3	grey	0.0339219	0.786856	0.105586	0.398805	0.20409	0.100237	-0.222148	0.0730168	-0.184197	0.13873	0.118555	0.343083	-0.193983	0.1186	-0.0497387	0.69166	-0.122491	0.327181	0.318141	0.0092353	0.22343	0.0713336	-0.260078
Q9UBX7-1	Isoform 1 of Kallikrein-11 [OS=Homo sapiens]	KLK11	black	-0.0119326	0.924242	-0.206233	0.0966443	-0.254278	0.0393708	-0.0940377	0.452631	0.0315537	0.801421	0.497305	2.15796e-05	0.191564	0.123355	0.593445	1.51008e-07	-0.215815	0.0817959	0.0488688	0.696788	0.223073	0.0717989	-0.0345848
Q8NES3	Beta-1,3-N-acetylglucosaminyltransferase lunatic fringe [OS=Homo sapiens]	LFNG	grey	0.0610183	0.626473	-0.0453937	0.717411	-0.133336	0.285833	0.0695686	0.578859	-0.0397905	0.751085	0.102409	0.413226	0.172175	0.166855	0.128177	0.305055	0.0662397	0.597199	-0.00176752	0.988762	0.222578	0.0724484	0.0228023
Q9UBX1	Cathepsin F [OS=Homo sapiens]	CTSF	grey	0.12113	0.332628	-0.016949	0.892554	-0.110863	0.375517	-0.243673	0.0486534	-0.264437	0.0319047	0.43775	0.000237214	0.43906	0.000226073	0.49574	2.3117e-05	0.121687	0.330391	0.0699766	0.576629	0.221874	0.0733791	0.374086
Q9NR34	Mannosyl-oligosaccharide 1,2-alpha-mannosidase IC [OS=Homo sapiens]	MAN1C1	grey	-0.0500724	0.689696	-0.226789	0.0670733	-0.187352	0.131978	-0.065727	0.600046	0.03355	0.789139	0.294797	0.0162681	0.34596	0.00443665	0.218188	0.0784127	0.0479717	0.702092	0.0140488	0.910857	0.221637	0.0736957	0.193842
Q9UHG2	ProSAAS [OS=Homo sapiens]	PCSK1N	turquoise	0.199103	0.108999	0.544738	2.26083e-06	0.663229	1.29615e-09	-0.460713	9.91488e-05	-0.54888	1.82578e-06	-0.157928	0.205347	-0.393372	0.00108496	-0.231424	0.061533	0.023018	0.854445	0.532949	4.0902e-06	0.221478	0.0739071	-0.0528018
Q9Y4L1	Hypoxia up-regulated protein 1 [OS=Homo sapiens]	HYOU1	brown	0.102908	0.410941	0.348221	0.00416787	0.431992	0.000292423	-0.308599	0.0117013	-0.384873	0.00141852	0.100431	0.422351	-0.192307	0.121879	-0.0923805	0.460671	-0.065187	0.603052	0.458953	0.000106241	0.221288	0.0741622	0.0549812
P09958	Furin [OS=Homo sapiens]	FURIN	grey	0.174794	0.160398	0.345064	0.00454729	0.40133	0.000838644	-0.456703	0.000115985	-0.466158	7.98821e-05	-0.0223452	0.858655	-0.132927	0.28733	0.135048	0.279636	-0.0490342	0.695812	0.325302	0.00769458	0.221166	0.0743263	0.116734
Q14257	Reticulocalbin-2 [OS=Homo sapiens]	RCN2	grey	0.0337081	0.788168	0.150345	0.228227	0.233874	0.0587573	-0.164059	0.188074	-0.190862	0.124761	0.11581	0.354453	-0.230913	0.0621258	-0.0942751	0.451486	0.068216	0.58628	0.351089	0.00384772	0.219645	0.0763915	-0.192598
P27797	Calreticulin [OS=Homo sapiens]	CALR	turquoise	0.398698	0.000913847	0.783143	7.84824e-15	0.818621	4.64944e-17	-0.666315	1.01998e-09	-0.768935	4.71111e-14	-0.13296	0.287208	-0.448005	0.00016191	-0.241789	0.0504766	0.0536763	0.668618	0.65865	1.84008e-09	0.218737	0.0776457	-0.0124977
Q6UXD5-5	Isoform 5 of Seizure 6-like protein 2 [OS=Homo sapiens]	SEZ6L2	turquoise	0.361405	0.00286892	0.821162	3.08641e-17	0.911007	2.60677e-26	-0.696557	8.3204e-11	-0.818417	4.80396e-17	-0.0810369	0.51774	-0.590894	1.75945e-07	-0.238486	0.0538083	-0.0355785	0.776711	0.7828	8.20796e-15	0.217923	0.0787841	-0.199388
O75711	Scrapie-responsive protein 1 [OS=Homo sapiens]	SCRG1	grey	0.388192	0.0012786	0.488711	3.13621e-05	0.408975	0.000650908	-0.436635	0.000247094	-0.449359	0.000153805	2.59725e-05	0.999835	-0.172053	0.167161	0.0424639	0.734956	0.0825703	0.509822	0.328224	0.00713371	0.217825	0.0789225	0.127
P61106	Ras-related protein Rab-14 [OS=Homo sapiens]	RAB14	grey	0.130922	0.294725	0.0741434	0.554085	0.0224713	0.857866	0.000724773	0.995392	-0.0659432	0.598845	-0.0613421	0.62464	-0.0793222	0.526667	-0.165855	0.18322	-0.052458	0.675716	0.0585717	0.640394	0.217643	0.0791788	-0.118627
O75051	Plexin-A2 [OS=Homo sapiens]	PLXNA2	grey	0.0256556	0.83798	0.0221309	0.859996	0.0944137	0.450818	-0.0509244	0.68469	-0.064845	0.604959	0.212855	0.0861751	-0.224044	0.0705391	-0.185942	0.134965	-0.218403	0.0781124	0.32873	0.00704043	0.216894	0.0802424	-0.164812
Q96A54	Adiponectin receptor protein 1 [OS=Homo sapiens]	ADIPOR1	brown	0.0599605	0.632476	0.299649	0.0145132	0.374724	0.00193588	-0.326988	0.00736651	-0.417013	0.000495401	0.116864	0.350061	-0.294389	0.0164236	0.0232184	0.853191	-0.0785364	0.530783	0.503648	1.62688e-05	0.215683	0.0819868	-0.111377
P04156	Major prion protein [OS=Homo sapiens]	PRNP	turquoise	0.260852	0.034391	0.681305	3.05632e-10	0.797881	1.0552e-15	-0.544593	2.27767e-06	-0.636986	8.92976e-09	-0.0433642	0.72955	-0.569195	6.13387e-07	-0.255203	0.038636	-0.0315779	0.801272	0.700691	5.76604e-11	0.214352	0.0839376	-0.135121
P61601	Neurocalcin-delta [OS=Homo sapiens]	NCALD	brown	0.544077	2.3386e-06	0.784106	6.91657e-15	0.693798	1.05905e-10	-0.57263	5.06371e-07	-0.611339	4.97393e-08	-0.0228811	0.855301	-0.482273	4.12321e-05	-0.239972	0.0522882	0.0291647	0.816183	0.651205	3.21205e-09	0.213979	0.0844916	-0.115714
Q9NZ94	Neuroligin-3 [OS=Homo sapiens]	NLGN3	grey	-0.180315	0.147392	-0.0833077	0.506037	0.0391683	0.754854	-0.109109	0.383168	-0.0536336	0.668866	0.229606	0.063661	0.0113004	0.928245	0.0954989	0.445607	-0.173801	0.162825	0.142774	0.252784	0.213314	0.0854849	0.00297511
Q8NBL3	Transmembrane protein 178A [OS=Homo sapiens]	TMEM178A	grey	0.202092	0.10368	0.332622	0.00635714	0.278293	0.0236629	-0.31647	0.00963105	-0.307427	0.0120403	0.0492214	0.694708	-0.144575	0.246788	0.0629546	0.615547	-0.02145	0.864263	0.290652	0.0179083	0.213013	0.0859371	0.0745205
P98153	Integral membrane protein DGCR2/IDD [OS=Homo sapiens]	DGCR2	grey	0.197761	0.111456	0.324578	0.00783954	0.382909	0.00150766	-0.290735	0.0178741	-0.328912	0.00700699	0.0327561	0.794017	-0.346718	0.0043449	-0.203424	0.101375	-0.0433825	0.729441	0.42006	0.000445898	0.212611	0.0865452	-0.147097
O43581-3	Isoform 3 of Synaptotagmin-7 [OS=Homo sapiens]	SYT7	grey	0.0511429	0.683409	-0.100728	0.420972	-0.128101	0.305341	-0.0862417	0.49112	-0.0557308	0.656714	0.300865	0.0141001	0.059327	0.636083	0.439348	0.000223689	-0.0827055	0.509127	0.0585458	0.640542	0.210926	0.0891275	0.0564539
Q16775	Hydroxyacylglutathione hydrolase, mitochondrial [OS=Homo sapiens]	HAGH	magenta	0.618994	3.02761e-08	0.466436	7.89976e-05	0.290174	0.0181062	-0.504552	1.56198e-05	-0.470643	6.66708e-05	0.230211	0.0629463	-0.190561	0.125368	0.145843	0.242623	0.0728015	0.561299	0.48071	4.40265e-05	0.210127	0.0903739	0.0127602
P21810	Biglycan [OS=Homo sapiens]	BGN	black	0.103465	0.4084	-0.0801333	0.522435	-0.069578	0.578807	-0.191019	0.124445	-0.213653	0.0849773	0.442368	0.000200031	0.137243	0.271823	0.65438	2.53767e-09	0.253079	0.0403403	0.143729	0.249591	0.209911	0.090714	0.0949559
Q8NFZ8	Cell adhesion molecule 4 [OS=Homo sapiens]	CADM4	brown	0.307274	0.0120852	0.617344	3.37344e-08	0.636781	9.05883e-09	-0.527298	5.39198e-06	-0.586581	2.27161e-07	0.0494373	0.693435	-0.42884	0.000327396	-0.213561	0.0851139	-0.0408186	0.74487	0.633223	1.16031e-08	0.209714	0.0910235	-0.0678226
O95502	Neuronal pentraxin receptor [OS=Homo sapiens]	NPTXR	turquoise	0.09347	0.455376	0.57947	3.43411e-07	0.866486	5.5832e-21	-0.623793	2.20267e-08	-0.71489	1.55875e-11	0.0157007	0.900426	-0.609626	5.54855e-08	-0.221305	0.0741389	-0.145114	0.24501	0.795194	1.53989e-15	0.207961	0.0938219	-0.247499
Q8WXD2	Secretogranin-3 [OS=Homo sapiens]	SCG3	turquoise	0.243576	0.0487461	0.639038	7.73006e-09	0.776004	1.96303e-14	-0.530202	4.68099e-06	-0.651963	3.03699e-09	-0.0673902	0.590831	-0.553177	1.45828e-06	-0.212969	0.0860034	0.019355	0.877412	0.652853	2.84321e-09	0.207615	0.0943811	-0.0642097
P99999	Cytochrome c [OS=Homo sapiens]	CYCS	red	0.522804	6.69384e-06	0.829437	7.7607e-18	0.778073	1.51017e-14	-0.701829	5.20689e-11	-0.752271	3.29891e-13	-0.0759309	0.544545	-0.382904	0.00150786	-0.121587	0.330795	0.043201	0.730529	0.640833	6.80724e-09	0.20741	0.0947148	0.0703759
P10451	Osteopontin [OS=Homo sapiens]	SPP1	brown	0.376813	0.00181727	0.461455	9.62911e-05	0.415899	0.000514712	-0.395338	0.0010187	-0.40486	0.000746582	0.174246	0.161733	-0.322659	0.00823492	-0.141794	0.256089	-0.0238935	0.848972	0.538419	3.11514e-06	0.207403	0.0947249	-0.23153
Q5U5R9	Probable E3 ubiquitin-protein ligase HECTD2 [OS=Homo sapiens]	HECTD2	turquoise	0.251711	0.0414706	0.744801	7.51539e-13	0.915485	5.35938e-27	-0.719676	9.85163e-12	-0.783999	7.01443e-15	-0.0351887	0.779095	-0.609223	5.69248e-08	-0.232852	0.0599029	-0.10081	0.420594	0.827461	1.08628e-17	0.20646	0.0962694	-0.187791
Q9UBP4	Dickkopf-related protein 3 [OS=Homo sapiens]	DKK3	turquoise	0.19385	0.118857	0.593183	1.53403e-07	0.761292	1.17296e-13	-0.565876	7.3668e-07	-0.628868	1.56419e-08	0.0559708	0.655329	-0.542017	2.59754e-06	-0.171558	0.168403	-0.0569734	0.649555	0.720842	8.79703e-12	0.206085	0.0968891	-0.0904153
O15230	Laminin subunit alpha-5 [OS=Homo sapiens]	LAMA5	grey	0.0420266	0.737587	0.0181528	0.884973	0.035497	0.777209	-0.103519	0.408153	-0.0850508	0.497147	0.200153	0.107108	-0.0918699	0.463163	0.0231524	0.853604	-0.102091	0.414686	0.187348	0.131986	0.203748	0.100819	0.00784049
Q13867	Bleomycin hydrolase [OS=Homo sapiens]	BLMH	brown	0.487277	3.33488e-05	0.714644	1.59556e-11	0.608809	5.84416e-08	-0.608568	5.93394e-08	-0.641784	6.36144e-09	-0.0154582	0.901956	-0.424172	0.000386243	-0.179618	0.14899	0.0581002	0.643091	0.657559	1.99856e-09	0.20308	0.101966	-0.110505
Q9ULP0	Protein NDRG4 [OS=Homo sapiens]	NDRG4	grey	0.312437	0.0106482	0.496891	2.19765e-05	0.504028	1.59935e-05	-0.412638	0.000575241	-0.369438	0.00226744	-0.133158	0.286482	-0.39647	0.000982205	-0.194061	0.118449	0.081162	0.517092	0.426856	0.000351325	0.202482	0.103	0.00239354
Q9H7Y0	Divergent protein kinase domain 2B [OS=Homo sapiens]	DIPK2B	grey	0.136223	0.275437	0.165756	0.183485	0.230973	0.0620551	-0.228294	0.0652323	-0.170541	0.170979	0.0303461	0.808874	-0.136712	0.273699	-0.163819	0.18873	-0.005508	0.96499	0.283912	0.0208768	0.202273	0.103364	-0.0832554
Q92484	Acid sphingomyelinase-like phosphodiesterase 3a [OS=Homo sapiens]	SMPDL3A	grey	0.0162153	0.897179	-0.230105	0.0630715	-0.233754	0.0588908	-0.0624504	0.618384	-0.0375024	0.764974	0.498408	2.05536e-05	0.272403	0.0269145	0.430991	0.000303138	0.0423155	0.735849	0.0516406	0.680494	0.201839	0.104122	0.149262
Q8WVP5	Tumor necrosis factor alpha-induced protein 8-like protein 1 [OS=Homo sapiens]	TNFAIP8L1	grey	0.112115	0.370117	0.202966	0.102162	0.214421	0.0838361	-0.206116	0.0968384	-0.229135	0.0642214	0.0955379	0.445421	-0.333699	0.00617855	-0.0401484	0.74892	-0.110988	0.374976	0.284528	0.0205891	0.201451	0.104802	-0.247314
P0DP23	Calmodulin-1 [OS=Homo sapiens]	CALM1	red	0.638188	8.20683e-09	0.770636	3.82712e-14	0.621928	2.49411e-08	-0.590712	1.77871e-07	-0.628725	1.57951e-08	-0.0124062	0.921244	-0.425278	0.000371487	-0.190411	0.125671	0.154012	0.21695	0.613461	4.3403e-08	0.201384	0.104921	-0.0243857
Q9P121-4	Isoform 4 of Neurotrimin [OS=Homo sapiens]	NTM	turquoise	0.199255	0.108724	0.641634	6.43005e-09	0.781623	9.56752e-15	-0.493869	2.50883e-05	-0.612887	4.50362e-08	-0.0423689	0.735528	-0.576973	3.96108e-07	-0.318207	0.00921985	-0.0437202	0.727416	0.704433	4.11541e-11	0.199679	0.107957	-0.18236
P20916	Myelin-associated glycoprotein [OS=Homo sapiens]	MAG	grey	0.215938	0.0816164	0.214271	0.0840571	0.21379	0.084772	-0.371713	0.00211894	-0.32057	0.00868494	0.337582	0.00557112	-0.0765542	0.541237	0.0486533	0.698061	-0.0441996	0.724545	0.439604	0.000221592	0.198426	0.110234	0.0172771
P78539	Sushi repeat-containing protein SRPX [OS=Homo sapiens]	SRPX	purple	0.0757643	0.54543	-0.245287	0.0471353	-0.363722	0.00268225	0.0628009	0.616411	0.0696575	0.578372	0.349929	0.00397442	0.608133	6.09969e-08	0.427174	0.000347381	0.0482181	0.700634	-0.127497	0.307647	0.196633	0.113553	0.461303
P12259	Coagulation factor V [OS=Homo sapiens]	F5	black	0.00503329	0.968006	-0.297623	0.0152252	-0.382967	0.00150495	0.00270226	0.98282	-0.030356	0.808813	0.545318	2.1945e-06	0.512744	1.07432e-05	0.847482	2.90611e-19	0.105514	0.399128	-0.141082	0.258511	0.194243	0.118097	0.371372
P57087	Junctional adhesion molecule B [OS=Homo sapiens]	JAM2	turquoise	0.222212	0.0729309	0.640116	7.16229e-09	0.743907	8.27812e-13	-0.571204	5.48463e-07	-0.68965	1.51459e-10	-0.00157608	0.989979	-0.40465	0.000751797	-0.119345	0.339852	-0.0729503	0.560497	0.637265	8.75692e-09	0.194014	0.11854	-0.0423184
Q8N2Q7	Neuroligin-1 [OS=Homo sapiens]	NLGN1	grey	0.215467	0.0823013	0.0592989	0.636243	0.0659902	0.598584	-0.133017	0.287	-0.111056	0.374685	0.15121	0.225532	-0.0561791	0.654128	-0.0212012	0.865822	-0.103563	0.407951	0.208731	0.0925845	0.193646	0.119253	-0.0300205
C9JVW0	Putative transmembrane protein INAFM1 [OS=Homo sapiens]	INAFM1	turquoise	0.343151	0.00479182	0.71026	2.40841e-11	0.820542	3.41287e-17	-0.604909	7.47208e-08	-0.737823	1.58143e-12	-0.0905818	0.469484	-0.513689	1.02824e-05	-0.119907	0.337569	-0.0440032	0.725721	0.662155	1.40792e-09	0.192691	0.12112	-0.120902
P12532	Creatine kinase U-type, mitochondrial [OS=Homo sapiens]	CKMT1A; CKMT1B	grey	0.469442	6.9995e-05	0.54743	1.96829e-06	0.423342	0.000397656	-0.445911	0.000175211	-0.465488	8.20478e-05	-0.0376258	0.764224	-0.309451	0.0114599	-0.0200287	0.873179	0.0287496	0.818754	0.438721	0.000228912	0.191771	0.122942	0.0888048
P35030	Trypsin-3 [OS=Homo sapiens]	PRSS3	black	-0.00430504	0.972633	-0.127238	0.30864	-0.179366	0.149571	-0.104036	0.405803	-0.078364	0.531688	0.352273	0.00372201	0.347335	0.00427141	0.556945	1.19434e-06	-0.0879711	0.482437	0.0019377	0.98768	0.191134	0.124215	0.264305
P42857	Neuronal vesicle trafficking-associated protein 1 [OS=Homo sapiens]	NSG1	grey	0.195961	0.114817	0.229614	0.0636513	0.167413	0.179081	-0.271231	0.0276047	-0.20394	0.100492	-0.0146327	0.907168	-0.0446303	0.72197	0.0282108	0.822095	0.0118618	0.92469	0.169738	0.173033	0.191038	0.124407	0.00962967
P04179	Superoxide dismutase [Mn], mitochondrial [OS=Homo sapiens]	SOD2	red	0.536666	3.40098e-06	0.887564	3.19872e-23	0.817779	5.31817e-17	-0.656541	2.15799e-09	-0.746752	6.0785e-13	-0.154016	0.216939	-0.52327	6.5463e-06	-0.275201	0.0253255	0.0698709	0.577206	0.662278	1.39469e-09	0.190984	0.124516	-0.0578443
P23528	Cofilin-1 [OS=Homo sapiens]	CFL1	pink	0.527303	5.39072e-06	0.149265	0.231627	-0.115759	0.354665	-0.127787	0.306541	-0.190317	0.125862	0.22468	0.0697237	0.0969967	0.438471	0.369061	0.0022929	0.492234	2.69383e-05	0.0305331	0.807719	0.190526	0.125438	0.247946
P61916	NPC intracellular cholesterol transporter 2 [OS=Homo sapiens]	NPC2	grey	0.216218	0.0812132	0.335399	0.00590582	0.311845	0.0108049	-0.356136	0.0033369	-0.36584	0.00252123	0.311134	0.010996	-0.160858	0.196957	0.122643	0.326577	-0.161092	0.196297	0.441711	0.000204972	0.189007	0.128538	0.00631712
Q16620	BDNF/NT-3 growth factors receptor [OS=Homo sapiens]	NTRK2	brown	0.272272	0.0269908	0.564959	7.7469e-07	0.752806	3.10651e-13	-0.606863	6.60895e-08	-0.629509	1.49737e-08	0.129956	0.298334	-0.599337	1.05547e-07	-0.255262	0.0385893	-0.147747	0.23646	0.819201	4.23678e-17	0.187737	0.131171	-0.407735
Q13822-3	Isoform 3 of Ectonucleotide pyrophosphatase/phosphodiesterase family member 2 [OS=Homo sapiens]	ENPP2	black	0.00514908	0.96727	-0.266773	0.0303668	-0.36597	0.00251169	-0.0517073	0.680103	-0.0244932	0.845228	0.584124	2.62315e-07	0.585985	2.35254e-07	0.924117	1.9511e-28	-0.0599044	0.632795	-0.0916932	0.464028	0.18732	0.132045	0.390374
Q99985	Semaphorin-3C [OS=Homo sapiens]	SEMA3C	grey	-0.218995	0.0772879	-0.299139	0.0146898	-0.243983	0.0483594	0.11572	0.354827	0.0878022	0.483281	0.436497	0.000248346	0.145511	0.243707	0.257861	0.0365876	-0.0988882	0.42955	0.0419364	0.73813	0.185675	0.135535	0.00255111
O14925	Mitochondrial import inner membrane translocase subunit Tim23 [OS=Homo sapiens]	TIMM23	grey	0.11494	0.358104	0.22607	0.0679675	0.192191	0.122107	-0.176661	0.155909	-0.249377	0.0434597	-0.00690808	0.956099	-0.107746	0.389174	-0.00690914	0.956092	0.0548467	0.661827	0.150438	0.227939	0.184945	0.137108	0.0950429
P40925	Malate dehydrogenase, cytoplasmic [OS=Homo sapiens]	MDH1	red	0.762013	1.0779e-13	0.898203	1.57272e-24	0.718024	1.15551e-11	-0.726343	5.11634e-12	-0.734378	2.26368e-12	-0.00903314	0.942614	-0.440121	0.000217401	-0.134485	0.281665	0.0559106	0.655676	0.692435	1.19194e-10	0.184723	0.137587	-0.0891844
O95196	Chondroitin sulfate proteoglycan 5 [OS=Homo sapiens]	CSPG5	turquoise	0.171573	0.168366	0.600944	9.56039e-08	0.755857	2.19873e-13	-0.475602	5.44339e-05	-0.622506	2.40022e-08	-0.07965	0.524954	-0.522061	6.93541e-06	-0.247091	0.0454834	-0.145037	0.245263	0.65283	2.84812e-09	0.184327	0.138448	-0.190428
P10451-5	Isoform 2 of Osteopontin [OS=Homo sapiens]	SPP1	grey	0.51468	9.81936e-06	0.477017	5.13443e-05	0.314314	0.0101637	-0.409947	0.000629999	-0.304597	0.0128945	0.195682	0.115345	-0.198181	0.110683	-0.0428078	0.73289	-0.0333056	0.79064	0.496774	2.20904e-05	0.183486	0.140289	-0.0905214
Q92823	Neuronal cell adhesion molecule [OS=Homo sapiens]	NRCAM	turquoise	0.181421	0.144884	0.656649	2.14057e-09	0.858373	3.23647e-20	-0.611854	4.81269e-08	-0.658945	1.79939e-09	-0.0264248	0.833191	-0.638655	7.94164e-09	-0.245909	0.0465605	-0.124571	0.318974	0.773066	2.83515e-14	0.182053	0.143466	-0.200842
Q9UKM7	Endoplasmic reticulum mannosyl-oligosaccharide 1,2-alpha-mannosidase [OS=Homo sapiens]	MAN1B1	grey	0.175935	0.157643	0.188557	0.129466	0.098233	0.432629	-0.0697086	0.578093	-0.105428	0.399513	-0.0593076	0.636193	-0.105172	0.400668	-0.0326722	0.794533	0.1923	0.121892	0.104728	0.402671	0.181043	0.145737	0.00815346
O95084	Serine protease 23 [OS=Homo sapiens]	PRSS23	grey	-0.0470995	0.707262	0.10618	0.396143	0.146718	0.239777	-0.221696	0.0736171	-0.278914	0.0233402	0.152573	0.22133	0.0295122	0.814031	0.276159	0.0248002	0.171155	0.169421	0.174171	0.161916	0.180473	0.147032	0.334264
P23142-4	Isoform C of Fibulin-1 [OS=Homo sapiens]	FBLN1	black	-0.0413307	0.74178	-0.0395994	0.752242	-0.0473752	0.705626	-0.150429	0.227966	-0.174091	0.162113	0.364511	0.00262126	0.313951	0.010256	0.609198	5.70145e-08	-0.0836624	0.504222	0.0686881	0.583685	0.180402	0.147195	0.325614
P48551	Interferon alpha/beta receptor 2 [OS=Homo sapiens]	IFNAR2	grey	0.324073	0.00794189	0.464206	8.63498e-05	0.465332	8.25614e-05	-0.516846	8.87454e-06	-0.424133	0.000386763	0.0436045	0.728109	-0.308842	0.011632	-0.256732	0.037446	-0.0876278	0.484154	0.549779	1.74242e-06	0.180005	0.148101	-0.127173
Q4LDE5	Sushi, von Willebrand factor type A, EGF and pentraxin domain-containing protein 1 [OS=Homo sapiens]	SVEP1	grey	-0.072125	0.564953	-0.305131	0.0127294	-0.3449	0.00456789	0.199264	0.108708	0.183068	0.141211	0.180932	0.14599	0.225409	0.0687986	0.283795	0.0209319	-0.043137	0.730913	-0.20381	0.100714	0.178976	0.150472	0.188637
Q9NZ53	Podocalyxin-like protein 2 [OS=Homo sapiens]	PODXL2	grey	-0.0899035	0.472831	0.225782	0.0683288	0.338968	0.00536743	-0.147202	0.238213	-0.204519	0.0995089	0.00032615	0.997926	-0.298699	0.0148436	-0.181698	0.144263	-0.124299	0.32004	0.328589	0.00706633	0.178875	0.150706	-0.14679
Q8NFZ4	Neuroligin-2 [OS=Homo sapiens]	NLGN2	grey	0.0811737	0.517031	-0.094436	0.45071	-0.133813	0.284098	-0.0199333	0.873779	0.0437314	0.727349	0.20712	0.0951864	0.0128449	0.918469	0.0477691	0.703292	-0.0714473	0.568624	0.0956217	0.44502	0.178672	0.151179	-0.161022
Q9H0R4	Haloacid dehalogenase-like hydrolase domain-containing protein 2 [OS=Homo sapiens]	HDHD2	grey	0.373759	0.00199292	0.505463	1.499e-05	0.393351	0.00108569	-0.342269	0.00490849	-0.394801	0.0010364	0.0116254	0.926186	-0.338086	0.00549637	-0.219228	0.0769662	0.0428007	0.732933	0.457357	0.000113072	0.175818	0.157924	-0.234199
Q9BUJ0	Protein ABHD14A [OS=Homo sapiens]	ABHD14A	grey	0.115986	0.353716	0.0811812	0.516992	0.0951462	0.447297	-0.26039	0.0347229	-0.283649	0.0210008	0.240637	0.0516193	0.11841	0.343679	0.239381	0.0528881	0.0182843	0.884145	0.194824	0.11698	0.175647	0.158335	0.126122
O43567	E3 ubiquitin-protein ligase RNF13 [OS=Homo sapiens]	RNF13	grey	0.281693	0.0219419	0.252084	0.0411602	0.269511	0.0286441	-0.378394	0.00173193	-0.419868	0.000448889	0.297579	0.015241	-0.106363	0.395323	0.195594	0.115512	-0.116875	0.350013	0.380151	0.00164132	0.175609	0.158428	-0.0860599
Q15293	Reticulocalbin-1 [OS=Homo sapiens]	RCN1	grey	0.0451125	0.719089	-0.0339242	0.786842	-0.0849122	0.497851	0.00438541	0.972122	-0.045553	0.716462	0.0268595	0.830487	0.364103	0.00265266	0.166626	0.181163	0.0879763	0.482411	-0.11825	0.344332	0.174626	0.160806	0.350882
P22676	Calretinin [OS=Homo sapiens]	CALB2	grey	0.421956	0.000417427	0.379229	0.00168833	0.152768	0.220731	-0.130963	0.294574	-0.233702	0.0589491	-0.188763	0.129039	-0.0925617	0.459788	-0.159447	0.200965	0.108397	0.386299	0.122708	0.32632	0.172652	0.165665	0.0458622
Q9Y240	C-type lectin domain family 11 member A [OS=Homo sapiens]	CLEC11A	grey	0.0494077	0.69361	-0.0972877	0.437091	-0.120183	0.33645	-0.00798209	0.949282	-0.030693	0.806732	0.181973	0.143646	0.247284	0.0453098	-0.0322456	0.797158	0.0460001	0.713798	0.0224789	0.857817	0.172623	0.165737	0.149524
Q86SF2	N-acetylgalactosaminyltransferase 7 [OS=Homo sapiens]	GALNT7	grey	0.119912	0.337546	0.15257	0.221338	0.132124	0.290277	-0.190851	0.124783	-0.162878	0.191318	-0.0028706	0.98175	0.0253545	0.839856	0.0481361	0.701119	0.100257	0.423158	0.0867731	0.488443	0.172386	0.166329	0.144742
Q8TEW0	Partitioning defective 3 homolog [OS=Homo sapiens]	PARD3	grey	-0.101575	0.417059	-0.150546	0.227601	-0.0834134	0.505496	-0.029978	0.81115	-0.0633097	0.613551	0.312517	0.010627	0.154819	0.214524	0.115278	0.356683	-0.0742309	0.553616	0.113945	0.362306	0.171096	0.169571	0.179017
P47972	Neuronal pentraxin-2 [OS=Homo sapiens]	NPTX2	turquoise	-0.141971	0.255493	0.283032	0.0212937	0.62998	1.45e-08	-0.386313	0.0013562	-0.496333	2.25226e-05	0.118312	0.344081	-0.495714	2.31437e-05	-0.222327	0.0727789	-0.215703	0.0819579	0.651658	3.10648e-09	0.170345	0.171479	-0.295461
Q7Z3D4	LysM and putative peptidoglycan-binding domain-containing protein 3 [OS=Homo sapiens]	LYSMD3	grey	0.0258147	0.836988	-0.0248219	0.843177	0.0442449	0.724274	0.00762944	0.95152	-0.0598374	0.633176	0.00332391	0.978868	-0.0782522	0.532276	0.109046	0.383443	-0.0493438	0.693986	0.0316689	0.800711	0.170303	0.171587	-0.220271
Q8NCH0	Carbohydrate sulfotransferase 14 [OS=Homo sapiens]	CHST14	grey	-0.0966386	0.440171	-0.241725	0.0505396	-0.298118	0.0150487	0.156916	0.208303	0.0724808	0.563029	0.210689	0.0894964	0.421837	0.000419154	0.132559	0.288676	-0.0318206	0.799776	-0.144263	0.247818	0.170285	0.171632	0.256924
Q9UN70	Protocadherin gamma-C3 [OS=Homo sapiens]	PCDHGC3	grey	0.090818	0.468322	0.20913	0.0919489	0.23275	0.0600179	-0.162995	0.190996	-0.212678	0.0864435	-0.17614	0.157152	-0.150308	0.228344	-0.186597	0.133572	0.0406281	0.74602	0.160122	0.199042	0.168479	0.176289	0.00517855
P07108	Acyl-CoA-binding protein [OS=Homo sapiens]	DBI	red	0.428711	0.000328906	0.536095	3.49931e-06	0.325552	0.00764519	-0.342748	0.0048448	-0.385548	0.00138897	-0.0904153	0.470305	-0.215744	0.0818988	-0.0882369	0.481109	0.224753	0.0696312	0.273235	0.0264332	0.168445	0.176379	0.0184053
Q9GZM7	Tubulointerstitial nephritis antigen-like [OS=Homo sapiens]	TINAGL1	grey	0.0124817	0.920767	-0.147411	0.237542	-0.112259	0.369501	0.13259	0.288563	0.0927504	0.458869	0.245015	0.0473879	-0.0616949	0.622645	0.0380329	0.761748	-0.191364	0.123753	0.0903542	0.470606	0.167322	0.179321	-0.114843
O14594	Neurocan core protein [OS=Homo sapiens]	NCAN	turquoise	0.306103	0.0124336	0.703204	4.60012e-11	0.845476	4.27382e-19	-0.649341	3.68395e-09	-0.696912	8.06431e-11	-0.0364966	0.771104	-0.620562	2.73041e-08	-0.274672	0.0256199	-0.0873009	0.485792	0.757887	1.74223e-13	0.166601	0.181229	-0.312848
Q92823-4	Isoform 4 of Neuronal cell adhesion molecule [OS=Homo sapiens]	NRCAM	turquoise	0.27937	0.0231055	0.558803	1.08139e-06	0.637451	8.64332e-09	-0.493826	2.51355e-05	-0.5744	4.58341e-07	-0.103184	0.40968	-0.443407	0.000192438	-0.205413	0.0980064	-0.0184285	0.883238	0.547594	1.95167e-06	0.166328	0.181956	-0.121571
Q504Y0	Zinc transporter ZIP12 [OS=Homo sapiens]	SLC39A12	black	0.0448648	0.720568	-0.167289	0.179408	-0.181546	0.144603	-0.180484	0.147007	-0.110652	0.376435	0.4198	0.000449943	0.270078	0.0282976	0.766377	6.41754e-14	0.0550252	0.660793	0.0129013	0.918112	0.165779	0.183425	0.177143
P19367	Hexokinase-1 [OS=Homo sapiens]	HK1	grey	0.399839	0.000880535	0.305448	0.0126321	0.128393	0.304232	-0.169909	0.172594	-0.143018	0.251967	0.0270252	0.829457	-0.177866	0.153062	-0.0388611	0.756718	0.0960189	0.443122	0.200623	0.106268	0.165052	0.185379	-0.161644
P15692-11	Isoform L-VEGF165 of Vascular endothelial growth factor A, long form [OS=Homo sapiens]	VEGFA	grey	0.275127	0.0253666	0.409972	0.000629472	0.412423	0.000579463	-0.306051	0.0124491	-0.280365	0.0226009	-0.0974842	0.436162	-0.334756	0.00600773	-0.29439	0.016423	-0.0200958	0.872758	0.313382	0.0104018	0.164087	0.187998	-0.210225
Q86Y38	Xylosyltransferase 1 [OS=Homo sapiens]	XYLT1	grey	-0.0977325	0.434988	0.0381891	0.760798	0.158669	0.203203	-0.175452	0.158805	-0.167956	0.177655	0.113868	0.362634	-0.161522	0.19509	-0.00945399	0.939945	-0.124634	0.318728	0.218457	0.0780363	0.163938	0.188406	-0.102427
Q96B86	Repulsive guidance molecule A [OS=Homo sapiens]	RGMA	turquoise	0.293809	0.0166467	0.567249	6.83105e-07	0.657964	1.93819e-09	-0.512492	1.0869e-05	-0.57889	3.55022e-07	0.0460836	0.7133	-0.44702	0.000168044	-0.095967	0.44337	0.0175021	0.88907	0.613598	4.30199e-08	0.163261	0.190262	-0.107331
Q9H3T2	Semaphorin-6C [OS=Homo sapiens]	SEMA6C	grey	-0.0719269	0.566024	-0.227136	0.0666455	-0.141095	0.258465	0.0704156	0.574234	0.105436	0.399478	0.109656	0.380773	0.0907869	0.468475	-0.00439022	0.972092	-0.00258896	0.98354	-0.0367511	0.769551	0.162884	0.1913	-0.0493576
P50895	Basal cell adhesion molecule [OS=Homo sapiens]	BCAM	grey	0.228733	0.064703	0.434485	0.000267223	0.503475	1.63958e-05	-0.444991	0.000181371	-0.497707	2.11997e-05	-0.0456731	0.715745	-0.218781	0.0775843	-0.154954	0.21412	0.161301	0.195709	0.444977	0.000181467	0.162198	0.193204	0.0503924
Q9NZC2	Triggering receptor expressed on myeloid cells 2 [OS=Homo sapiens]	TREM2	grey	0.196283	0.11421	0.0672183	0.591781	0.0268781	0.830372	-0.139881	0.262628	-0.0946644	0.449611	0.210314	0.0900808	0.00721925	0.954123	0.100645	0.421358	-0.0299648	0.811231	0.182516	0.142433	0.161848	0.19418	0.0278538
P61604	10 kDa heat shock protein, mitochondrial [OS=Homo sapiens]	HSPE1	grey	0.107574	0.389937	0.258088	0.0364167	0.234955	0.0575654	-0.164177	0.187754	-0.230583	0.0625102	-0.021073	0.866626	-0.227982	0.0656106	0.0355517	0.776874	0.0991601	0.428277	0.209879	0.0907636	0.161187	0.196031	-0.0342987
P23297	Protein S100-A1 [OS=Homo sapiens]	S100A1	grey	0.47375	5.87371e-05	0.394613	0.00104268	0.211793	0.0877912	-0.286728	0.0195894	-0.356315	0.00331997	0.129344	0.300632	-0.209754	0.0909603	-0.000272201	0.998269	0.11062	0.376573	0.371704	0.00211951	0.160436	0.19815	-0.0251306
P80303	Nucleobindin-2 [OS=Homo sapiens]	NUCB2	black	-0.090264	0.471051	-0.435012	0.000262158	-0.499447	1.9628e-05	0.257863	0.0365859	0.228605	0.0648567	0.320375	0.00872795	0.402769	0.000799935	0.538618	3.0841e-06	0.00961019	0.938955	-0.299839	0.014448	0.160026	0.199314	0.237332
Q86UN3	Reticulon-4 receptor-like 2 [OS=Homo sapiens]	RTN4RL2	brown	0.107791	0.388972	0.489257	3.06358e-05	0.731059	3.18162e-12	-0.561718	9.24163e-07	-0.563022	8.61049e-07	0.134221	0.282618	-0.583609	2.70311e-07	-0.233017	0.0597169	-0.190475	0.125542	0.784591	6.48858e-15	0.159269	0.201477	-0.382118
P07195	L-lactate dehydrogenase B chain [OS=Homo sapiens]	LDHB	red	0.589322	1.93208e-07	0.882532	1.19878e-22	0.741312	1.09349e-12	-0.646305	4.59634e-09	-0.717143	1.25748e-11	-0.161398	0.195437	-0.447199	0.000166917	-0.234156	0.0584451	0.0627016	0.616969	0.587921	2.0992e-07	0.158948	0.202397	-0.0626182
Q13555	Calcium/calmodulin-dependent protein kinase type II subunit gamma [OS=Homo sapiens]	CAMK2G	magenta	0.625478	1.96738e-08	0.590086	1.84633e-07	0.435801	0.000254731	-0.548768	1.83642e-06	-0.440707	0.000212739	-0.0565358	0.652073	-0.353338	0.00361211	-0.160357	0.198374	0.0218655	0.861659	0.465258	8.28059e-05	0.158879	0.202596	-0.270371
P54802	Alpha-N-acetylglucosaminidase [OS=Homo sapiens]	NAGLU	grey	0.00171087	0.989122	-0.249323	0.0435066	-0.280272	0.0226475	0.0404429	0.747139	0.0513568	0.682156	0.437071	0.00024319	0.30274	0.0134828	0.292322	0.0172313	0.000826179	0.994747	-0.0638123	0.610733	0.158256	0.204395	0.294194
Q9H9S5	Ribitol 5-phosphate transferase FKRP [OS=Homo sapiens]	FKRP	grey	0.0724152	0.563384	-0.0729322	0.560594	-0.0351233	0.779495	-0.122682	0.326424	-0.0649482	0.604383	0.214843	0.0832133	-0.0123708	0.921468	0.0983576	0.432042	0.00336192	0.978627	0.150325	0.228291	0.157745	0.205878	-0.179088
Q7KYR7-1	Isoform 2 of Butyrophilin subfamily 2 member A1 [OS=Homo sapiens]	BTN2A1	grey	0.218858	0.0774783	0.222098	0.0730826	0.150481	0.227804	-0.0940449	0.452597	-0.144105	0.248344	-0.108229	0.387038	-0.00160511	0.989795	-0.241811	0.0504554	0.174453	0.161227	0.0893299	0.475672	0.157745	0.205879	0.161778
Q13554	Calcium/calmodulin-dependent protein kinase type II subunit beta [OS=Homo sapiens]	CAMK2B	grey	0.196241	0.114289	0.0749022	0.550025	-0.00759656	0.951728	-0.0455586	0.716428	-0.024941	0.842434	-0.00415435	0.973591	-0.104794	0.402372	-0.14672	0.239771	0.0374175	0.765491	0.0713348	0.569234	0.157222	0.207406	-0.195288
Q96TA2	ATP-dependent zinc metalloprotease YME1L1 [OS=Homo sapiens]	YME1L1	grey	-0.0709412	0.571373	-0.116127	0.353126	0.016601	0.894748	-0.0286319	0.819484	-0.0744912	0.552222	0.280961	0.0223032	-0.0129282	0.917942	-0.0235568	0.851076	-0.0813823	0.515951	0.22579	0.0683193	0.156846	0.208509	-0.117445
O95450	A disintegrin and metalloproteinase with thrombospondin motifs 2 [OS=Homo sapiens]	ADAMTS2	grey	0.0259564	0.836106	0.0490931	0.695464	0.0401146	0.749124	-0.0610552	0.626264	-0.0373633	0.765821	0.0403697	0.747582	-0.0998934	0.424853	-0.0500037	0.6901	0.063597	0.61194	0.0880687	0.481949	0.156583	0.20928	0.128131
P60033	CD81 antigen [OS=Homo sapiens]	CD81	black	-0.183875	0.139436	-0.351067	0.00385008	-0.344133	0.00466496	0.0883581	0.480505	0.109791	0.380182	0.43364	0.000275527	0.282546	0.0215273	0.738972	1.40133e-12	-0.0369655	0.768244	-0.131076	0.294152	0.155207	0.213362	0.174041
P0DMQ5	Putative transmembrane protein INAFM2 [OS=Homo sapiens]	INAFM2	turquoise	0.260632	0.0345486	0.689152	1.58038e-10	0.763037	9.55284e-14	-0.592595	1.58918e-07	-0.660378	1.6133e-09	-0.177523	0.153868	-0.480697	4.40516e-05	-0.254732	0.0390085	-0.00223632	0.985782	0.573893	4.71623e-07	0.155141	0.21356	-0.0783276
P20774	Mimecan [OS=Homo sapiens]	OGN	grey	0.0416391	0.739921	0.0279487	0.823721	-0.00141409	0.991009	-0.0652655	0.602614	-0.12985	0.29873	0.181606	0.144469	0.305472	0.0126248	0.285847	0.0199845	0.00409901	0.973942	0.0703056	0.574834	0.15514	0.213563	0.410898
Q12841	Follistatin-related protein 1 [OS=Homo sapiens]	FSTL1	black	0.128527	0.303722	-0.0311617	0.803839	-0.134333	0.282213	-0.148817	0.233046	-0.242253	0.0500234	0.329275	0.00694099	0.508509	1.30522e-05	0.767274	5.76055e-14	0.173536	0.163476	-0.0631277	0.614574	0.153615	0.218153	0.44787
Q8WWX9	Selenoprotein M [OS=Homo sapiens]	SELENOM	grey	0.0543267	0.664841	0.134348	0.28216	0.0626174	0.617443	-0.000207102	0.998683	-0.09836	0.432031	-0.0383426	0.759865	-0.0603277	0.630389	-0.0816519	0.514557	-0.0144781	0.908145	0.0448599	0.720598	0.153441	0.218681	0.165084
P09382	Galectin-1 [OS=Homo sapiens]	LGALS1	pink	0.304355	0.0129698	0.169395	0.173916	0.0724385	0.563258	-0.340537	0.00514477	-0.293586	0.0167334	0.0992296	0.427952	0.203426	0.101372	0.277639	0.0240066	0.528981	4.96867e-06	0.0863491	0.490578	0.152801	0.22063	0.393597
O60507	Protein-tyrosine sulfotransferase 1 [OS=Homo sapiens]	TPST1	grey	0.385466	0.00139254	0.575276	4.36196e-07	0.540845	2.7566e-06	-0.407096	0.000693126	-0.526527	5.59709e-06	-0.0876769	0.483908	-0.305057	0.0127521	-0.127184	0.308847	0.104988	0.401497	0.477595	5.01294e-05	0.152056	0.222918	-0.0162505
O43508	Tumor necrosis factor ligand superfamily member 12 [OS=Homo sapiens]	TNFSF12	grey	0.109191	0.382808	0.337228	0.00562426	0.4209	0.000433069	-0.3693	0.00227671	-0.346037	0.00442729	0.088134	0.481623	-0.34574	0.0044636	-0.0363247	0.772153	-0.120966	0.333288	0.426306	0.000358231	0.150948	0.226346	-0.209986
O94856-9	Isoform 9 of Neurofascin [OS=Homo sapiens]	NFASC	turquoise	0.314854	0.0100279	0.625742	1.93274e-08	0.775007	2.22531e-14	-0.536561	3.41884e-06	-0.600543	9.80002e-08	-0.0649192	0.604545	-0.526142	5.70225e-06	-0.209927	0.0906882	-0.0872048	0.486274	0.697567	7.61126e-11	0.150839	0.226685	-0.225075
P13987	CD59 glycoprotein [OS=Homo sapiens]	CD59	turquoise	0.274026	0.025983	0.737227	1.68341e-12	0.851886	1.22201e-19	-0.593386	1.51543e-07	-0.706041	3.55447e-11	-0.147442	0.237439	-0.527024	5.46403e-06	-0.248293	0.0444098	-0.0427843	0.733031	0.645933	4.72192e-09	0.150351	0.228209	-0.0894237
P98155	Very low-density lipoprotein receptor [OS=Homo sapiens]	VLDLR	grey	0.0990276	0.428897	0.0670645	0.592631	0.12698	0.30963	-0.214038	0.0844037	-0.294137	0.0165202	0.334536	0.00604288	-0.0632513	0.61388	0.122785	0.326013	-0.204758	0.0991054	0.292082	0.017327	0.14951	0.230852	-0.0698595
P09668	Pro-cathepsin H [OS=Homo sapiens]	CTSH	grey	-0.0573478	0.647405	-0.17326	0.164159	-0.121134	0.33261	-0.0430359	0.73152	-0.00122475	0.992213	0.431859	0.000293823	0.0618477	0.621782	0.204845	0.098959	-0.213163	0.0857106	0.149294	0.231535	0.149408	0.231174	-0.0970169
P53634	Dipeptidyl peptidase 1 [OS=Homo sapiens]	CTSC	grey	-0.211415	0.0883723	-0.450991	0.000144533	-0.460866	9.85527e-05	0.153111	0.219687	0.286369	0.0197496	0.374831	0.00192964	0.50831	1.31713e-05	0.458451	0.000108346	-0.0202742	0.871638	-0.245747	0.0467088	0.147408	0.23755	0.363393
P49641	Alpha-mannosidase 2x [OS=Homo sapiens]	MAN2A2	turquoise	0.371955	0.0021037	0.70026	5.99287e-11	0.824415	1.8092e-17	-0.629365	1.51215e-08	-0.714898	1.55754e-11	-0.12397	0.32133	-0.545219	2.20568e-06	-0.286665	0.0196172	-0.0151949	0.903618	0.673801	5.63619e-10	0.147004	0.238851	-0.115105
P11021	Endoplasmic reticulum chaperone BiP [OS=Homo sapiens]	HSPA5	turquoise	0.363831	0.00267376	0.591874	1.65941e-07	0.614477	4.06452e-08	-0.497208	2.16722e-05	-0.548098	1.90137e-06	-0.0733718	0.558227	-0.344768	0.00458444	-0.0470878	0.707331	0.107636	0.389658	0.509196	1.26486e-05	0.146965	0.238979	-0.0893427
P14621	Acylphosphatase-2 [OS=Homo sapiens]	ACYP2	turquoise	0.0856435	0.494143	0.449702	0.00015181	0.564984	7.73614e-07	-0.39946	0.000891466	-0.567979	6.56102e-07	-0.0716891	0.567312	-0.30307	0.0133766	-0.127212	0.30874	-0.18581	0.135246	0.468596	7.24266e-05	0.146786	0.239558	-0.0700299
Q9ULH4	Leucine-rich repeat and fibronectin type-III domain-containing protein 2 [OS=Homo sapiens]	LRFN2	brown	0.0955653	0.445289	0.417629	0.00048501	0.610913	5.11139e-08	-0.449036	0.000155704	-0.553396	1.44161e-06	0.177458	0.15402	-0.495931	2.29236e-05	-0.100626	0.421448	-0.143794	0.249377	0.689994	1.47066e-10	0.145361	0.2442	-0.239333
Q08431	Lactadherin [OS=Homo sapiens]	MFGE8	brown	0.267713	0.0297659	0.541807	2.62536e-06	0.589652	1.89456e-07	-0.624528	2.09695e-08	-0.66547	1.08944e-09	0.120766	0.334092	-0.279616	0.0229797	0.0539711	0.666905	-0.0331475	0.791611	0.600566	9.78611e-08	0.14433	0.247597	-0.0879207
O75354	Ectonucleoside triphosphate diphosphohydrolase 6 [OS=Homo sapiens]	ENTPD6	grey	-0.141847	0.25591	-0.229198	0.0641458	-0.185937	0.134975	0.129769	0.299034	0.159932	0.199581	0.119405	0.339611	0.132429	0.289154	-0.0808561	0.518678	-0.064029	0.609519	-0.065939	0.598868	0.143699	0.249691	-0.00648721
Q92520	Protein FAM3C [OS=Homo sapiens]	FAM3C	turquoise	0.239315	0.052956	0.729635	3.67626e-12	0.881658	1.49879e-22	-0.609778	5.49495e-08	-0.747374	5.67782e-13	-0.156775	0.208716	-0.514752	9.78679e-06	-0.250375	0.0426003	-0.0902523	0.471109	0.683739	2.49645e-10	0.142105	0.25504	-0.115434
P08253	72 kDa type IV collagenase [OS=Homo sapiens]	MMP2	tan	-0.0119622	0.924054	-0.117727	0.346488	-0.165278	0.184769	0.0402306	0.748423	-0.0171936	0.891013	0.152393	0.221882	0.466194	7.97648e-05	0.270888	0.027809	0.272096	0.0270937	-0.122359	0.327708	0.141443	0.257282	0.721861
Q8NHP8	Putative phospholipase B-like 2 [OS=Homo sapiens]	PLBD2	grey	-0.0662653	0.597057	-0.229381	0.0639277	-0.273798	0.0261122	0.12463	0.318741	0.191739	0.123006	0.446589	0.000170797	0.00419141	0.973355	0.155772	0.211681	-0.244261	0.0480958	-0.000926647	0.994108	0.141397	0.257437	-0.0691706
P16035	Metalloproteinase inhibitor 2 [OS=Homo sapiens]	TIMP2	black	0.0632377	0.613956	-0.193541	0.119458	-0.280007	0.0227811	-0.0223358	0.858714	-0.0202371	0.871871	0.369455	0.00226626	0.579842	3.36143e-07	0.633313	1.15312e-08	0.0797773	0.52429	-0.104498	0.40371	0.140822	0.259397	0.453192
Q53RD9	Fibulin-7 [OS=Homo sapiens]	FBLN7	turquoise	0.199663	0.107986	0.568941	6.22097e-07	0.650373	3.41513e-09	-0.471568	6.42133e-05	-0.521732	7.04512e-06	-0.122104	0.328724	-0.523309	6.53401e-06	-0.295266	0.0160908	-0.0225343	0.857471	0.553837	1.40845e-06	0.14079	0.259505	-0.23369
Q13449	Limbic system-associated membrane protein [OS=Homo sapiens]	LSAMP	turquoise	0.359902	0.00299603	0.799706	8.13571e-16	0.929649	1.88723e-29	-0.716618	1.32227e-11	-0.803582	4.64211e-16	-0.111915	0.370978	-0.586285	2.31156e-07	-0.260524	0.0346263	-0.0162629	0.896879	0.736436	1.8284e-12	0.13896	0.265813	-0.163051
Q9H0Q3	FXYD domain-containing ion transport regulator 6 [OS=Homo sapiens]	FXYD6	black	0.0462147	0.71252	-0.150695	0.227134	-0.17331	0.164034	-0.114622	0.359445	-0.131274	0.293417	0.386075	0.00136631	0.228718	0.0647213	0.683338	2.58147e-10	0.147433	0.237469	-0.0352061	0.778988	0.138882	0.266085	0.196422
P10619	Lysosomal protective protein [OS=Homo sapiens]	CTSA	green	-0.214175	0.0841992	-0.469951	6.85688e-05	-0.431243	0.000300406	0.116027	0.353543	0.140274	0.261275	0.55106	1.62967e-06	0.441623	0.000205644	0.500859	1.84334e-05	-0.133812	0.284102	-0.195864	0.115	0.138687	0.266764	0.0834414
Q13740-2	Isoform 2 of CD166 antigen [OS=Homo sapiens]	ALCAM	turquoise	0.269955	0.0283725	0.692062	1.231e-10	0.823549	2.08792e-17	-0.648712	3.85759e-09	-0.72978	3.62274e-12	0.0132136	0.916136	-0.450047	0.000149831	-0.137735	0.270091	-0.0987444	0.430225	0.727071	4.75791e-12	0.138554	0.267227	-0.084556
P05408	Neuroendocrine protein 7B2 [OS=Homo sapiens]	SCG5	turquoise	0.247681	0.0449543	0.639482	7.49122e-09	0.804445	4.09009e-16	-0.551517	1.59114e-06	-0.675007	5.11458e-10	-0.150391	0.228086	-0.516877	8.86157e-06	-0.274511	0.0257097	-0.0601975	0.631129	0.61151	4.91997e-08	0.137947	0.269348	-0.163762
P31150	Rab GDP dissociation inhibitor alpha [OS=Homo sapiens]	GDI1	magenta	0.854376	7.39483e-20	0.733878	2.38355e-12	0.446512	0.000171292	-0.544552	2.28238e-06	-0.511112	1.15837e-05	-0.095828	0.444034	-0.326334	0.0074923	-0.0920938	0.462069	0.225352	0.0688708	0.397516	0.000949545	0.137429	0.271167	-0.0207219
P02751	Fibronectin [OS=Homo sapiens]	FN1	grey	0.3047	0.0128623	0.210804	0.0893171	0.0880268	0.482158	-0.152466	0.221658	-0.123383	0.323646	-0.0912283	0.466306	-0.0347808	0.781591	-0.200701	0.10613	0.119179	0.34053	0.104268	0.404749	0.136133	0.275756	0.149418
Q12797	Aspartyl/asparaginyl beta-hydroxylase [OS=Homo sapiens]	ASPH	grey	0.0702226	0.575286	-0.0383126	0.760048	-0.0802709	0.521718	0.0494628	0.693285	-0.00311656	0.980186	0.0798977	0.523662	0.164455	0.186996	0.0346013	0.782691	0.0833602	0.505768	-0.0418076	0.738906	0.135138	0.279313	0.177589
Q24JP5	Transmembrane protein 132A [OS=Homo sapiens]	TMEM132A	turquoise	0.237427	0.0549143	0.59546	1.33704e-07	0.734931	2.13787e-12	-0.500082	1.90818e-05	-0.535622	3.58268e-06	-0.176112	0.157219	-0.5422	2.57342e-06	-0.316265	0.00968064	-0.115079	0.357519	0.588359	2.04551e-07	0.135014	0.27976	-0.258162
O94760	N(G),N(G)-dimethylarginine dimethylaminohydrolase 1 [OS=Homo sapiens]	DDAH1	red	0.593595	1.49646e-07	0.804387	4.12498e-16	0.638543	8.00463e-09	-0.617159	3.41446e-08	-0.654523	2.51058e-09	-0.105334	0.399936	-0.387647	0.00130069	-0.106095	0.396524	0.042525	0.734589	0.52654	5.59352e-06	0.13454	0.281468	-0.01187
Q12907	Vesicular integral-membrane protein VIP36 [OS=Homo sapiens]	LMAN2	turquoise	0.316364	0.00965677	0.704496	4.09197e-11	0.792322	2.29225e-15	-0.666299	1.02121e-09	-0.708358	2.87289e-11	-0.0976199	0.43552	-0.458221	0.000109323	-0.247425	0.0451829	0.0597687	0.633567	0.63462	1.05328e-08	0.134392	0.282002	-0.131156
Q12805	EGF-containing fibulin-like extracellular matrix protein 1 [OS=Homo sapiens]	EFEMP1	grey	0.133805	0.284128	0.266818	0.0303379	0.248804	0.0439604	-0.242946	0.0493506	-0.28643	0.0197223	0.115609	0.355293	0.0964042	0.441286	0.0713685	0.569051	0.0817719	0.513937	0.255699	0.0382468	0.13437	0.282079	0.168516
Q969H8	Myeloid-derived growth factor [OS=Homo sapiens]	MYDGF	grey	0.233807	0.0588328	0.313047	0.0104886	0.245635	0.0468128	-0.203614	0.101049	-0.264399	0.0319303	-0.0914403	0.465266	-0.199565	0.108164	-0.0898588	0.473052	0.0939336	0.453134	0.180515	0.146937	0.134183	0.282756	-0.0052969
Q6UX73	UPF0764 protein C16orf89 [OS=Homo sapiens]	C16orf89	grey	0.134677	0.280974	0.369407	0.00226947	0.399627	0.000886621	-0.293855	0.0166289	-0.341936	0.00495311	-0.084599	0.499443	-0.171191	0.16933	-0.151886	0.22344	-0.00741437	0.952885	0.280057	0.022756	0.133367	0.28572	0.0912232
P55786	Puromycin-sensitive aminopeptidase [OS=Homo sapiens]	NPEPPS	red	0.402782	0.000799607	0.604596	7.61946e-08	0.478987	4.73124e-05	-0.401803	0.000825732	-0.426277	0.000358607	-0.0569845	0.649492	-0.435565	0.000256932	-0.219689	0.0763313	-0.0480785	0.70146	0.48352	3.91207e-05	0.133195	0.286348	-0.26515
Q9NPD7	Neuritin [OS=Homo sapiens]	NRN1	grey	0.168163	0.177114	0.476933	5.1522e-05	0.543665	2.38835e-06	-0.365835	0.00252164	-0.356639	0.00328947	-0.0908811	0.468011	-0.405773	0.000724318	-0.182748	0.141918	-0.0517483	0.679863	0.454869	0.00012453	0.132228	0.289892	-0.0481348
Q99727	Metalloproteinase inhibitor 4 [OS=Homo sapiens]	TIMP4	grey	-0.140926	0.259044	-0.373071	0.00203453	-0.509201	1.26459e-05	0.274219	0.0258739	0.313174	0.0104556	0.198128	0.11078	0.384153	0.00145061	0.36361	0.00269102	-0.0266648	0.831698	-0.336242	0.00577455	0.13187	0.291214	0.155676
Q16270	Insulin-like growth factor-binding protein 7 [OS=Homo sapiens]	IGFBP7	black	0.0706232	0.573103	-0.15214	0.222659	-0.226085	0.0679491	-0.0456671	0.715781	-0.0821138	0.512173	0.418366	0.000472837	0.330994	0.00663542	0.810002	1.78237e-16	0.0399476	0.750134	-0.0657396	0.599976	0.130801	0.295175	0.253454
Q5JPE7	BOS complex subunit NOMO2 [OS=Homo sapiens]	NOMO2	grey	0.00683268	0.956577	-0.145212	0.244688	-0.107645	0.38962	0.0447386	0.721322	-0.00274357	0.982557	0.223742	0.0709292	0.0635035	0.612464	0.108147	0.387398	-0.0692335	0.580693	0.0940837	0.452409	0.130067	0.297919	0.052481
P35442	Thrombospondin-2 [OS=Homo sapiens]	THBS2	black	-0.0809501	0.51819	-0.26304	0.0328554	-0.343555	0.00473931	0.0347422	0.781828	0.00757232	0.951882	0.365789	0.00252507	0.561585	9.30824e-07	0.631175	1.33606e-08	-0.0818518	0.513525	-0.168377	0.176555	0.129967	0.298293	0.359899
Q9NS98	Semaphorin-3G [OS=Homo sapiens]	SEMA3G	brown	0.277475	0.0240936	0.375773	0.00187549	0.482126	4.14869e-05	-0.34305	0.00480517	-0.427243	0.00034654	0.0787391	0.52972	-0.431785	0.000294614	-0.0939068	0.453263	0.0917509	0.463745	0.51896	8.03444e-06	0.128922	0.302227	-0.187889
P81605	Dermcidin [OS=Homo sapiens]	DCD	grey	-0.177826	0.153154	-0.348459	0.00414043	-0.434765	0.000264514	0.281864	0.0218581	0.248463	0.04426	0.248549	0.0441843	0.357333	0.00322499	0.373428	0.00201282	-0.0401535	0.748889	-0.229031	0.0643452	0.128603	0.303436	0.110718
Q99497	Parkinson disease protein 7 [OS=Homo sapiens]	PARK7	red	0.463706	8.80832e-05	0.569762	5.94369e-07	0.414351	0.000542686	-0.331475	0.00655209	-0.422166	0.000414374	-0.000685367	0.995642	-0.257169	0.0371117	-0.113309	0.365011	0.108508	0.385807	0.391726	0.0011434	0.126517	0.311413	0.0200869
Q15262	Receptor-type tyrosine-protein phosphatase kappa [OS=Homo sapiens]	PTPRK	grey	-0.208854	0.0923883	-0.052268	0.676826	0.0454814	0.716888	-0.0200725	0.872904	-0.0621919	0.61984	0.330903	0.00665129	-0.0500971	0.68955	0.192037	0.122413	-0.237127	0.0552298	0.248553	0.0441807	0.126201	0.31263	-0.157545
Q96BZ4	5'-3' exonuclease PLD4 [OS=Homo sapiens]	PLD4	grey	0.0906782	0.46901	0.111513	0.372708	0.0532659	0.671006	-0.108574	0.385516	-0.0304579	0.808184	0.0913066	0.465922	-0.0297886	0.812321	-0.085848	0.493108	-0.0186034	0.882138	0.100294	0.422987	0.125768	0.314309	0.08208
Q9NZ08	Endoplasmic reticulum aminopeptidase 1 [OS=Homo sapiens]	ERAP1	grey	0.0105515	0.932989	-0.0200493	0.87305	0.0135319	0.914124	-0.0748302	0.55041	-0.0670914	0.592482	0.186889	0.132954	0.0224173	0.858203	0.0613526	0.62458	-0.0547916	0.662146	0.117471	0.347544	0.12545	0.315541	0.0479023
Q8IZA0	Dyslexia-associated protein KIAA0319-like protein [OS=Homo sapiens]	KIAA0319L	grey	-0.0232058	0.85327	-0.108206	0.387141	-0.195185	0.116289	0.130374	0.296769	0.126207	0.31261	0.0264743	0.832883	0.107144	0.391844	-0.0226712	0.856614	0.0813237	0.516255	-0.134752	0.280703	0.123847	0.321815	0.0648091
P14138	Endothelin-3 [OS=Homo sapiens]	EDN3	turquoise	0.339145	0.00534197	0.661474	1.48346e-09	0.625208	2.00344e-08	-0.456479	0.000116998	-0.583027	2.79624e-07	-0.139453	0.264104	-0.304095	0.0130512	-0.179003	0.150409	0.0868098	0.488259	0.47122	6.51267e-05	0.123151	0.324562	0.113585
P04216	Thy-1 membrane glycoprotein [OS=Homo sapiens]	THY1	turquoise	0.193838	0.118881	0.660585	1.58798e-09	0.886242	4.55386e-23	-0.639383	7.54353e-09	-0.69575	8.93118e-11	-0.00565228	0.964074	-0.63235	1.23235e-08	-0.312849	0.0105402	-0.159329	0.201306	0.800661	7.09373e-16	0.122158	0.32851	-0.269152
O76061	Stanniocalcin-2 [OS=Homo sapiens]	STC2	grey	0.177439	0.154066	0.243993	0.0483495	0.288237	0.0189277	-0.283103	0.0212598	-0.35117	0.00383894	0.020679	0.869098	-0.10469	0.402842	-0.125494	0.315371	0.136128	0.275775	0.278766	0.0234166	0.120765	0.334095	-0.0542429
P41222	Prostaglandin-H2 D-isomerase [OS=Homo sapiens]	PTGDS	brown	0.384423	0.00143848	0.651659	3.10622e-09	0.698102	7.25996e-11	-0.616533	3.55665e-08	-0.678457	3.86358e-10	0.0274223	0.826989	-0.328295	0.00712055	-0.085611	0.494307	0.0342837	0.784637	0.607291	6.43322e-08	0.120646	0.334577	0.0441522
P00441	Superoxide dismutase [Cu-Zn] [OS=Homo sapiens]	SOD1	red	0.463111	9.01873e-05	0.850174	1.71687e-19	0.799727	8.1117e-16	-0.599547	1.04193e-07	-0.706288	3.47499e-11	-0.13154	0.292432	-0.498796	2.02031e-05	-0.261858	0.0336779	0.0141532	0.910197	0.643473	5.63788e-09	0.120455	0.335347	-0.0977778
Q6UY11	Protein delta homolog 2 [OS=Homo sapiens]	DLK2	turquoise	0.146865	0.239301	0.614424	4.07848e-08	0.728934	3.94594e-12	-0.507301	1.37913e-05	-0.567312	6.80721e-07	-0.13581	0.276909	-0.54601	2.11785e-06	-0.390563	0.0011864	-0.110351	0.377743	0.552785	1.48867e-06	0.119965	0.33733	-0.150674
Q00973	Beta-1,4 N-acetylgalactosaminyltransferase 1 [OS=Homo sapiens]	B4GALNT1	grey	0.230393	0.0627331	0.180006	0.148098	0.153006	0.220006	-0.161212	0.195962	-0.117413	0.347783	-0.0119377	0.924209	-0.162305	0.192906	-0.0620578	0.620597	-0.0632786	0.613726	0.230532	0.0625699	0.119827	0.337893	-0.120905
Q0P6D2	Divergent protein kinase domain 1C [OS=Homo sapiens]	DIPK1C	grey	-0.0469918	0.707901	0.0685198	0.584609	0.146529	0.240392	-0.006598	0.958067	-0.118383	0.343789	0.160809	0.197097	-0.0661396	0.597754	-0.0654018	0.601856	-0.195945	0.114848	0.217477	0.0794145	0.119482	0.339297	-0.0276273
P41217	OX-2 membrane glycoprotein [OS=Homo sapiens]	CD200	grey	0.0831739	0.506723	0.183951	0.139269	0.242953	0.0493441	-0.295773	0.0159012	-0.25759	0.0367918	0.172149	0.16692	-0.279419	0.0230807	0.0743249	0.553113	-0.155482	0.212544	0.346901	0.004323	0.119251	0.340238	-0.14766
Q6P4E1	Protein GOLM2 [OS=Homo sapiens]	GOLM2	turquoise	0.268237	0.0294351	0.572265	5.16838e-07	0.628062	1.65225e-08	-0.393064	0.00109569	-0.566723	7.03167e-07	-0.0992878	0.427679	-0.457069	0.000114343	-0.170541	0.17098	-0.0654431	0.601626	0.520025	7.63965e-06	0.119079	0.340939	-0.135623
Q03167	Transforming growth factor beta receptor type 3 [OS=Homo sapiens]	TGFBR3	grey	0.205982	0.097059	0.266099	0.0308038	0.263706	0.032399	-0.230499	0.0626089	-0.266706	0.0304101	-0.0223687	0.858508	-0.089556	0.474551	-0.206334	0.0964773	-0.0735699	0.557163	0.253532	0.039972	0.118813	0.342028	-0.06715
O75173	A disintegrin and metalloproteinase with thrombospondin motifs 4 [OS=Homo sapiens]	ADAMTS4	grey	0.188563	0.129453	0.354738	0.00347205	0.345827	0.00445288	-0.383847	0.00146446	-0.45352	0.000131181	0.102228	0.414056	-0.0427626	0.733162	0.195012	0.11662	-0.0614482	0.62404	0.34527	0.00452162	0.118374	0.343824	0.177439
O00754	Lysosomal alpha-mannosidase [OS=Homo sapiens]	MAN2B1	grey	-0.161009	0.196532	-0.248745	0.0440114	-0.281562	0.0220062	0.210822	0.0892904	0.207311	0.0948752	0.272512	0.0268508	0.147918	0.235912	0.0438308	0.726753	-0.050542	0.686935	-0.0905256	0.469761	0.11749	0.347465	0.075418
P21554	Cannabinoid receptor 1 [OS=Homo sapiens]	CNR1	grey	0.00619432	0.960631	0.279305	0.0231389	0.44725	0.000166596	-0.275177	0.0253388	-0.355525	0.0033954	-0.099547	0.426468	-0.258123	0.0363902	-0.11893	0.341548	-0.0890075	0.477272	0.350138	0.00395137	0.116423	0.351892	-0.0650088
Q8IWV2	Contactin-4 [OS=Homo sapiens]	CNTN4	grey	0.00240128	0.984733	0.225961	0.0681043	0.332417	0.00639162	-0.0663177	0.596766	-0.249345	0.0434873	-0.0756548	0.546013	-0.35733	0.0032253	-0.336981	0.00566163	-0.145253	0.244556	0.311759	0.0108279	0.116113	0.353186	-0.176034
P48061	Stromal cell-derived factor 1 [OS=Homo sapiens]	CXCL12	grey	-0.280213	0.0226773	-0.418531	0.000470156	-0.455871	0.000119791	0.263129	0.0327937	0.238884	0.0533981	0.266079	0.0308174	0.498232	2.0714e-05	0.364643	0.0026112	-0.143275	0.251106	-0.344195	0.00465703	0.115886	0.354133	0.298218
Q8N0W4	Neuroligin-4, X-linked [OS=Homo sapiens]	NLGN4X	grey	-0.0606235	0.62871	-0.0732702	0.558774	-0.00221111	0.985942	-0.0199162	0.873886	0.00759657	0.951728	0.0123789	0.921417	-0.0265141	0.832635	-0.14296	0.252161	-0.0865041	0.489797	0.0214818	0.864063	0.115794	0.354518	-0.0261681
Q08397	Lysyl oxidase homolog 1 [OS=Homo sapiens]	LOXL1	grey	0.12874	0.302915	-0.136528	0.274352	-0.216778	0.0804092	0.0779093	0.534079	0.124238	0.320278	0.0138351	0.912208	0.148438	0.234253	0.0639282	0.610084	0.235455	0.0570208	-0.168001	0.177539	0.115789	0.354537	0.179684
P49257	Protein ERGIC-53 [OS=Homo sapiens]	LMAN1	grey	0.253876	0.0396939	0.334496	0.00604943	0.276219	0.0247673	-0.317255	0.00944332	-0.346449	0.00437723	0.00885337	0.943754	-0.0378237	0.76302	0.032659	0.794614	0.100147	0.423672	0.223933	0.0706827	0.11526	0.356755	-0.0206784
Q5VV63	Attractin-like protein 1 [OS=Homo sapiens]	ATRNL1	brown	0.178049	0.152632	0.3598	0.00300486	0.4082	0.00066803	-0.379786	0.0016598	-0.414493	0.000540066	0.112187	0.369809	-0.359021	0.00307289	-0.050053	0.689809	-0.00292956	0.981375	0.497493	2.14015e-05	0.114797	0.358705	-0.188499
P12277	Creatine kinase B-type [OS=Homo sapiens]	CKB	magenta	0.635773	9.72037e-09	0.489162	3.07606e-05	0.271951	0.0271787	-0.421309	0.000426954	-0.357903	0.00317292	-0.0561581	0.654249	-0.199109	0.108989	-0.115825	0.354387	0.301116	0.014016	0.264761	0.0316876	0.114506	0.359933	-0.0102841
Q9H173	Nucleotide exchange factor SIL1 [OS=Homo sapiens]	SIL1	black	0.000402583	0.99744	-0.141708	0.256384	-0.169892	0.172639	-0.120651	0.334555	-0.14917	0.231926	0.418524	0.000470259	0.40777	0.000677707	0.643321	5.69972e-09	-0.0375443	0.764719	-0.0428482	0.732647	0.114493	0.359986	0.400602
P46459	Vesicle-fusing ATPase [OS=Homo sapiens]	NSF	grey	0.394238	0.0010553	0.528645	5.05057e-06	0.388052	0.00128425	-0.3428	0.00483794	-0.357772	0.00318486	-0.125532	0.315225	-0.311184	0.0109826	-0.0416009	0.740151	0.0449172	0.720255	0.335282	0.00592431	0.113751	0.363128	-0.102085
Q96EU7	C1GALT1-specific chaperone 1 [OS=Homo sapiens]	C1GALT1C1	grey	-0.0516875	0.680219	0.139718	0.26319	0.27137	0.027522	-0.182464	0.142549	-0.381701	0.00156496	0.178252	0.152158	-0.109003	0.383629	0.0147128	0.906662	-0.276722	0.0244958	0.353514	0.00359423	0.113559	0.363945	-0.0834199
Q9BTY2	Plasma alpha-L-fucosidase [OS=Homo sapiens]	FUCA2	grey	-0.124936	0.317547	-0.166984	0.180216	-0.12735	0.308209	0.0852819	0.495974	0.035271	0.778591	0.146773	0.2396	0.100611	0.421517	0.0805029	0.520512	0.0778899	0.534181	-0.00765297	0.95137	0.113501	0.364194	0.0374649
P00533	Epidermal growth factor receptor [OS=Homo sapiens]	EGFR	grey	-0.157909	0.205402	-0.149024	0.232389	-0.0944173	0.450801	0.0677979	0.588582	0.0287781	0.818577	0.126737	0.310563	0.104151	0.405283	-0.0583267	0.641794	-0.110309	0.377925	0.0360136	0.774052	0.11341	0.36458	0.0459143
P62258	14-3-3 protein epsilon [OS=Homo sapiens]	YWHAE	magenta	0.734801	2.16695e-12	0.508121	1.32855e-05	0.122203	0.328332	-0.306423	0.0123376	-0.244062	0.0482844	-0.00686877	0.956348	-0.11771	0.346559	-0.101695	0.416504	0.239341	0.052929	0.183872	0.139441	0.113364	0.364777	0.0828692
Q13217	DnaJ homolog subfamily C member 3 [OS=Homo sapiens]	DNAJC3	grey	0.162176	0.193264	-0.14101	0.258756	-0.224041	0.0705436	-0.0850664	0.497068	0.0702713	0.575021	0.238536	0.0537572	0.281082	0.0222429	0.256458	0.0376568	0.115612	0.35528	-0.0894597	0.475028	0.113165	0.365622	0.225441
P30086	Phosphatidylethanolamine-binding protein 1 [OS=Homo sapiens]	PEBP1	red	0.594949	1.37909e-07	0.830037	7.00162e-18	0.701265	5.47725e-11	-0.582331	2.91154e-07	-0.642539	6.02787e-09	-0.151424	0.22487	-0.40978	0.000633551	-0.202855	0.102354	0.166263	0.18213	0.552371	1.52149e-06	0.113027	0.366213	-0.103702
P00338	L-lactate dehydrogenase A chain [OS=Homo sapiens]	LDHA	red	0.672987	6.01657e-10	0.80228	5.61302e-16	0.601411	9.28845e-08	-0.509704	1.23579e-05	-0.559754	1.02753e-06	-0.260305	0.0347841	-0.46683	7.77599e-05	-0.348182	0.00417231	0.199466	0.108342	0.473534	5.926e-05	0.111854	0.371238	-0.129184
Q9UQM7	Calcium/calmodulin-dependent protein kinase type II subunit alpha [OS=Homo sapiens]	CAMK2A	brown	0.303824	0.0131364	0.471632	6.40445e-05	0.50125	1.81145e-05	-0.403513	0.000780579	-0.373414	0.00201368	0.0771111	0.53829	-0.54056	2.79658e-06	-0.290751	0.0178676	-0.172487	0.166077	0.591403	1.70683e-07	0.111483	0.37284	-0.460245
Q14393	Growth arrest-specific protein 6 [OS=Homo sapiens]	GAS6	grey	0.181513	0.144679	0.312054	0.0107495	0.381198	0.00158939	-0.319158	0.0090012	-0.361979	0.00282158	-0.0481879	0.700812	-0.187052	0.13261	-0.144213	0.247985	0.0595161	0.635005	0.309029	0.011579	0.111179	0.374151	0.115284
P09936	Ubiquitin carboxyl-terminal hydrolase isozyme L1 [OS=Homo sapiens]	UCHL1	magenta	0.82216	2.62302e-17	0.471195	6.51928e-05	0.0841176	0.501896	-0.3324	0.00639442	-0.281296	0.0221369	0.0727003	0.561845	-0.0970795	0.438078	0.0795127	0.525671	0.22925	0.0640839	0.189588	0.127345	0.111056	0.374682	-0.0334285
O60568	Multifunctional procollagen lysine hydroxylase and glycosyltransferase LH3 [OS=Homo sapiens]	PLOD3	grey	-0.20295	0.10219	-0.464625	8.49217e-05	-0.491929	2.72975e-05	0.294928	0.0162185	0.3398	0.0052484	0.440687	0.000212899	0.337874	0.00552767	0.448288	0.000160181	-0.14115	0.258277	-0.224856	0.0694999	0.110958	0.375109	0.109929
P45877	Peptidyl-prolyl cis-trans isomerase C [OS=Homo sapiens]	PPIC	grey	0.227337	0.066399	0.340752	0.00511497	0.2635	0.0325394	-0.231519	0.0614237	-0.351576	0.00379558	0.0112999	0.928248	-0.0560392	0.654935	-0.0821129	0.512178	0.0161459	0.897617	0.25938	0.0354582	0.110707	0.376194	0.125302
Q9BY67	Cell adhesion molecule 1 [OS=Homo sapiens]	CADM1	grey	0.148738	0.233296	0.419086	0.00046122	0.435667	0.000255977	-0.257274	0.0370316	-0.337466	0.00558856	-0.208006	0.0937477	-0.326642	0.00743279	-0.121848	0.329748	-0.0739151	0.555309	0.32654	0.00745252	0.110286	0.378026	-0.0729736
Q8IZJ1	Netrin receptor UNC5B [OS=Homo sapiens]	UNC5B	grey	0.0492778	0.694375	0.172674	0.165611	0.189968	0.126571	-0.192649	0.121203	-0.156077	0.210776	-0.0322087	0.797386	-0.177858	0.15308	-0.183797	0.139605	-0.112678	0.367703	0.236833	0.0555419	0.109967	0.379415	-0.176808
Q14894	Ketimine reductase mu-crystallin [OS=Homo sapiens]	CRYM	grey	0.0952864	0.446625	-0.0953816	0.446169	-0.152994	0.220042	0.156933	0.208253	0.25038	0.0425955	0.101767	0.416175	-0.17786	0.153076	-0.198579	0.109953	-0.211769	0.0878278	0.0558967	0.655757	0.109828	0.380022	-0.315788
Q93091	Ribonuclease K6 [OS=Homo sapiens]	RNASE6	grey	-0.0362417	0.772659	-0.0014099	0.991036	-0.015661	0.900676	-0.0939724	0.452947	-0.0884916	0.479839	0.277667	0.0239914	0.211383	0.0884218	0.118341	0.343961	0.174999	0.1599	0.0725434	0.562691	0.109803	0.380131	0.306929
P54289-2	Isoform 2 of Voltage-dependent calcium channel subunit alpha-2/delta-1 [OS=Homo sapiens]	CACNA2D1	turquoise	0.170174	0.171915	0.668672	8.47744e-10	0.913594	1.05611e-26	-0.615661	3.76437e-08	-0.69334	1.10204e-10	-0.0913529	0.465695	-0.661731	1.45451e-09	-0.315556	0.00985397	-0.128277	0.304673	0.770051	4.11125e-14	0.108677	0.385064	-0.313439
P09417	Dihydropteridine reductase [OS=Homo sapiens]	QDPR	brown	0.410234	0.000623934	0.549865	1.73462e-06	0.480948	4.35899e-05	-0.432181	0.000290436	-0.474064	5.7987e-05	0.128427	0.304102	-0.318643	0.00911906	0.018598	0.882172	-0.00560305	0.964386	0.51773	8.51354e-06	0.108508	0.38581	-0.0838674
Q9UHI8	A disintegrin and metalloproteinase with thrombospondin motifs 1 [OS=Homo sapiens]	ADAMTS1	turquoise	0.334744	0.00600971	0.645992	4.70177e-09	0.677199	4.28164e-10	-0.525834	5.78753e-06	-0.568307	6.44313e-07	-0.200403	0.106661	-0.411696	0.0005939	-0.224751	0.069634	-0.00902368	0.942674	0.459508	0.000103953	0.108428	0.386161	-0.107356
Q9H3G5	Probable serine carboxypeptidase CPVL [OS=Homo sapiens]	CPVL	green	-0.048698	0.697797	-0.250344	0.0426268	-0.316942	0.00951776	-0.0556489	0.657187	-0.0056964	0.963793	0.538575	3.09084e-06	0.376731	0.00182185	0.583874	2.66172e-07	-0.061165	0.625642	-0.107567	0.389966	0.108205	0.387142	0.263866
O43529	Carbohydrate sulfotransferase 10 [OS=Homo sapiens]	CHST10	turquoise	0.251106	0.0419794	0.660287	1.62458e-09	0.80606	3.22158e-16	-0.562771	8.72859e-07	-0.633713	1.12162e-08	-0.116441	0.35182	-0.499596	1.9499e-05	-0.315175	0.00994816	-0.0937012	0.454257	0.652487	2.92138e-09	0.107101	0.392033	-0.148339
Q9H5Y7	SLIT and NTRK-like protein 6 [OS=Homo sapiens]	SLITRK6	grey	-0.068286	0.585895	-0.230688	0.0623872	-0.201967	0.103898	0.16202	0.1937	0.163837	0.188681	0.211584	0.0881116	0.124212	0.32038	0.107878	0.38859	0.0305907	0.807363	-0.0552843	0.659294	0.106648	0.39405	0.156857
Q6UVK1	Chondroitin sulfate proteoglycan 4 [OS=Homo sapiens]	CSPG4	grey	0.0170567	0.891875	-0.194765	0.117093	-0.222395	0.07269	0.112322	0.369227	0.187042	0.13263	0.120688	0.334408	0.246046	0.0464344	0.112281	0.369403	0.174188	0.161876	-0.0888629	0.477991	0.106568	0.39441	0.0762484
A0A075B6I4	Immunoglobulin lambda variable 10-54 [OS=Homo sapiens]	IGLV10-54	grey	-0.313341	0.0104125	-0.214513	0.0836993	-0.112786	0.367242	0.36388	0.00266993	0.20559	0.0977112	0.0491225	0.695291	0.0659063	0.59905	0.0132799	0.915717	-0.106459	0.394894	-0.0725994	0.562389	0.105796	0.397861	-0.00587324
Q9Y653	Adhesion G-protein coupled receptor G1 [OS=Homo sapiens]	ADGRG1	grey	0.108322	0.386629	-0.0451208	0.719039	-0.0962902	0.441829	-0.0735266	0.557395	-0.00333174	0.978819	0.15153	0.224542	0.179656	0.148903	0.104281	0.404691	0.211623	0.0880521	0.0177802	0.887318	0.105575	0.398854	0.0757599
P28799	Progranulin [OS=Homo sapiens]	GRN	grey	0.202722	0.102583	0.215662	0.0820175	0.147055	0.238688	-0.287727	0.0191489	-0.2479	0.0447588	0.129576	0.299759	0.00260243	0.983454	0.0650019	0.604083	-0.0423265	0.735783	0.179794	0.148586	0.105495	0.399212	0.0677378
P18509	Pituitary adenylate cyclase-activating polypeptide [OS=Homo sapiens]	ADCYAP1	grey	0.0296989	0.812876	0.0430478	0.731449	0.0451542	0.71884	-0.0149367	0.905248	-0.0310894	0.804285	0.0730258	0.56009	-0.112291	0.36936	-0.111317	0.373554	-0.0290244	0.817052	0.0663365	0.596662	0.10514	0.400813	-0.0119942
Q9Y644	Beta-1,3-N-acetylglucosaminyltransferase radical fringe [OS=Homo sapiens]	RFNG	grey	0.000766755	0.995125	0.0921653	0.46172	0.0948948	0.448504	-0.0194073	0.877083	-0.0976364	0.435442	0.0859746	0.492468	0.0195043	0.876473	-0.0120384	0.923572	0.0432397	0.730297	0.140431	0.260735	0.105031	0.401303	0.129419
P0C6S8	Leucine-rich repeat and immunoglobulin-like domain-containing nogo receptor-interacting protein 3 [OS=Homo sapiens]	LINGO3	grey	-0.0394703	0.753024	-0.238117	0.0541913	-0.288073	0.0189984	0.161342	0.195596	0.244849	0.0475431	0.0629342	0.615661	0.18887	0.128818	0.0518878	0.679048	-0.0253197	0.840073	-0.168068	0.177363	0.103914	0.406357	0.0927388
Q13438	Protein OS-9 [OS=Homo sapiens]	OS9	grey	-0.2029	0.102277	-0.38849	0.00126667	-0.395274	0.00102078	0.267045	0.0301919	0.323045	0.00815386	0.0712106	0.569909	0.397206	0.000959141	0.0726165	0.562297	-0.0574815	0.646637	-0.250578	0.0424269	0.102215	0.414115	0.306353
Q96FE7	Phosphoinositide-3-kinase-interacting protein 1 [OS=Homo sapiens]	PIK3IP1	grey	0.0470091	0.707799	0.0538578	0.667563	0.117894	0.3458	-0.106966	0.392636	-0.100339	0.422777	0.0240704	0.847867	-0.0249298	0.842504	0.0868274	0.48817	-0.0150405	0.904593	0.118794	0.342105	0.101645	0.416737	0.0777419
P42262	Glutamate receptor 2 [OS=Homo sapiens]	GRIA2	grey	-0.086627	0.489179	0.149957	0.229444	0.350079	0.00395783	-0.0992868	0.427684	-0.110631	0.376523	-0.0300934	0.810437	-0.406935	0.000696847	-0.369264	0.00227916	-0.227267	0.0664848	0.350387	0.00392396	0.100546	0.421817	-0.38835
Q5JS37	NHL repeat-containing protein 3 [OS=Homo sapiens]	NHLRC3	grey	-0.0955671	0.445281	-0.261297	0.0340741	-0.220178	0.075663	0.0939402	0.453102	0.163229	0.190349	0.204798	0.0990391	0.0700777	0.576077	0.14752	0.23719	1.23829e-05	0.999921	-0.0577887	0.644875	0.100277	0.423065	-0.00158069
P19021	Peptidyl-glycine alpha-amidating monooxygenase [OS=Homo sapiens]	PAM	turquoise	0.178994	0.150429	0.67015	7.54306e-10	0.910421	3.18642e-26	-0.60149	9.24337e-08	-0.715172	1.51763e-11	-0.0817841	0.513874	-0.60272	8.56453e-08	-0.282301	0.0216455	-0.0768852	0.539484	0.74565	6.85409e-13	0.100009	0.424314	-0.144476
Q9UF11	Pleckstrin homology domain-containing family B member 1 [OS=Homo sapiens]	PLEKHB1	grey	0.311955	0.0107757	0.414114	0.000547095	0.303743	0.0131621	-0.397459	0.000951319	-0.407242	0.000689761	-0.123131	0.324641	-0.125717	0.314507	0.0360224	0.773998	0.172232	0.166713	0.223335	0.0714579	0.0997022	0.425744	0.0811793
P04439	HLA class I histocompatibility antigen, A alpha chain [OS=Homo sapiens]	HLA-A	grey	0.0519527	0.678668	0.104235	0.404901	0.133623	0.284788	-0.10761	0.389776	-0.129255	0.300971	0.0296956	0.812897	-0.0729315	0.560598	-0.113897	0.36251	0.00772228	0.950931	0.157628	0.20622	0.0996965	0.42577	0.0620334
P17174	Aspartate aminotransferase, cytoplasmic [OS=Homo sapiens]	GOT1	red	0.628325	1.62303e-08	0.931384	8.71743e-30	0.832418	4.63433e-18	-0.662716	1.34841e-09	-0.740614	1.17775e-12	-0.202347	0.103234	-0.539702	2.9204e-06	-0.281073	0.0222473	0.0565498	0.651992	0.649867	3.54469e-09	0.0996547	0.425966	-0.103319
Q9H8J5	MANSC domain-containing protein 1 [OS=Homo sapiens]	MANSC1	turquoise	0.328965	0.00699726	0.781671	9.50802e-15	0.855159	6.30207e-20	-0.686515	1.97715e-10	-0.78848	3.86507e-15	-0.178906	0.150636	-0.445174	0.000180131	-0.179752	0.148682	0.033659	0.78847	0.615401	3.82841e-08	0.0981767	0.432894	-0.0678463
Q14118	Dystroglycan 1 [OS=Homo sapiens]	DAG1	turquoise	0.193089	0.120341	0.507655	1.35707e-05	0.542821	2.49335e-06	-0.43597	0.00025317	-0.516382	9.06928e-06	-0.0675704	0.589837	-0.301481	0.0138947	-0.132593	0.288551	-0.0468952	0.708475	0.425244	0.000371934	0.0975277	0.435956	-0.0243833
P61769	Beta-2-microglobulin [OS=Homo sapiens]	B2M	grey	0.271989	0.0271562	0.501055	1.82729e-05	0.522605	6.75769e-06	-0.402942	0.000795414	-0.528608	5.05979e-06	-0.0536519	0.66876	-0.125623	0.31487	-0.0368795	0.768769	0.158502	0.203684	0.393459	0.00108193	0.0973324	0.43688	0.212758
O95965	Integrin beta-like protein 1 [OS=Homo sapiens]	ITGBL1	grey	0.0719553	0.565871	-0.0540695	0.666333	-0.0791366	0.527637	0.0276648	0.825484	-0.0786733	0.530064	0.197226	0.112446	0.0187749	0.881059	0.0472466	0.706389	0.0472666	0.706271	0.133823	0.284063	0.0967288	0.439742	-0.00806315
P43146	Netrin receptor DCC [OS=Homo sapiens]	DCC	brown	0.174283	0.161643	0.482396	4.10197e-05	0.695282	9.30426e-11	-0.517442	8.62975e-06	-0.529142	4.9297e-06	0.0477534	0.703385	-0.548325	1.87911e-06	-0.227398	0.0663236	-0.162303	0.192911	0.712975	1.86808e-11	0.0966498	0.440118	-0.363142
P09603	Macrophage colony-stimulating factor 1 [OS=Homo sapiens]	CSF1	grey	0.262435	0.0332742	0.406261	0.000712666	0.480666	4.41086e-05	-0.434658	0.000265548	-0.429118	0.000324165	0.0517443	0.679887	-0.301766	0.0138004	-0.0152202	0.903458	-0.0307585	0.806327	0.440302	0.00021595	0.0963654	0.441471	-0.14542
P20908	Collagen alpha-1(V) chain [OS=Homo sapiens]	COL5A1	grey	-0.0263472	0.833674	-0.220407	0.0753512	-0.346807	0.00433422	0.231362	0.0616046	0.185465	0.135988	0.22132	0.0741196	0.380632	0.00161729	0.17535	0.159052	0.0505554	0.686857	-0.228328	0.0651909	0.096223	0.442149	0.286557
Q9Y2T3	Guanine deaminase [OS=Homo sapiens]	GDA	brown	0.505149	1.52046e-05	0.751567	3.56944e-13	0.708422	2.85596e-11	-0.553926	1.40184e-06	-0.602893	8.47302e-08	-0.0476153	0.704203	-0.513928	1.01693e-05	-0.273279	0.0264079	-0.0477412	0.703457	0.68165	2.97028e-10	0.0953556	0.446293	-0.226871
Q9ULF5	Zinc transporter ZIP10 [OS=Homo sapiens]	SLC39A10	turquoise	0.159744	0.200117	0.660204	1.63482e-09	0.832289	4.74026e-18	-0.513497	1.03748e-05	-0.602284	8.79929e-08	-0.174179	0.161898	-0.632157	1.24888e-08	-0.316035	0.0097367	-0.104551	0.403469	0.663588	1.26071e-09	0.0952877	0.446619	-0.281488
P13591	Neural cell adhesion molecule 1 [OS=Homo sapiens]	NCAM1	turquoise	0.367464	0.00240373	0.819333	4.14808e-17	0.929395	2.10896e-29	-0.694556	9.91416e-11	-0.772392	3.08256e-14	-0.13336	0.285747	-0.549041	1.81059e-06	-0.240703	0.0515534	-0.0368776	0.76878	0.721641	8.13793e-12	0.0946099	0.449873	-0.125913
P11717	Cation-independent mannose-6-phosphate receptor [OS=Homo sapiens]	IGF2R	grey	-0.0407305	0.745402	-0.0906695	0.469052	-0.143532	0.25025	0.198806	0.109539	0.155443	0.21266	0.0266151	0.832007	-0.0154588	0.901952	-0.071867	0.566349	-0.0878638	0.482973	-0.0115082	0.926929	0.0943279	0.451231	-0.17685
P17405	Sphingomyelin phosphodiesterase [OS=Homo sapiens]	SMPD1	grey	-0.270548	0.0280135	-0.421653	0.000421863	-0.423057	0.000401654	0.299313	0.0146296	0.294145	0.0165173	0.394504	0.00104634	0.293974	0.0165832	0.355589	0.00338926	-0.159043	0.202125	-0.23713	0.0552265	0.0932731	0.456331	0.153814
Q99435	Protein kinase C-binding protein NELL2 [OS=Homo sapiens]	NELL2	turquoise	0.240541	0.0517152	0.742359	9.77677e-13	0.95927	7.56775e-37	-0.665787	1.06287e-09	-0.728634	4.06699e-12	-0.133198	0.28634	-0.649973	3.51705e-09	-0.319918	0.00882986	-0.0922846	0.461138	0.782559	8.46975e-15	0.0916233	0.46437	-0.240144
Q9BWP8	Collectin-11 [OS=Homo sapiens]	COLEC11	grey	-0.169158	0.174527	-0.294402	0.0164187	-0.274262	0.0258496	0.144632	0.246598	0.147366	0.237684	0.115259	0.356763	0.357771	0.00318495	0.246841	0.0457093	0.0736804	0.556569	-0.145088	0.245096	0.091546	0.464748	0.237562
Q9H0X4	Protein FAM234A [OS=Homo sapiens]	FAM234A	grey	-0.216309	0.0810821	-0.218156	0.078457	-0.0979269	0.434071	0.0832978	0.506088	0.0632811	0.613712	0.160997	0.196566	0.251269	0.0418417	0.144756	0.24619	0.0941755	0.451966	-0.0116627	0.92595	0.0912323	0.466286	0.28232
P98173	Protein FAM3A [OS=Homo sapiens]	FAM3A	grey	-0.00560645	0.964365	-0.133425	0.285511	-0.17812	0.152467	0.159374	0.201177	0.152675	0.221016	0.0318135	0.79982	-0.0574767	0.646665	0.0750493	0.54924	0.122555	0.32693	-0.126766	0.310452	0.0911776	0.466555	0.00762359
P55327	Tumor protein D52 [OS=Homo sapiens]	TPD52	turquoise	0.469373	7.01918e-05	0.748066	5.26243e-13	0.712666	1.92324e-11	-0.591891	1.65767e-07	-0.606829	6.62306e-08	-0.176446	0.15642	-0.474434	5.71121e-05	-0.255123	0.0386986	-0.0167547	0.893779	0.515974	9.24403e-06	0.0908248	0.468288	-0.225794
P78324	Tyrosine-protein phosphatase non-receptor type substrate 1 [OS=Homo sapiens]	SIRPA	turquoise	0.126305	0.312228	0.441331	0.000207886	0.503352	1.64869e-05	-0.358916	0.00308212	-0.446419	0.000171894	-0.039819	0.750913	-0.309147	0.0115457	-0.136618	0.274032	-0.0425031	0.734721	0.40835	0.000664693	0.0907641	0.468587	0.0990573
P25713	Metallothionein-3 [OS=Homo sapiens]	MT3	turquoise	0.256963	0.0372694	0.617607	3.31576e-08	0.617181	3.4094e-08	-0.454571	0.000125971	-0.599388	1.05215e-07	-0.177098	0.15487	-0.336954	0.00566575	-0.172735	0.165459	0.0634809	0.612591	0.43716	0.000242399	0.0883342	0.480624	0.0180526
Q6UWP8	Suprabasin [OS=Homo sapiens]	SBSN	grey	-0.0568804	0.65009	-0.178775	0.150938	-0.212383	0.0868905	0.115559	0.355505	0.0530041	0.672531	0.136305	0.275143	0.300794	0.014124	0.261179	0.0341577	0.166718	0.180919	-0.159876	0.199741	0.0883159	0.480715	0.273091
P61204	ADP-ribosylation factor 3 [OS=Homo sapiens]	ARF3	grey	0.124054	0.321	-0.223385	0.0713921	-0.381631	0.0015683	0.197324	0.112264	0.199647	0.108016	0.198471	0.110151	0.324615	0.00783192	0.200092	0.107217	0.151288	0.22529	-0.213425	0.0853177	0.0879926	0.482329	0.122482
P17900	Ganglioside GM2 activator [OS=Homo sapiens]	GM2A	turquoise	0.287783	0.0191246	0.703882	4.32646e-11	0.821547	2.89891e-17	-0.629133	1.53623e-08	-0.691327	1.31153e-10	-0.0724939	0.562959	-0.458795	0.000106899	-0.235105	0.0574015	-0.00239526	0.984771	0.66268	1.35215e-09	0.087903	0.482777	-0.025632
Q13641	Trophoblast glycoprotein [OS=Homo sapiens]	TPBG	grey	0.0856109	0.494308	0.366634	0.00246314	0.557531	1.15759e-06	-0.40433	0.000759799	-0.386053	0.00136726	0.032109	0.798	-0.548893	1.82452e-06	-0.258272	0.036279	-0.257108	0.0371584	0.539236	2.98973e-06	0.0873151	0.485721	-0.493955
Q16769	Glutaminyl-peptide cyclotransferase [OS=Homo sapiens]	QPCT	brown	0.032072	0.798228	0.220824	0.0747859	0.393895	0.00106696	-0.198957	0.109265	-0.253966	0.039621	0.146495	0.240499	-0.322236	0.00832439	-0.173124	0.164494	-0.10843	0.386153	0.480961	4.35662e-05	0.0872548	0.486023	-0.283868
Q9Y5I2	Protocadherin alpha-10 [OS=Homo sapiens]	PCDHA10	grey	-0.200568	0.106366	-0.341903	0.0049576	-0.275192	0.0253306	0.25987	0.0350996	0.278687	0.0234576	0.115194	0.357035	0.137791	0.269896	0.110124	0.37873	-0.0898706	0.472994	-0.144126	0.248273	0.0864752	0.489943	0.0257347
P62937	Peptidyl-prolyl cis-trans isomerase A [OS=Homo sapiens]	PPIA	magenta	0.85579	5.53588e-20	0.632874	1.18862e-08	0.289572	0.0183581	-0.417192	0.000492365	-0.468853	7.16813e-05	-0.0621994	0.619798	-0.0715037	0.568317	0.116217	0.352751	0.551772	1.57006e-06	0.228492	0.0649939	0.086282	0.490916	0.165476
Q8N6C5	Immunoglobulin superfamily member 1 [OS=Homo sapiens]	IGSF1	grey	-0.234547	0.0580132	-0.226104	0.0679262	-0.101231	0.418646	0.121013	0.333097	0.170013	0.172327	0.0716953	0.567279	0.130815	0.295123	-0.0975834	0.435693	-0.342408	0.00488989	-0.0161381	0.897666	0.0856501	0.494109	0.101907
Q14515	SPARC-like protein 1 [OS=Homo sapiens]	SPARCL1	turquoise	0.362661	0.00276637	0.73599	1.91535e-12	0.800491	7.26948e-16	-0.632727	1.20078e-08	-0.681818	2.92914e-10	-0.0504928	0.687224	-0.523862	6.3632e-06	-0.146887	0.239229	0.0336699	0.788403	0.658016	1.93059e-09	0.0850982	0.496906	-0.0939106
Q9H477	Ribokinase [OS=Homo sapiens]	RBKS	grey	0.0604159	0.629889	-0.108427	0.386165	-0.132252	0.289806	0.0599051	0.632791	0.0609226	0.627015	0.186984	0.132753	0.01249	0.920714	0.174293	0.161619	-0.107639	0.389645	0.0090008	0.942819	0.0849468	0.497675	-0.129933
Q08380	Galectin-3-binding protein [OS=Homo sapiens]	LGALS3BP	grey	-0.015987	0.89862	-0.0716054	0.567766	-0.121885	0.3296	-0.0167534	0.893787	-0.0490558	0.695685	0.224972	0.0693524	0.34703	0.00430764	0.426757	0.000352564	-0.0892808	0.475915	-0.0208302	0.868149	0.0845	0.499947	0.412311
Q8IWU5	Extracellular sulfatase Sulf-2 [OS=Homo sapiens]	SULF2	turquoise	0.240791	0.0514655	0.700882	5.66839e-11	0.79239	2.27093e-15	-0.594164	1.44604e-07	-0.668485	8.60368e-10	-0.174499	0.161116	-0.490575	2.89441e-05	-0.214184	0.0841862	0.0895332	0.474664	0.560423	9.91161e-07	0.0833024	0.506064	-0.0619236
Q9BU40-4	Isoform 3 of Chordin-like protein 1 [OS=Homo sapiens]	CHRDL1	purple	-0.115691	0.354949	-0.372247	0.00208539	-0.456673	0.000116121	0.194076	0.118419	0.280495	0.0225356	0.19547	0.115746	0.600396	9.88925e-08	0.206905	0.0955386	-0.00670694	0.957376	-0.319733	0.00887132	0.0827093	0.509108	0.316816
P10321	HLA class I histocompatibility antigen, C alpha chain [OS=Homo sapiens]	HLA-C	grey	0.138841	0.266228	0.103928	0.406292	0.0478383	0.702882	-0.0840098	0.502447	-0.0325704	0.79516	0.0551023	0.660347	0.0737007	0.55646	-0.00685223	0.956453	-0.0663615	0.596523	0.0600601	0.63191	0.082047	0.512517	0.321361
P01033	Metalloproteinase inhibitor 1 [OS=Homo sapiens]	TIMP1	tan	0.0745028	0.55216	-0.0937668	0.45394	-0.243125	0.0491781	0.0620695	0.620531	0.0584711	0.640969	0.20265	0.102709	0.380628	0.00161747	0.336678	0.00570763	0.249975	0.0429428	-0.15962	0.200473	0.0819875	0.512824	0.630132
P30530	Tyrosine-protein kinase receptor UFO [OS=Homo sapiens]	AXL	grey	-0.148474	0.234137	0.0638745	0.610385	0.13772	0.270146	-0.0468825	0.70855	-0.0909294	0.467774	-0.0159056	0.899133	-0.0428531	0.732618	-0.0292062	0.815926	-0.13426	0.28248	0.114851	0.358476	0.081842	0.513575	-0.127303
O75752	UDP-GalNAc:beta-1,3-N-acetylgalactosaminyltransferase 1 [OS=Homo sapiens]	B3GALNT1	grey	0.212068	0.0873701	0.349345	0.00403969	0.37646	0.00183686	-0.362931	0.00274473	-0.376161	0.0018536	-0.0839288	0.50286	-0.17707	0.154939	-0.0569505	0.649687	0.0687974	0.583085	0.278726	0.0234375	0.0817276	0.514166	0.0372144
P55145	Mesencephalic astrocyte-derived neurotrophic factor [OS=Homo sapiens]	MANF	grey	0.0458117	0.71492	0.0160003	0.898536	0.0821401	0.512037	-0.0259958	0.835861	-0.175575	0.158508	0.190854	0.124778	-0.0107284	0.931868	0.145947	0.242283	0.0319773	0.798811	0.164807	0.186042	0.0810201	0.517827	-0.021892
Q99674	Cell growth regulator with EF hand domain protein 1 [OS=Homo sapiens]	CGREF1	turquoise	0.186941	0.132844	0.65747	2.01198e-09	0.806227	3.14285e-16	-0.503912	1.60771e-05	-0.571216	5.48083e-07	-0.257459	0.0368912	-0.538667	3.07652e-06	-0.29317	0.0168957	-0.0336905	0.788277	0.543716	2.38211e-06	0.080356	0.521276	-0.152026
Q9H2X9-2	Isoform 2 of Solute carrier family 12 member 5 [OS=Homo sapiens]	SLC12A5	turquoise	0.34136	0.00503131	0.592683	1.58088e-07	0.638508	8.02393e-09	-0.289696	0.0183059	-0.354005	0.00354479	-0.353823	0.00356296	-0.588648	2.01084e-07	-0.421764	0.000420231	0.0585385	0.640583	0.374034	0.00197654	0.0797644	0.524357	-0.25767
Q13404	Ubiquitin-conjugating enzyme E2 variant 1 [OS=Homo sapiens]	UBE2V1	red	0.640623	6.90949e-09	0.825101	1.61428e-17	0.666656	9.93125e-10	-0.584489	2.56795e-07	-0.614177	4.14432e-08	-0.141902	0.255725	-0.427492	0.000343482	-0.120862	0.333705	0.131308	0.293293	0.53938	2.96814e-06	0.0792986	0.52679	-0.0447288
O00391	Sulfhydryl oxidase 1 [OS=Homo sapiens]	QSOX1	grey	0.208247	0.0933608	0.319409	0.00894428	0.343904	0.00469433	-0.377149	0.00179887	-0.468575	7.24906e-05	0.126575	0.311189	0.0265387	0.832482	0.255249	0.0385992	0.0366918	0.769913	0.276892	0.0244044	0.0788635	0.529068	0.32778
Q9NY72	Sodium channel subunit beta-3 [OS=Homo sapiens]	SCN3B	turquoise	-0.0414051	0.741331	0.396743	0.000973588	0.68579	2.1018e-10	-0.399722	0.00088389	-0.435588	0.000256712	-0.103264	0.409313	-0.568915	6.22983e-07	-0.264558	0.0318234	-0.208782	0.0925026	0.559253	1.05559e-06	0.0777475	0.534931	-0.312185
Q9UIW2	Plexin-A1 [OS=Homo sapiens]	PLXNA1	grey	0.075686	0.545847	0.165013	0.185485	0.201486	0.104741	-0.195949	0.114839	-0.12512	0.316827	0.0177185	0.887707	-0.242541	0.0497429	-0.0983155	0.432241	-0.0731201	0.559582	0.211555	0.0881575	0.077218	0.537725	-0.0944066
Q9UBX5	Fibulin-5 [OS=Homo sapiens]	FBLN5	grey	0.301718	0.0138162	0.333338	0.00623799	0.299715	0.0144908	-0.342047	0.0049382	-0.397471	0.000950951	0.078319	0.531925	0.149069	0.232245	0.113034	0.366182	0.222761	0.0722085	0.264165	0.0320881	0.0771919	0.537862	0.305698
P14625	Endoplasmin [OS=Homo sapiens]	HSP90B1	grey	0.146057	0.241923	0.169038	0.174839	0.150366	0.228163	-0.101081	0.419339	-0.156357	0.209949	-0.0857282	0.493714	0.00398017	0.974697	-0.181143	0.145512	0.135221	0.279015	0.0881365	0.481611	0.0769514	0.539134	0.0462456
P27824	Calnexin [OS=Homo sapiens]	CANX	turquoise	0.226036	0.0680105	0.594522	1.41512e-07	0.709979	2.47226e-11	-0.49575	2.31073e-05	-0.544616	2.27498e-06	-0.180887	0.146093	-0.380906	0.00160369	-0.181474	0.144765	0.0382979	0.760137	0.490835	2.86208e-05	0.0766373	0.540797	-0.0847482
O00533	Neural cell adhesion molecule L1-like protein [OS=Homo sapiens]	CHL1	turquoise	0.242271	0.0500051	0.703915	4.31362e-11	0.900696	7.39865e-25	-0.58753	2.14813e-07	-0.651937	3.04283e-09	-0.118253	0.344324	-0.680827	3.17949e-10	-0.322373	0.00829513	-0.111833	0.37133	0.749365	4.55999e-13	0.076281	0.542685	-0.279351
Q9HCU4	Cadherin EGF LAG seven-pass G-type receptor 2 [OS=Homo sapiens]	CELSR2	turquoise	0.156739	0.208824	0.543994	2.3485e-06	0.679834	3.4509e-10	-0.428537	0.000330951	-0.461223	9.71777e-05	-0.120881	0.33363	-0.601768	9.08541e-08	-0.252033	0.0412024	-0.0190408	0.879387	0.546158	2.10174e-06	0.0762534	0.542832	-0.17084
Q13214	Semaphorin-3B [OS=Homo sapiens]	SEMA3B	grey	-0.278282	0.0236682	-0.453397	0.000131803	-0.422971	0.000402858	0.273667	0.0261864	0.28553	0.0201285	0.365148	0.00257288	0.433626	0.000275666	0.264321	0.0319827	-0.07916	0.527515	-0.194826	0.116977	0.0747747	0.550706	0.0940838
Q9Y3D6	Mitochondrial fission 1 protein [OS=Homo sapiens]	FIS1	grey	0.347811	0.00421549	0.502265	1.73106e-05	0.431265	0.000300172	-0.37509	0.0019146	-0.378239	0.00174017	-0.0966663	0.440039	-0.290091	0.0181409	-0.132495	0.288911	-0.0416251	0.740005	0.386371	0.00135374	0.0747506	0.550835	-0.102626
Q96HD1-2	Isoform 2 of Protein disulfide isomerase CRELD1 [OS=Homo sapiens]	CRELD1	turquoise	0.269266	0.0287947	0.55991	1.01892e-06	0.583242	2.76153e-07	-0.370897	0.00217115	-0.435394	0.000258538	-0.20288	0.102311	-0.376267	0.00184766	-0.231359	0.0616086	-0.0615904	0.623236	0.449284	0.000154242	0.0743985	0.552718	-0.128469
Q9H1B5	Xylosyltransferase 2 [OS=Homo sapiens]	XYLT2	grey	-0.202043	0.103765	-0.37726	0.00179279	-0.374184	0.00196761	0.313006	0.0104993	0.312787	0.0105563	0.161399	0.195437	0.196165	0.114433	0.229661	0.0635956	-0.0725928	0.562425	-0.214719	0.0833963	0.0742157	0.553697	0.0289418
Q86VZ4	Low-density lipoprotein receptor-related protein 11 [OS=Homo sapiens]	LRP11	grey	0.114601	0.359533	0.266154	0.0307681	0.316711	0.00957316	-0.242354	0.0499243	-0.226894	0.0669436	0.0432059	0.7305	-0.195721	0.115271	-0.117231	0.348537	-0.14284	0.252564	0.357351	0.00322335	0.0738384	0.555721	-0.101645
P33908	Mannosyl-oligosaccharide 1,2-alpha-mannosidase IA [OS=Homo sapiens]	MAN1A1	turquoise	0.173543	0.163459	0.564206	8.07232e-07	0.775811	2.01144e-14	-0.620551	2.73241e-08	-0.653194	2.77208e-09	-0.0710901	0.570563	-0.420673	0.000436513	-0.0764409	0.541837	-0.0310757	0.804369	0.627815	1.68021e-08	0.0737243	0.556333	-0.0353765
P31946	14-3-3 protein beta/alpha [OS=Homo sapiens]	YWHAB	magenta	0.761515	1.14279e-13	0.500614	1.8636e-05	0.200677	0.106173	-0.285348	0.0202117	-0.243713	0.0486155	-0.0789577	0.528574	-0.161011	0.196527	-0.0980376	0.433549	0.426164	0.000360045	0.190619	0.125251	0.0735205	0.557428	-0.00191642
P29122	Proprotein convertase subtilisin/kexin type 6 [OS=Homo sapiens]	PCSK6	grey	-0.186542	0.133687	-0.37747	0.00178138	-0.400573	0.000859691	0.271719	0.0273156	0.238854	0.0534291	0.1643	0.187418	0.311994	0.0107654	0.0775818	0.535805	0.00256523	0.983691	-0.253238	0.0402106	0.0734794	0.557649	0.0424843
Q8N608	Inactive dipeptidyl peptidase 10 [OS=Homo sapiens]	DPP10	turquoise	0.31954	0.00891479	0.571501	5.3943e-07	0.662136	1.40998e-09	-0.470389	6.73638e-05	-0.454548	0.000126082	-0.0293873	0.814804	-0.595419	1.34042e-07	-0.340599	0.00513609	-0.138334	0.267995	0.626497	1.8369e-08	0.0734541	0.557785	-0.344151
Q9Y5I4	Protocadherin alpha-C2 [OS=Homo sapiens]	PCDHAC2	grey	0.125233	0.316388	0.372286	0.00208298	0.499657	1.94458e-05	-0.387707	0.00129824	-0.362765	0.00275797	-0.184542	0.137979	-0.439778	0.000220168	-0.238727	0.0535594	-0.0219401	0.861192	0.360041	0.00298408	0.0730821	0.559787	-0.230092
Q04721	Neurogenic locus notch homolog protein 2 [OS=Homo sapiens]	NOTCH2	grey	0.151829	0.223617	0.297406	0.0153032	0.213012	0.0859379	-0.109598	0.381025	-0.218001	0.0786746	-0.0289414	0.817566	-0.065651	0.600469	0.0875642	0.484472	-0.0213608	0.864822	0.183251	0.140805	0.0728875	0.560835	0.0755509
Q13228	Methanethiol oxidase [OS=Homo sapiens]	SELENBP1	turquoise	0.0853245	0.495758	0.451379	0.000142406	0.665234	1.10965e-09	-0.500262	1.89302e-05	-0.55193	1.55705e-06	-0.0414931	0.7408	-0.390584	0.00118561	-0.183953	0.139264	-0.0241876	0.847135	0.543714	2.38236e-06	0.0724287	0.563311	-0.0633898
Q9NPR2	Semaphorin-4B [OS=Homo sapiens]	SEMA4B	grey	0.21261	0.0865463	0.315276	0.00992298	0.292785	0.0170474	-0.304977	0.0127766	-0.280881	0.0223429	-0.0583545	0.641636	-0.172918	0.165003	-0.0524821	0.675575	-0.0362589	0.772554	0.276172	0.0247929	0.072251	0.564271	-0.0368769
Q96JQ0	Protocadherin-16 [OS=Homo sapiens]	DCHS1	grey	0.00152784	0.990286	0.00603926	0.961616	-0.0683147	0.585737	0.125777	0.314273	0.133463	0.285371	-0.182501	0.142467	-0.0514191	0.681791	-0.254572	0.0391356	0.0630438	0.615045	-0.088064	0.481973	0.0715041	0.568315	-0.0793837
P13645	Keratin, type I cytoskeletal 10 [OS=Homo sapiens]	KRT10	grey	-0.0711087	0.570462	-0.149152	0.231983	-0.10766	0.389554	0.0660603	0.598195	0.0418878	0.738423	0.138841	0.266226	0.119838	0.337849	0.167487	0.178886	0.0758841	0.544794	-0.0459375	0.71417	0.0709743	0.571192	0.155312
P13521	Secretogranin-2 [OS=Homo sapiens]	SCG2	turquoise	0.112272	0.369444	0.621319	2.59688e-08	0.897331	2.03828e-24	-0.563773	8.2654e-07	-0.667919	8.99495e-10	-0.18064	0.146653	-0.591077	1.74043e-07	-0.308693	0.0116744	-0.0699493	0.576778	0.654173	2.57712e-09	0.070744	0.572445	-0.125022
O43291	Kunitz-type protease inhibitor 2 [OS=Homo sapiens]	SPINT2	turquoise	0.225606	0.0685509	0.616593	3.54282e-08	0.717852	1.17477e-11	-0.53696	3.3514e-06	-0.619093	3.00801e-08	-0.213554	0.0851246	-0.423951	0.000389246	-0.279738	0.0229177	0.0799935	0.523163	0.489115	3.08236e-05	0.0701345	0.575767	-0.154215
O15394	Neural cell adhesion molecule 2 [OS=Homo sapiens]	NCAM2	turquoise	0.342388	0.0048926	0.713952	1.70352e-11	0.847894	2.68298e-19	-0.694578	9.89512e-11	-0.755803	2.2124e-13	-0.0123484	0.92161	-0.487669	3.27954e-05	-0.18362	0.139994	-0.0202403	0.871851	0.72974	3.63749e-12	0.0692563	0.580568	-0.126592
P04264	Keratin, type II cytoskeletal 1 [OS=Homo sapiens]	KRT1	grey	-0.0570816	0.648933	-0.102819	0.411347	-0.0723671	0.563643	0.0147976	0.906127	-0.0288675	0.818024	0.164915	0.185748	0.0794238	0.526135	0.139725	0.263165	0.163801	0.188779	0.0274245	0.826976	0.0692055	0.580846	0.108335
P62987	Ubiquitin-ribosomal protein eL40 fusion protein [OS=Homo sapiens]	UBA52	red	0.497194	2.1685e-05	0.735366	2.04363e-12	0.657498	2.00781e-09	-0.59159	1.68787e-07	-0.609739	5.50883e-08	-0.182757	0.141898	-0.363974	0.00266266	-0.196691	0.113445	0.163346	0.190029	0.473779	5.86691e-05	0.0689828	0.582067	-0.0367402
P06703	Protein S100-A6 [OS=Homo sapiens]	S100A6	grey	0.00724351	0.953969	-0.247507	0.0451098	-0.308802	0.0116435	0.128951	0.302116	0.156648	0.209091	0.0380279	0.761778	0.112094	0.370209	0.125217	0.316451	0.559562	1.03821e-06	-0.246891	0.0456641	0.0682609	0.586033	0.00485368
Q9BS26	Endoplasmic reticulum resident protein 44 [OS=Homo sapiens]	ERP44	grey	0.205378	0.0980657	0.103295	0.409175	-0.05531	0.659146	-0.0992695	0.427765	-0.0333388	0.790436	0.0662294	0.597256	0.146751	0.239669	0.0593587	0.635902	0.0999398	0.424636	0.0503349	0.688152	0.0678763	0.58815	0.12056
P11142	Heat shock cognate 71 kDa protein [OS=Homo sapiens]	HSPA8	red	0.595609	1.325e-07	0.896395	2.68508e-24	0.753528	2.86372e-13	-0.628697	1.58256e-08	-0.667743	9.12071e-10	-0.205929	0.0971484	-0.495921	2.29341e-05	-0.208086	0.0936193	0.131863	0.291237	0.573373	4.85661e-07	0.067597	0.58969	-0.0161111
P84157-3	Isoform 3 of Matrix-remodeling-associated protein 7 [OS=Homo sapiens]	MXRA7	grey	-0.0183497	0.883734	-0.128349	0.3044	-0.176271	0.156839	0.0628606	0.616075	0.100671	0.421237	-0.0299678	0.811213	0.184489	0.138096	0.0247705	0.843497	0.144153	0.248184	-0.121555	0.33092	0.0672218	0.591761	0.0352544
P08123	Collagen alpha-2(I) chain [OS=Homo sapiens]	COL1A2	tan	0.00745135	0.95265	-0.0992931	0.427655	-0.214535	0.0836679	0.0141152	0.910437	-0.0417782	0.739083	0.145972	0.242203	0.596057	1.28951e-07	0.442684	0.000197697	0.180019	0.148069	-0.217829	0.0789174	0.0663739	0.596455	0.836042
P50281	Matrix metalloproteinase-14 [OS=Homo sapiens]	MMP14	grey	0.023955	0.848588	-0.0426264	0.73398	-0.103612	0.407731	-0.0705959	0.573251	0.00114803	0.992701	0.161766	0.194409	0.316344	0.00966163	0.298401	0.0149484	0.197634	0.111691	-0.0623557	0.618917	0.0661187	0.59787	0.331895
P00492	Hypoxanthine-guanine phosphoribosyltransferase [OS=Homo sapiens]	HPRT1	red	0.649588	3.61778e-09	0.819749	3.87948e-17	0.60137	9.31211e-08	-0.543382	2.42311e-06	-0.514004	1.01334e-05	-0.192813	0.120881	-0.434482	0.000267246	-0.307206	0.0121053	0.0298735	0.811796	0.529361	4.87748e-06	0.0660108	0.598469	-0.144728
Q9UPU3	VPS10 domain-containing receptor SorCS3 [OS=Homo sapiens]	SORCS3	turquoise	0.191643	0.123197	0.62215	2.45765e-08	0.768699	4.84798e-14	-0.507457	1.36935e-05	-0.595415	1.34069e-07	-0.235981	0.0564525	-0.480706	4.40349e-05	-0.210899	0.0891698	0.0858317	0.49319	0.513894	1.01851e-05	0.0652285	0.602821	-0.0521186
Q9BQ16	Testican-3 [OS=Homo sapiens]	SPOCK3	grey	0.333966	0.00613497	0.511919	1.11604e-05	0.540041	2.87082e-06	-0.599984	1.01428e-07	-0.649032	3.76829e-09	0.0842185	0.501381	-0.0893449	0.475597	0.152135	0.222673	0.083673	0.504167	0.442843	0.000196526	0.0650652	0.60373	0.130857
Q8WY21	VPS10 domain-containing receptor SorCS1 [OS=Homo sapiens]	SORCS1	grey	0.00393718	0.974971	0.137604	0.270552	0.31145	0.0109108	-0.199532	0.108224	-0.214301	0.0840137	0.0296612	0.81311	-0.280078	0.0227454	-0.247407	0.0451994	-0.144641	0.246568	0.353292	0.0036168	0.0641277	0.608967	-0.253757
P09622	Dihydrolipoyl dehydrogenase, mitochondrial [OS=Homo sapiens]	DLD	grey	0.389344	0.00123303	0.586564	2.27398e-07	0.526168	5.69503e-06	-0.384702	0.00142607	-0.462459	9.25496e-05	-0.12658	0.311169	-0.39196	0.00113491	-0.187281	0.132127	-0.0122469	0.922252	0.380891	0.00160445	0.0633364	0.613402	-0.211615
Q8NBJ7	Inactive C-alpha-formylglycine-generating enzyme 2 [OS=Homo sapiens]	SUMF2	grey	0.00852979	0.945807	0.128527	0.303725	0.118579	0.342984	-0.134037	0.283287	-0.131816	0.291412	0.0103941	0.933986	-0.0839788	0.502605	-0.0171042	0.891576	0.111639	0.372166	0.0952749	0.44668	0.0632967	0.613625	0.0672619
Q92729	Receptor-type tyrosine-protein phosphatase U [OS=Homo sapiens]	PTPRU	grey	0.111627	0.372217	0.0811874	0.51696	-0.0811135	0.517343	-0.0805933	0.520042	0.0211283	0.866279	0.102904	0.410956	0.14764	0.236804	0.106465	0.394867	-0.00397932	0.974703	0.0453951	0.717403	0.062621	0.617423	0.10835
Q5BLP8	Neuropeptide-like protein C4orf48 [OS=Homo sapiens]	C4orf48	turquoise	0.267723	0.0297596	0.706807	3.31353e-11	0.872289	1.47797e-21	-0.635461	9.93415e-09	-0.669037	8.23706e-10	-0.142752	0.252859	-0.641813	6.34842e-09	-0.31526	0.00992691	-0.104679	0.402892	0.715647	1.45055e-11	0.0625498	0.617824	-0.267002
P35754	Glutaredoxin-1 [OS=Homo sapiens]	GLRX	red	0.354655	0.00348015	0.483106	3.98105e-05	0.279515	0.0230317	-0.302583	0.0135336	-0.252263	0.0410118	-0.203571	0.101123	-0.204151	0.100134	-0.15093	0.226403	0.127658	0.307033	0.176951	0.15522	0.0623221	0.619107	0.127574
Q08174	Protocadherin-1 [OS=Homo sapiens]	PCDH1	turquoise	0.251906	0.0413076	0.629633	1.48478e-08	0.742534	9.59545e-13	-0.503346	1.64911e-05	-0.534094	3.86499e-06	-0.144782	0.246103	-0.576162	4.14811e-07	-0.301384	0.0139268	-0.143096	0.251706	0.640384	7.02781e-09	0.0620762	0.620493	-0.385855
P06276	Cholinesterase [OS=Homo sapiens]	BCHE	grey	-0.264037	0.0321742	-0.374021	0.00197727	-0.342469	0.00488177	0.364641	0.00261135	0.407207	0.00069057	0.155046	0.213843	0.014857	0.905752	-0.111178	0.374158	-0.233296	0.0594031	-0.123001	0.325157	0.0617425	0.622377	-0.163618
P62820	Ras-related protein Rab-1A [OS=Homo sapiens]	RAB1A	grey	0.227949	0.0656509	0.000441678	0.997192	-0.2071	0.0952193	-0.00877606	0.944244	0.145021	0.245318	0.100545	0.421822	-0.0832652	0.506255	0.167472	0.178927	0.11551	0.355709	-0.0751871	0.548505	0.0616966	0.622636	-0.0789001
Q14112	Nidogen-2 [OS=Homo sapiens]	NID2	purple	-0.214235	0.0841114	-0.37783	0.00176197	-0.451558	0.000141435	0.215515	0.0822306	0.257519	0.0368454	0.142634	0.253257	0.606477	6.77175e-08	0.28114	0.0222144	-0.0515701	0.680907	-0.326008	0.00755567	0.0614437	0.624065	0.367016
Q6ZU80-1	Isoform 1 of Centrosomal protein of 128 kDa [OS=Homo sapiens]	CEP128	grey	0.0178871	0.886645	0.146589	0.240196	0.0847176	0.49884	-0.0216115	0.863251	-0.142954	0.252181	-0.0458097	0.714931	0.0806521	0.519736	-0.0938189	0.453688	-0.024361	0.846053	0.060621	0.628725	0.0610871	0.626083	0.013544
Q96AQ6	Pre-B-cell leukemia transcription factor-interacting protein 1 [OS=Homo sapiens]	PBXIP1	grey	0.271717	0.0273165	0.128485	0.303884	-0.0568736	0.650129	-0.082862	0.508323	0.0287689	0.818634	-0.107819	0.388849	0.178024	0.152691	0.0500024	0.690107	0.160501	0.197967	-0.106893	0.39296	0.0610145	0.626494	0.180423
P21926	CD9 antigen [OS=Homo sapiens]	CD9	black	-0.234632	0.0579198	-0.42052	0.00043884	-0.385406	0.00139514	0.12574	0.314414	0.1991	0.109005	0.426682	0.000353497	0.310163	0.0112617	0.719283	1.02338e-11	-0.104164	0.405221	-0.16371	0.189029	0.0603948	0.630009	0.172649
P26885	Peptidyl-prolyl cis-trans isomerase FKBP2 [OS=Homo sapiens]	FKBP2	grey	-0.268192	0.0294634	-0.352259	0.00372345	-0.355094	0.0034372	0.337588	0.00557028	0.287224	0.0193697	0.0991613	0.428271	0.127113	0.309118	0.209832	0.0908375	-0.123866	0.32174	-0.260194	0.0348646	0.059863	0.63303	-0.0966284
Q9H4F8	SPARC-related modular calcium-binding protein 1 [OS=Homo sapiens]	SMOC1	magenta	0.613017	4.46628e-08	0.328359	0.00710872	0.0628683	0.616032	-0.324717	0.00781139	-0.290152	0.0181155	0.16908	0.17473	0.104721	0.402701	0.363285	0.00271665	0.144849	0.245885	0.14072	0.259748	0.0597083	0.633911	0.0620645
P10599	Thioredoxin [OS=Homo sapiens]	TXN	red	0.677571	4.15365e-10	0.875821	6.37453e-22	0.714784	1.57453e-11	-0.642644	5.98268e-09	-0.677368	4.22317e-10	-0.197065	0.112746	-0.413239	0.000563629	-0.148718	0.233359	0.156468	0.209619	0.531983	4.28946e-06	0.0593421	0.635996	-0.0347147
P07942	Laminin subunit beta-1 [OS=Homo sapiens]	LAMB1	tan	0.0759891	0.544235	-0.0052999	0.966312	-0.164206	0.187674	-0.0313617	0.802605	-0.031578	0.801271	0.137895	0.26953	0.356387	0.00331314	0.212549	0.0866389	-0.0676063	0.589639	-0.104852	0.402111	0.059091	0.637428	0.430249
P63104	14-3-3 protein zeta/delta [OS=Homo sapiens]	YWHAZ	magenta	0.892228	8.87947e-24	0.616284	3.61488e-08	0.197306	0.112298	-0.380992	0.00159945	-0.330558	0.00671183	-0.128189	0.305006	-0.154532	0.215385	-0.0838099	0.503467	0.439711	0.000220716	0.186212	0.134388	0.0590445	0.637694	0.0415314
P14384	Carboxypeptidase M [OS=Homo sapiens]	CPM	grey	-0.0744621	0.552378	-0.185159	0.136644	-0.19887	0.109422	0.0847533	0.498658	0.205914	0.0971733	0.198173	0.110698	0.140746	0.259658	0.0583544	0.641636	-0.139829	0.262805	-0.0136922	0.913111	0.0588297	0.63892	-0.00617078
Q8IWY4	Signal peptide, CUB and EGF-like domain-containing protein 1 [OS=Homo sapiens]	SCUBE1	grey	0.00823478	0.947678	0.112887	0.366808	0.116602	0.35115	-0.115372	0.356286	-0.120796	0.333971	-0.0494432	0.6934	0.146929	0.239096	-0.0961975	0.442271	-0.0385923	0.758349	0.0761682	0.543284	0.0587967	0.639108	0.171825
Q8NBI6	Xyloside xylosyltransferase 1 [OS=Homo sapiens]	XXYLT1	turquoise	0.166443	0.18165	0.55401	1.39566e-06	0.655987	2.24988e-09	-0.404714	0.000750219	-0.480464	4.44827e-05	-0.200879	0.105814	-0.460081	0.000101645	-0.287894	0.0190764	0.0223343	0.858723	0.503479	1.63935e-05	0.0585619	0.64045	-0.132957
Q9H3T3	Semaphorin-6B [OS=Homo sapiens]	SEMA6B	grey	-0.252094	0.0411514	-0.467569	7.54864e-05	-0.362772	0.00275743	0.3098	0.0113623	0.305795	0.0125265	0.186717	0.133317	0.113975	0.362179	0.0446633	0.721772	-0.0104431	0.933676	-0.195472	0.115742	0.0578744	0.644384	-0.170963
Q92876	Kallikrein-6 [OS=Homo sapiens]	KLK6	brown	0.251995	0.0412343	0.506392	1.43722e-05	0.623092	2.30829e-08	-0.501246	1.8118e-05	-0.538989	3.02709e-06	0.0512141	0.682992	-0.321739	0.00843045	-0.0748786	0.550151	-0.0518519	0.679257	0.571468	5.40431e-07	0.0577558	0.645064	-0.083977
O94919	Endonuclease domain-containing 1 protein [OS=Homo sapiens]	ENDOD1	turquoise	0.372799	0.0020512	0.596084	1.28739e-07	0.626073	1.89023e-08	-0.512424	1.09031e-05	-0.597189	1.20372e-07	-0.124464	0.31939	-0.294861	0.0162438	-0.156254	0.210252	0.096223	0.442149	0.447682	0.000163895	0.0575434	0.646282	0.00108994
O60883	G-protein coupled receptor 37-like 1 [OS=Homo sapiens]	GPR37L1	turquoise	0.293348	0.0168263	0.593617	1.49449e-07	0.596929	1.22292e-07	-0.483357	3.93898e-05	-0.55826	1.11333e-06	-0.114773	0.358807	-0.255721	0.0382293	-0.0387341	0.757488	-0.017801	0.887188	0.438135	0.000233893	0.0573356	0.647475	0.0546674
P60520	Gamma-aminobutyric acid receptor-associated protein-like 2 [OS=Homo sapiens]	GABARAPL2	magenta	0.566902	6.96284e-07	0.494677	2.42183e-05	0.230972	0.0620564	-0.34961	0.00400992	-0.272064	0.0271122	-0.0503512	0.688056	-0.125285	0.316185	-0.0564203	0.652738	0.0887114	0.478745	0.219591	0.0764658	0.0569428	0.649731	0.0156337
Q07092	Collagen alpha-1(XVI) chain [OS=Homo sapiens]	COL16A1	grey	0.0489301	0.696427	-0.187503	0.131662	-0.277351	0.0241591	-0.0122451	0.922264	0.149729	0.230161	0.0715693	0.567962	0.299945	0.014412	0.149081	0.232209	0.182861	0.141667	-0.15576	0.211716	0.0569112	0.649913	0.229094
Q9BQG1	Synaptotagmin-3 [OS=Homo sapiens]	SYT3	grey	0.0747731	0.550715	0.0226309	0.856867	0.0821918	0.511771	-0.296797	0.0155239	-0.284803	0.0204618	0.131069	0.29418	0.166046	0.182709	0.325451	0.00766518	0.00342439	0.97823	0.0911576	0.466653	0.0556011	0.657463	0.159432
Q9H2X0	Chordin [OS=Homo sapiens]	CHRD	grey	0.224227	0.0703036	0.285104	0.0203235	0.281074	0.0222471	-0.228321	0.0652003	-0.274084	0.0259503	-0.134329	0.282227	-0.13622	0.275446	-0.225267	0.0689787	-0.0661361	0.597774	0.20599	0.097047	0.0555636	0.65768	-0.0399557
Q8N3T6	Transmembrane protein 132C [OS=Homo sapiens]	TMEM132C	brown	0.180048	0.148002	0.3873	0.00131494	0.514977	9.68463e-06	-0.408082	0.000670677	-0.36592	0.00251532	0.0625624	0.617753	-0.384581	0.00143143	-0.214994	0.082992	-0.164727	0.186259	0.566315	7.19161e-07	0.0555318	0.657864	-0.22329
Q96KN2	Beta-Ala-His dipeptidase [OS=Homo sapiens]	CNDP1	brown	0.176424	0.156472	0.377154	0.00179855	0.480751	4.39521e-05	-0.442563	0.000198586	-0.425386	0.000370069	0.146878	0.239261	-0.278768	0.0234154	-0.135326	0.278641	-0.182026	0.143527	0.525559	5.86473e-06	0.0555092	0.657994	-0.116459
Q96CX2	BTB/POZ domain-containing protein KCTD12 [OS=Homo sapiens]	KCTD12	grey	-0.0793977	0.526272	-0.266645	0.0304495	-0.348358	0.00415208	0.3249	0.00777468	0.316263	0.00968109	-0.117343	0.348074	0.0994897	0.426736	-0.101827	0.415898	0.102544	0.412608	-0.294643	0.0163266	0.0554154	0.658537	-0.0804504
Q6PCB0	von Willebrand factor A domain-containing protein 1 [OS=Homo sapiens]	VWA1	grey	0.206624	0.0960003	0.373813	0.00198971	0.478478	4.83244e-05	-0.293412	0.0168013	-0.395291	0.00102024	0.0102244	0.935061	-0.34783	0.00421329	-0.182123	0.143311	-0.0411176	0.743065	0.451699	0.000140675	0.0551433	0.66011	-0.152439
O94898	Leucine-rich repeats and immunoglobulin-like domains protein 2 [OS=Homo sapiens]	LRIG2	grey	-0.116993	0.349524	-0.0745015	0.552167	0.0154367	0.902092	-0.0656181	0.600652	0.0102079	0.935166	0.224769	0.0696101	0.0111565	0.929156	0.0909116	0.467861	-0.0803555	0.521278	0.130729	0.295443	0.054253	0.665268	-0.144978
Q06828	Fibromodulin [OS=Homo sapiens]	FMOD	purple	-0.17693	0.155271	-0.438104	0.000234154	-0.528296	5.13701e-06	0.252271	0.0410048	0.311111	0.0110023	0.223313	0.0714858	0.574264	4.61863e-07	0.447694	0.000163824	0.00622235	0.960453	-0.367352	0.00241165	0.0540568	0.666407	0.273988
Q8NFY4	Semaphorin-6D [OS=Homo sapiens]	SEMA6D	grey	-0.172179	0.166845	-0.0631213	0.61461	0.0372102	0.766754	0.118008	0.345332	0.107379	0.390802	0.108753	0.38473	-0.183345	0.1406	-0.210305	0.0900956	-0.242612	0.0496735	0.173664	0.16316	0.0532632	0.671021	-0.315076
Q7Z5L0	Vitelline membrane outer layer protein 1 homolog [OS=Homo sapiens]	VMO1	grey	-0.121787	0.329991	-0.208925	0.0922745	-0.319466	0.00893141	0.208295	0.0932833	0.298257	0.0149993	0.037285	0.766298	0.185827	0.13521	0.11561	0.355287	-0.0377553	0.763436	-0.240603	0.0516537	0.0529969	0.672572	0.102116
Q9H8L6	Multimerin-2 [OS=Homo sapiens]	MMRN2	turquoise	0.145472	0.243836	0.483275	3.95274e-05	0.6336	1.13041e-08	-0.43537	0.000258763	-0.503739	1.62026e-05	-0.0995977	0.426231	-0.347942	0.00420017	-0.167499	0.178856	-0.0143542	0.908927	0.464989	8.36979e-05	0.0525708	0.675058	-0.03987
P48740-2	Isoform 2 of Mannan-binding lectin serine protease 1 [OS=Homo sapiens]	MASP1	grey	-0.0502997	0.688359	-0.321908	0.00839427	-0.405574	0.000729128	0.19552	0.115653	0.172075	0.167105	0.305362	0.0126584	0.416233	0.000508862	0.311932	0.0107818	0.0229231	0.855038	-0.209538	0.0913021	0.0510618	0.683885	0.179718
Q9NRW1	Ras-related protein Rab-6B [OS=Homo sapiens]	RAB6B	grey	0.236629	0.0557585	0.161533	0.195061	0.0442057	0.724509	-0.0704096	0.574266	0.0130408	0.91723	-0.0647948	0.605239	-0.141017	0.258733	-0.18786	0.130914	0.227777	0.0658607	0.0630489	0.615016	0.0499704	0.690296	0.0526084
P78504	Protein jagged-1 [OS=Homo sapiens]	JAG1	grey	0.200613	0.106287	0.196636	0.113547	0.261119	0.0342003	-0.156286	0.210157	-0.244637	0.0477415	-0.0146864	0.906829	-0.128391	0.30424	-0.0317991	0.799908	0.033898	0.787003	0.231522	0.0614201	0.0498664	0.690908	0.0617601
Q9UBQ6	Exostosin-like 2 [OS=Homo sapiens]	EXTL2	grey	0.0876491	0.484047	0.39853	0.00091883	0.437997	0.000235076	-0.328629	0.00705892	-0.34534	0.00451304	-0.0884287	0.480153	-0.180828	0.146226	-0.0299232	0.811489	0.0536291	0.668893	0.335544	0.0058831	0.04914	0.695188	-0.0264126
O95467	Neuroendocrine secretory protein 55 [OS=Homo sapiens]	GNAS	grey	0.0287546	0.818723	0.0830908	0.507149	0.0746478	0.551385	-0.222073	0.0731154	-0.191808	0.122869	0.147422	0.237506	0.181714	0.144225	0.120606	0.33474	0.0706345	0.573041	0.119969	0.337316	0.0485648	0.698584	0.254829
O75144	ICOS ligand [OS=Homo sapiens]	ICOSLG	grey	0.240744	0.0515122	0.421616	0.00042241	0.511459	1.14002e-05	-0.379454	0.00167674	-0.380944	0.00160183	0.0481258	0.70118	-0.355438	0.00340373	-0.131596	0.292223	-0.0676689	0.589293	0.476624	5.21857e-05	0.0485299	0.69879	-0.16114
P29966	Myristoylated alanine-rich C-kinase substrate [OS=Homo sapiens]	MARCKS	grey	0.200679	0.106168	0.250903	0.0421508	0.062862	0.616067	-0.0693701	0.579945	-0.08392	0.502905	-0.149266	0.231625	0.0374078	0.76555	-0.0748431	0.550341	0.139779	0.26298	0.0217539	0.862358	0.0478507	0.702808	0.193693
Q9Y2R0	Cytochrome c oxidase assembly factor 3 homolog, mitochondrial [OS=Homo sapiens]	COA3	grey	-0.235343	0.057143	-0.240629	0.0516276	-0.169318	0.174114	0.0709713	0.571209	0.123872	0.321718	0.114496	0.359973	0.186994	0.132731	0.27869	0.0234558	-0.0930915	0.457212	-0.11821	0.344497	0.0471661	0.706867	-0.00853658
P28827	Receptor-type tyrosine-protein phosphatase mu [OS=Homo sapiens]	PTPRM	grey	-0.0913959	0.465484	-0.266867	0.0303063	-0.298289	0.0149881	0.203822	0.100694	0.238838	0.0534451	0.089109	0.476768	0.231297	0.0616802	0.119826	0.337897	-0.214022	0.0844274	-0.195098	0.116455	0.0469402	0.708208	-0.0117489
Q92911	Sodium/iodide cotransporter [OS=Homo sapiens]	SLC5A5	black	-0.0438999	0.726339	-0.267617	0.0298265	-0.316302	0.00967184	0.149244	0.231694	0.152645	0.22111	0.275673	0.0250656	0.254146	0.0394761	0.624267	2.13392e-08	-0.0889037	0.477788	-0.168434	0.176408	0.0467465	0.709358	0.0664087
Q9BYH1	Seizure 6-like protein [OS=Homo sapiens]	SEZ6L	turquoise	0.256109	0.0379275	0.732658	2.70205e-12	0.924101	1.9638e-28	-0.601213	9.40285e-08	-0.710009	2.46544e-11	-0.19079	0.124907	-0.639003	7.74884e-09	-0.381455	0.00157683	-0.083113	0.507035	0.72488	5.91712e-12	0.0467402	0.709396	-0.263369
P63010	AP-2 complex subunit beta [OS=Homo sapiens]	AP2B1	turquoise	0.495234	2.36354e-05	0.720995	8.66681e-12	0.663859	1.23456e-09	-0.459596	0.000103595	-0.561414	9.39497e-07	-0.159771	0.200042	-0.467132	7.68215e-05	-0.195609	0.115482	0.0605078	0.629367	0.504639	1.55586e-05	0.0467175	0.70953	-0.0673231
O43827	Angiopoietin-related protein 7 [OS=Homo sapiens]	ANGPTL7	grey	-0.291499	0.0175622	-0.483207	3.96415e-05	-0.50465	1.55511e-05	0.30281	0.0134602	0.379326	0.00168331	0.225317	0.0689148	0.520684	7.40487e-06	0.102517	0.412731	-0.13073	0.295439	-0.294684	0.0163111	0.0455721	0.716347	0.169625
O43405	Cochlin [OS=Homo sapiens]	COCH	grey	0.0827344	0.508978	0.253263	0.0401905	0.242264	0.0500123	-0.256291	0.0377859	-0.290228	0.0180836	-0.104815	0.402278	0.0563514	0.653135	-0.040802	0.74497	0.0254191	0.839453	0.121369	0.331668	0.0450656	0.719369	0.135222
Q9UMX5	Neudesin [OS=Homo sapiens]	NENF	grey	0.338023	0.00550562	0.559462	1.04378e-06	0.548031	1.90795e-06	-0.470396	6.73425e-05	-0.524652	6.12662e-06	-0.181034	0.145759	-0.307717	0.0119557	-0.165167	0.18507	0.092226	0.461424	0.353055	0.003641	0.0450455	0.719489	-0.138611
P55899	IgG receptor FcRn large subunit p51 [OS=Homo sapiens]	FCGRT	grey	0.0224815	0.857801	0.0781672	0.532722	0.0863515	0.490566	-0.0548634	0.66173	-0.104956	0.401639	0.0101559	0.935496	0.0450748	0.719314	-0.0274646	0.826727	0.000878212	0.994416	0.0949382	0.448295	0.0450247	0.719613	0.164868
Q9BZC7	ATP-binding cassette sub-family A member 2 [OS=Homo sapiens]	ABCA2	grey	0.412262	0.000582632	0.492992	2.60664e-05	0.404904	0.000745498	-0.463786	8.7804e-05	-0.505651	1.48629e-05	-0.0259437	0.836186	-0.121595	0.330762	0.0510643	0.68387	0.112823	0.367085	0.308473	0.0117373	0.0448844	0.720451	0.191852
Q7Z408	CUB and sushi domain-containing protein 2 [OS=Homo sapiens]	CSMD2	grey	-0.088299	0.480799	-0.267391	0.0299705	-0.216324	0.0810597	0.13278	0.287867	0.261777	0.0337344	0.170492	0.171105	-0.00413987	0.973683	-0.168497	0.176244	-0.167288	0.179411	0.00788211	0.949916	0.044361	0.723579	-0.146814
P46109	Crk-like protein [OS=Homo sapiens]	CRKL	grey	0.31029	0.0112267	0.254326	0.0393323	0.133483	0.285298	-0.0444267	0.723186	-0.0818254	0.513661	-0.169549	0.17352	-0.143351	0.250854	-0.111875	0.371147	0.191118	0.124247	0.0140062	0.911126	0.0443131	0.723866	-0.036168
Q14DG7	Transmembrane protein 132B [OS=Homo sapiens]	TMEM132B	turquoise	0.181617	0.144443	0.524583	6.14675e-06	0.63356	1.13358e-08	-0.375397	0.00189694	-0.422983	0.00040269	-0.071682	0.567351	-0.542346	2.55446e-06	-0.300836	0.0141099	-0.127346	0.308224	0.597313	1.19462e-07	0.0441474	0.724858	-0.350143
O60641	Clathrin coat assembly protein AP180 [OS=Homo sapiens]	SNAP91	grey	0.343231	0.00478141	0.338101	0.00549411	0.267523	0.0298863	-0.305464	0.0126272	-0.285839	0.0199884	-0.0516296	0.680558	-0.191107	0.124269	-0.0749532	0.549753	-0.0928714	0.458281	0.192172	0.122146	0.0438358	0.726723	-0.0395798
P29401	Transketolase [OS=Homo sapiens]	TKT	grey	0.0538531	0.66759	-0.203544	0.101169	-0.31355	0.0103585	0.159316	0.20134	0.18744	0.131794	-0.0418131	0.738872	0.142489	0.253744	0.087178	0.486409	0.173914	0.162546	-0.244684	0.0476974	0.0435221	0.728604	0.0474055
P50395	Rab GDP dissociation inhibitor beta [OS=Homo sapiens]	GDI2	grey	0.0845757	0.499562	-0.0676945	0.589152	-0.206913	0.0955263	0.000980486	0.993766	0.135983	0.276291	0.134574	0.281344	0.149596	0.23058	0.0218865	0.861527	0.130784	0.295237	-0.0295666	0.813695	0.0431204	0.731013	-0.0632733
Q9NZK5	Adenosine deaminase 2 [OS=Homo sapiens]	ADA2	grey	-0.112553	0.368239	-0.191707	0.123069	-0.203762	0.100795	0.178696	0.151123	0.170241	0.171745	0.302862	0.0134433	0.22771	0.0659415	0.136361	0.274945	-0.0426474	0.733854	-0.0377531	0.763449	0.0424251	0.73519	0.123522
Q96DD7	Protein shisa-4 [OS=Homo sapiens]	SHISA4	turquoise	0.273653	0.0261946	0.594507	1.41643e-07	0.697341	7.76519e-11	-0.523084	6.60473e-06	-0.63155	1.30209e-08	-0.0730105	0.560172	-0.329651	0.0068731	-0.07411	0.554264	0.0584912	0.640854	0.532376	4.2074e-06	0.0423635	0.73556	-0.0833829
P08571	Monocyte differentiation antigen CD14 [OS=Homo sapiens]	CD14	grey	0.0286319	0.819484	0.281751	0.0219135	0.386295	0.00135697	-0.176469	0.156367	-0.252639	0.0407013	0.0221266	0.860023	-0.25253	0.0407911	-0.100756	0.420845	-0.0356323	0.776382	0.327211	0.00732407	0.0419947	0.737779	-0.00141537
Q8IXL6	Extracellular serine/threonine protein kinase FAM20C [OS=Homo sapiens]	FAM20C	turquoise	0.241908	0.0503604	0.424966	0.00037559	0.499205	1.98404e-05	-0.401494	0.000834165	-0.411877	0.000590271	-0.211039	0.0889528	-0.326794	0.00740355	-0.141661	0.25654	0.103455	0.408446	0.271846	0.0272406	0.0413092	0.74191	-0.0664547
P09871	Complement C1s subcomponent [OS=Homo sapiens]	C1S	grey	0.246719	0.0458202	0.359153	0.00306129	0.293199	0.0168844	-0.253096	0.0403264	-0.380819	0.00160801	0.0547817	0.662203	0.0599635	0.632459	0.0533002	0.670806	0.195875	0.114979	0.252302	0.0409793	0.0412655	0.742173	0.333724
Q9Y274	Type 2 lactosamine alpha-2,3-sialyltransferase [OS=Homo sapiens]	ST3GAL6	grey	-0.0648188	0.605105	-0.188207	0.130191	-0.201157	0.105322	0.152478	0.221621	0.21782	0.0789293	-0.0797542	0.524411	-0.0255384	0.83871	-0.00484779	0.969184	0.1271	0.309168	-0.176967	0.155183	0.0410388	0.743541	-0.0471375
Q9UJA9	Ectonucleotide pyrophosphatase/phosphodiesterase family member 5 [OS=Homo sapiens]	ENPP5	grey	0.027549	0.826203	0.196559	0.113692	0.274272	0.0258442	-0.145111	0.245022	-0.18879	0.128985	0.00148554	0.990555	-0.313147	0.0104627	-0.177788	0.153243	-0.184484	0.138105	0.241182	0.0510764	0.0405223	0.74666	-0.168148
Q9GZX9	Twisted gastrulation protein homolog 1 [OS=Homo sapiens]	TWSG1	grey	-0.0525725	0.675048	-0.150802	0.226802	-0.184911	0.137181	0.0366081	0.770424	0.0706829	0.572778	0.234405	0.0581699	0.290698	0.0178891	0.325639	0.0076281	-0.00161137	0.989755	-0.0265499	0.832413	0.0404072	0.747355	0.121582
P02745	Complement C1q subcomponent subunit A [OS=Homo sapiens]	C1QA	grey	0.0210723	0.86663	-0.00396382	0.974801	-0.0750824	0.549063	0.0724796	0.563036	0.11452	0.359872	0.0439052	0.726308	0.00650429	0.958663	0.0455677	0.716374	0.00519508	0.966978	-0.0513369	0.682272	0.0401211	0.749085	0.0441182
Q15782	Chitinase-3-like protein 2 [OS=Homo sapiens]	CHI3L2	grey	-0.0419079	0.738301	-0.307421	0.0120421	-0.405074	0.000741308	0.191379	0.123723	0.213011	0.0859401	0.229126	0.0642319	0.290893	0.017809	0.293658	0.0167052	0.106863	0.393094	-0.249653	0.0432203	0.0398833	0.750524	0.132479
P35908	Keratin, type II cytoskeletal 2 epidermal [OS=Homo sapiens]	KRT2	grey	-0.0477196	0.703585	-0.160546	0.197839	-0.164393	0.187165	0.082119	0.512146	0.0629279	0.615697	0.15483	0.214489	0.189812	0.126888	0.149059	0.232279	0.089303	0.475805	-0.0672745	0.59147	0.0380092	0.761892	0.136061
Q9UK28	Transmembrane protein 59-like [OS=Homo sapiens]	TMEM59L	grey	-0.0103953	0.933978	0.241941	0.0503276	0.30755	0.0120043	-0.0884209	0.480192	-0.165122	0.185191	-0.131166	0.29382	-0.231735	0.0611755	-0.222168	0.0729893	0.0013157	0.991635	0.213566	0.0851069	0.0371739	0.766974	-0.0243075
Q13332-2	Isoform PTPS-MEA of Receptor-type tyrosine-protein phosphatase S [OS=Homo sapiens]	PTPRS	grey	0.0549409	0.661281	-0.0533294	0.670636	-0.0982306	0.43264	0.0213632	0.864807	0.0784593	0.531188	-0.108555	0.385603	0.168216	0.176976	-0.00167654	0.989341	0.0985953	0.430925	-0.116316	0.35234	0.0366892	0.769929	0.0690469
Q14019	Coactosin-like protein [OS=Homo sapiens]	COTL1	grey	0.329641	0.00687488	0.341726	0.00498157	0.240983	0.0512743	-0.150557	0.227567	-0.186805	0.13313	-0.076876	0.539533	-0.137387	0.271314	-0.139388	0.264329	0.194148	0.118281	0.172298	0.166548	0.0356076	0.776533	-0.0513619
Q15113	Procollagen C-endopeptidase enhancer 1 [OS=Homo sapiens]	PCOLCE	tan	0.0809307	0.51829	0.147725	0.236531	0.0509362	0.684622	-0.0993152	0.427551	-0.135292	0.278762	0.00474439	0.969841	0.276762	0.0244742	0.0481104	0.701271	0.187761	0.131121	-0.0146583	0.907006	0.0352523	0.778706	0.704464
Q9NT22	EMILIN-3 [OS=Homo sapiens]	EMILIN3	grey	0.0185674	0.882364	-0.263761	0.0323616	-0.398348	0.000924279	0.233079	0.0596471	0.238417	0.0538804	0.116452	0.351773	0.286052	0.0198921	0.161166	0.196091	0.162831	0.191448	-0.299011	0.0147343	0.034845	0.781199	0.194927
Q6UWY5	Olfactomedin-like protein 1 [OS=Homo sapiens]	OLFML1	grey	-0.167889	0.177831	-0.233085	0.0596405	-0.246759	0.0457842	0.0548274	0.661938	0.215155	0.0827567	0.158762	0.202933	0.405306	0.000735641	0.214475	0.0837557	-0.152859	0.220455	-0.152836	0.220525	0.0347068	0.782044	0.359242
Q8IUK5	Plexin domain-containing protein 1 [OS=Homo sapiens]	PLXDC1	grey	0.15026	0.228495	0.101933	0.415412	0.0822033	0.511712	-0.200009	0.107365	-0.0628582	0.616088	-0.0681491	0.586648	-0.0479265	0.70236	0.0279433	0.823755	0.12327	0.324094	0.0621405	0.62013	0.0341745	0.785307	-0.0223068
P10768	S-formylglutathione hydrolase [OS=Homo sapiens]	ESD	grey	0.0964385	0.441123	0.0165742	0.894917	-0.0962278	0.442126	-0.0339107	0.786925	-0.00455688	0.971033	0.0786451	0.530213	-0.0453832	0.717474	0.166414	0.181727	0.135465	0.278141	-0.0387524	0.757377	0.0333517	0.790357	-0.0345519
P08572	Collagen alpha-2(IV) chain [OS=Homo sapiens]	COL4A2	grey	-0.0272189	0.828253	-0.0807557	0.519198	-0.0849245	0.497788	0.0740513	0.554578	0.103904	0.406403	-0.0622174	0.619697	0.0632723	0.613762	0.0525437	0.675216	0.200832	0.105897	-0.0889975	0.477322	0.0319191	0.799169	0.0869607
Q9ULL4	Plexin-B3 [OS=Homo sapiens]	PLXNB3	grey	-0.241183	0.051075	-0.186292	0.134219	-0.130153	0.297596	0.0578281	0.64465	0.120014	0.337133	0.140297	0.261197	0.0723744	0.563604	0.00581621	0.963032	-0.196124	0.11451	-0.0321111	0.797987	0.0317547	0.800182	-0.0427785
Q9NRB3	Carbohydrate sulfotransferase 12 [OS=Homo sapiens]	CHST12	grey	-0.148394	0.23439	-0.327278	0.0073112	-0.383556	0.00147774	0.368034	0.00236364	0.342007	0.00494358	0.00844192	0.946364	0.310039	0.0112961	-0.0849229	0.497796	-0.0362218	0.772781	-0.307194	0.0121086	0.0316346	0.800923	0.1986
A0A0C4DH26	Probable non-functional immunoglobulin kappa variable 6D-41 [OS=Homo sapiens]	IGKV6D-41	grey	-0.186857	0.13302	-0.345914	0.00444221	-0.257897	0.0365606	0.277059	0.024315	0.200578	0.106348	0.169459	0.17375	0.131531	0.292465	0.0898532	0.47308	-0.0994047	0.427133	-0.147379	0.237643	0.0315593	0.801387	-0.0411252
Q16363	Laminin subunit alpha-4 [OS=Homo sapiens]	LAMA4	grey	-0.00792296	0.949657	-0.217765	0.0790077	-0.279826	0.0228729	0.107116	0.391966	0.0644808	0.606992	0.199705	0.107912	0.349317	0.00404283	0.285642	0.0200777	0.0219776	0.860957	-0.175896	0.157736	0.0314391	0.802128	0.33593
P04844	Dolichyl-diphosphooligosaccharide--protein glycosyltransferase subunit 2 [OS=Homo sapiens]	RPN2	grey	0.0926148	0.45953	0.167773	0.178136	0.134752	0.280703	-0.189124	0.128296	-0.175648	0.158334	-0.135592	0.277686	0.143606	0.250004	-0.0975758	0.435729	-0.028707	0.819018	0.013164	0.91645	0.0314012	0.802361	0.126609
P01344	Insulin-like growth factor II [OS=Homo sapiens]	IGF2	purple	-0.113804	0.362904	-0.290119	0.0181293	-0.390405	0.00119235	0.133765	0.284272	0.148153	0.235161	0.109622	0.380918	0.761048	1.20694e-13	0.312701	0.0105789	0.0934018	0.455707	-0.348585	0.00412592	0.0311482	0.803922	0.656226
Q15084	Protein disulfide-isomerase A6 [OS=Homo sapiens]	PDIA6	grey	0.136576	0.274181	0.119029	0.341144	-0.00155465	0.990115	-0.00514061	0.967324	0.0502265	0.68879	-0.228198	0.0653493	-0.039918	0.750314	-0.15958	0.200587	0.205761	0.0974272	-0.0955617	0.445307	0.0303192	0.809041	0.0342851
Q9NZN1	Interleukin-1 receptor accessory protein-like 1 [OS=Homo sapiens]	IL1RAPL1	grey	0.145443	0.243933	0.295467	0.0160155	0.391994	0.00113368	-0.381678	0.00156607	-0.310307	0.011222	0.106869	0.393067	-0.225016	0.0692958	0.0111625	0.929118	-0.235652	0.0568076	0.393564	0.00107832	0.0291162	0.816483	-0.174717
O75077-3	Isoform Gamma of Disintegrin and metalloproteinase domain-containing protein 23 [OS=Homo sapiens]	ADAM23	turquoise	0.122208	0.328312	0.505218	1.51574e-05	0.662388	1.3829e-09	-0.377928	0.00175669	-0.481	4.34964e-05	-0.0982702	0.432454	-0.47582	5.39468e-05	-0.217338	0.079611	-0.207529	0.094521	0.537615	3.24339e-06	0.0291035	0.816562	-0.309523
P01303	Pro-neuropeptide Y [OS=Homo sapiens]	NPY	turquoise	0.0404551	0.747065	0.459642	0.000103409	0.741206	1.10588e-12	-0.536675	3.39942e-06	-0.590277	1.82546e-07	-0.0443611	0.723579	-0.479961	4.54292e-05	-0.0250809	0.841561	-0.0384987	0.758917	0.569824	5.92317e-07	0.0284232	0.820778	-0.0960143
Q969P0	Immunoglobulin superfamily member 8 [OS=Homo sapiens]	IGSF8	turquoise	0.301207	0.0139856	0.566082	7.284e-07	0.634581	1.05611e-08	-0.50893	1.28035e-05	-0.621474	2.57038e-08	-0.0964415	0.441109	-0.219545	0.0765292	-0.133935	0.283657	0.0394381	0.753219	0.465768	8.11373e-05	0.0284012	0.820914	-0.00187103
P22794	Protein EVI2A [OS=Homo sapiens]	EVI2A	grey	-0.0245975	0.844577	0.00320955	0.979595	0.0731059	0.559658	-0.070441	0.574095	-0.0792142	0.527231	-0.0201424	0.872466	-0.0351352	0.779422	-0.0597225	0.63383	-0.138262	0.268245	0.0611051	0.625981	0.02725	0.82806	-0.154055
P11047	Laminin subunit gamma-1 [OS=Homo sapiens]	LAMC1	tan	0.0345302	0.783126	-0.0828404	0.508434	-0.152953	0.220169	-0.0474518	0.705172	-0.0757656	0.545423	0.0569786	0.649525	0.403779	0.000773762	0.199962	0.10745	0.162311	0.192889	-0.132283	0.28969	0.027218	0.828259	0.441624
Q9GZM5	Protein YIPF3 [OS=Homo sapiens]	YIPF3	turquoise	0.324941	0.00776662	0.668196	8.80158e-10	0.737722	1.59837e-12	-0.528081	5.19113e-06	-0.582557	2.87359e-07	-0.140385	0.260895	-0.41286	0.000570925	-0.0959694	0.443359	0.066401	0.596305	0.530032	4.72026e-06	0.027072	0.829166	-0.0104532
Q6UWR7	Glycerophosphocholine cholinephosphodiesterase ENPP6 [OS=Homo sapiens]	ENPP6	grey	-0.223379	0.0714003	-0.422021	0.000416475	-0.421632	0.000422172	0.276828	0.0244386	0.319931	0.00882681	0.277006	0.0243431	0.339073	0.00535234	0.27509	0.0253871	-0.0505452	0.686917	-0.227317	0.0664226	0.0270448	0.829335	0.0772595
Q6UXI7	Vitrin [OS=Homo sapiens]	VIT	grey	-0.0710057	0.571022	-0.329302	0.00693614	-0.380882	0.0016049	0.129077	0.30164	0.286462	0.0197077	-0.0150572	0.904487	0.278779	0.0234096	0.169444	0.173789	0.180654	0.146622	-0.322733	0.00821923	0.0265054	0.83269	0.197974
Q8N3J6-2	Isoform 2 of Cell adhesion molecule 2 [OS=Homo sapiens]	CADM2	turquoise	0.263734	0.0323801	0.720723	8.89932e-12	0.901294	6.15633e-25	-0.619207	2.98545e-08	-0.647556	4.19704e-09	-0.208932	0.092264	-0.669404	8.00181e-10	-0.371383	0.00213995	-0.0519264	0.678822	0.656878	2.10387e-09	0.0265011	0.832716	-0.28431
P07333	Macrophage colony-stimulating factor 1 receptor [OS=Homo sapiens]	CSF1R	grey	0.0418144	0.738865	0.149483	0.230938	0.183741	0.139729	-0.176517	0.156251	-0.19682	0.113202	0.104142	0.40532	0.0126551	0.919669	0.0405481	0.746503	-0.0668015	0.594086	0.180272	0.147491	0.026041	0.83558	0.0650748
Q9UMF0	Intercellular adhesion molecule 5 [OS=Homo sapiens]	ICAM5	turquoise	0.148593	0.23376	0.528002	5.21106e-06	0.710278	2.40456e-11	-0.51892	8.04956e-06	-0.51105	1.16165e-05	-0.042497	0.734758	-0.516972	8.82211e-06	-0.208538	0.0928928	-0.170049	0.172235	0.649469	3.64949e-09	0.0259946	0.835869	-0.315714
P29218	Inositol monophosphatase 1 [OS=Homo sapiens]	IMPA1	grey	0.208603	0.0927886	0.0913343	0.465786	-0.0496698	0.692065	-0.0641694	0.608733	-0.0421681	0.736736	0.103832	0.406731	-0.00613486	0.961009	0.0673442	0.591085	-0.00026419	0.99832	0.0540445	0.666479	0.0258198	0.836957	0.0130894
P22105-1	Isoform 3 of Tenascin-X [OS=Homo sapiens]	TNXB	grey	-0.102734	0.411735	-0.166093	0.182583	-0.149372	0.231287	0.0483681	0.699747	0.0194542	0.876788	0.0375547	0.764656	0.333078	0.00628089	0.237931	0.0543859	-0.0902863	0.470941	-0.185366	0.136198	0.0249116	0.842618	0.225158
Q9BWQ8	Protein lifeguard 2 [OS=Homo sapiens]	FAIM2	grey	0.0824447	0.510468	0.332344	0.00640383	0.417868	0.000481037	-0.185201	0.136556	-0.223844	0.0707971	-0.251667	0.0415075	-0.372225	0.00208674	-0.199069	0.10906	0.0168438	0.893217	0.23092	0.0621176	0.0248518	0.84299	-0.228765
P54764	Ephrin type-A receptor 4 [OS=Homo sapiens]	EPHA4	turquoise	0.27912	0.023234	0.783093	7.89996e-15	0.948902	9.14964e-34	-0.593363	1.51755e-07	-0.687647	1.79644e-10	-0.271964	0.027171	-0.67727	4.25702e-10	-0.397988	0.000935156	-0.0638463	0.610542	0.67641	4.56508e-10	0.0229467	0.854891	-0.268871
O60279	Sushi domain-containing protein 5 [OS=Homo sapiens]	SUSD5	turquoise	0.302436	0.0135813	0.661187	1.51648e-09	0.776324	1.88534e-14	-0.562215	8.99604e-07	-0.615415	3.82482e-08	-0.156619	0.209175	-0.564463	7.95961e-07	-0.301496	0.0138898	0.0833556	0.505791	0.598267	1.12703e-07	0.0228978	0.855196	-0.165875
O00461	Golgi integral membrane protein 4 [OS=Homo sapiens]	GOLIM4	turquoise	0.271095	0.0276857	0.660494	1.59908e-09	0.735006	2.12125e-12	-0.491835	2.74089e-05	-0.60524	7.31855e-08	-0.220794	0.074827	-0.4966	2.22595e-05	-0.270959	0.0277667	0.0317836	0.800004	0.506274	1.44494e-05	0.0218951	0.861473	-0.100552
Q96EG1	Arylsulfatase G [OS=Homo sapiens]	ARSG	grey	-0.17323	0.164232	-0.268673	0.0291624	-0.276391	0.0246743	0.172735	0.165458	0.148958	0.232598	0.103711	0.40728	0.181328	0.145094	0.0699197	0.57694	0.191021	0.124441	-0.20636	0.0964343	0.0213309	0.865009	-0.00197268
Q5FWE3	Proline-rich transmembrane protein 3 [OS=Homo sapiens]	PRRT3	turquoise	0.220167	0.0756768	0.65997	1.66433e-09	0.838298	1.62649e-18	-0.487161	3.35149e-05	-0.595742	1.3144e-07	-0.256296	0.0377822	-0.620542	2.73407e-08	-0.325198	0.00771536	-0.045976	0.713941	0.582328	2.91199e-07	0.0210671	0.866663	-0.258243
Q8IZF2	Adhesion G protein-coupled receptor F5 [OS=Homo sapiens]	ADGRF5	grey	0.110965	0.375078	0.0111725	0.929054	-0.0676771	0.589248	0.171636	0.168207	0.095187	0.447102	-0.105789	0.397894	0.0825906	0.509718	-0.0493106	0.694182	0.102264	0.41389	-0.10721	0.391551	0.0199724	0.873533	-0.0112235
P60981	Destrin [OS=Homo sapiens]	DSTN	pink	0.154889	0.214314	-0.0897283	0.473698	-0.121785	0.330001	-0.0420465	0.737467	-0.017718	0.88771	0.128017	0.305661	0.0327159	0.794265	0.264476	0.0318788	0.574775	4.48714e-07	-0.0692968	0.580346	0.0192573	0.878026	0.0355724
I3L3R5	Coiled-coil domain-containing glutamate-rich protein 2 [OS=Homo sapiens]	CCER2	grey	-0.115696	0.354929	0.0498592	0.69095	0.1599	0.199674	0.00867296	0.944898	-0.0640199	0.60957	-0.0762524	0.542837	-0.05552	0.657932	-0.0832255	0.506458	-0.086219	0.491234	0.0989319	0.429346	0.0165395	0.895135	-0.015811
P01034	Cystatin-C [OS=Homo sapiens]	CST3	turquoise	0.229497	0.0637904	0.656045	2.23999e-09	0.773365	2.73169e-14	-0.57176	5.31663e-07	-0.626767	1.80373e-08	-0.128262	0.30473	-0.415722	0.000517845	-0.182424	0.142637	0.0243245	0.846281	0.527803	5.26167e-06	0.0163941	0.896052	-0.0532897
O75093	Slit homolog 1 protein [OS=Homo sapiens]	SLIT1	turquoise	0.249355	0.0434794	0.562076	9.0642e-07	0.636479	9.25249e-09	-0.357488	0.0032108	-0.475963	5.36307e-05	-0.13746	0.271057	-0.451974	0.0001392	-0.262122	0.0334923	-0.0298724	0.811803	0.487243	3.33971e-05	0.0160643	0.898132	-0.154952
Q96EE4	Coiled-coil domain-containing protein 126 [OS=Homo sapiens]	CCDC126	turquoise	0.323129	0.00813651	0.656596	2.14905e-09	0.700487	5.87261e-11	-0.475536	5.45817e-05	-0.554047	1.39288e-06	-0.195804	0.115114	-0.436803	0.000245588	-0.249492	0.0433599	-0.0320135	0.798588	0.493935	2.50167e-05	0.0159327	0.898962	-0.0830341
P37837	Transaldolase [OS=Homo sapiens]	TALDO1	red	0.576173	4.1455e-07	0.897216	2.10893e-24	0.758717	1.5829e-13	-0.557809	1.14053e-06	-0.659203	1.76439e-09	-0.257609	0.0367778	-0.514979	9.68351e-06	-0.305617	0.0125805	0.080827	0.518828	0.544916	2.24019e-06	0.0157737	0.899965	-0.128421
P10745	Retinol-binding protein 3 [OS=Homo sapiens]	RBP3	grey	-0.102911	0.410928	-0.179681	0.148845	-0.121022	0.333061	-0.0179241	0.886412	0.0658851	0.599168	0.284949	0.0203945	0.186295	0.134211	0.228046	0.0655336	-0.148321	0.234624	0.0596953	0.633985	0.0156416	0.900798	0.0158173
Q2UY09	Collagen alpha-1(XXVIII) chain [OS=Homo sapiens]	COL28A1	grey	-0.0996485	0.425994	-0.438148	0.000233781	-0.568	6.55365e-07	0.308495	0.0117311	0.378541	0.00172418	0.24438	0.0479838	0.523679	6.41928e-06	0.228362	0.0651506	0.0129646	0.917712	-0.346574	0.00436218	0.0143515	0.908944	0.245637
O43493	Trans-Golgi network integral membrane protein 2 [OS=Homo sapiens]	TGOLN2	turquoise	0.306573	0.0122929	0.75856	1.61201e-13	0.840588	1.06951e-18	-0.657103	2.06861e-09	-0.716295	1.36365e-11	-0.183961	0.139248	-0.453304	0.000132274	-0.194575	0.117457	0.0199423	0.873722	0.612646	4.5741e-08	0.0139471	0.911499	-0.00799541
P02452	Collagen alpha-1(I) chain [OS=Homo sapiens]	COL1A1	tan	-0.0378658	0.762763	-0.0705018	0.573764	-0.145705	0.243073	0.0603318	0.630366	-0.0258352	0.836861	0.008351	0.946941	0.478069	4.91525e-05	0.21603	0.0814836	0.165815	0.183328	-0.223155	0.0716926	0.0138457	0.91214	0.832739
Q7Z7H5-3	Isoform 3 of Transmembrane emp24 domain-containing protein 4 [OS=Homo sapiens]	TMED4	grey	0.0653302	0.602254	0.10053	0.421891	0.105954	0.397153	-0.0881054	0.481766	-0.173934	0.162499	-0.0366023	0.770459	-0.100163	0.423598	-0.0573017	0.647669	-0.0818613	0.513476	0.0717219	0.567135	0.0138211	0.912296	-0.15418
P04085	Platelet-derived growth factor subunit A [OS=Homo sapiens]	PDGFA	grey	0.383134	0.0014972	0.558085	1.12379e-06	0.579709	3.38723e-07	-0.429216	0.000323035	-0.487218	3.34329e-05	-0.215382	0.0824242	-0.248766	0.0439936	-0.128642	0.303286	0.170487	0.171116	0.377837	0.00176158	0.0129046	0.918091	0.016919
P60983	Glia maturation factor beta [OS=Homo sapiens]	GMFB	red	0.253552	0.0399552	0.586419	2.29341e-07	0.550343	1.6919e-06	-0.389475	0.00122793	-0.411044	0.000607123	-0.273235	0.0264334	-0.344053	0.00467515	-0.240805	0.0514517	0.0506074	0.686551	0.328111	0.00715473	0.012499	0.920657	-0.097961
Q9HCU0	Endosialin [OS=Homo sapiens]	CD248	turquoise	0.250035	0.0428909	0.479675	4.5973e-05	0.573843	4.72955e-07	-0.410347	0.000621578	-0.536381	3.44963e-06	-0.0359047	0.774717	-0.240519	0.0517374	-0.0970984	0.437988	0.043149	0.730841	0.432014	0.000292187	0.0122716	0.922096	-0.0301061
A0A075B6I0	Immunoglobulin lambda variable 8-61 [OS=Homo sapiens]	IGLV8-61	yellow	-0.208659	0.0927001	-0.36502	0.00258253	-0.387785	0.00129506	0.537376	3.28237e-06	0.390474	0.00118974	0.0245315	0.844989	0.131816	0.291412	-0.0146402	0.907121	0.0068705	0.956337	-0.318277	0.0092037	0.011962	0.924056	-0.035449
P02461	Collagen alpha-1(III) chain [OS=Homo sapiens]	COL3A1	tan	-0.0791026	0.527815	-0.247753	0.0448898	-0.255678	0.0382628	0.0774405	0.53655	0.127301	0.308399	0.156715	0.208893	0.343563	0.00473826	0.282011	0.0217866	0.168947	0.175073	-0.181718	0.144216	0.0118604	0.924699	0.627022
O94985	Calsyntenin-1 [OS=Homo sapiens]	CLSTN1	grey	0.185836	0.135191	0.224507	0.0699448	0.21114	0.0887967	-0.112803	0.36717	-0.142603	0.253361	-0.0969984	0.438463	-0.107825	0.388824	-0.133899	0.283785	-0.0320006	0.798667	0.182902	0.141578	0.0118468	0.924785	-0.0870525
P08581	Hepatocyte growth factor receptor [OS=Homo sapiens]	MET	grey	-0.215911	0.0816568	-0.0625556	0.617791	0.0628956	0.615878	0.0379395	0.762315	-0.00863957	0.94511	-0.0337293	0.788038	-0.0914721	0.46511	-0.0711561	0.570205	-0.0602016	0.631105	0.0310828	0.804325	0.0107845	0.931512	-0.121412
A6NLU5	V-set and transmembrane domain-containing protein 2B [OS=Homo sapiens]	VSTM2B	turquoise	0.265757	0.031028	0.714715	1.58487e-11	0.902354	4.43177e-25	-0.630879	1.3635e-08	-0.706925	3.27788e-11	-0.226219	0.0677817	-0.558584	1.09418e-06	-0.265987	0.0308774	-0.0160118	0.898463	0.625273	1.99469e-08	0.0106383	0.932439	-0.181882
P16152	Carbonyl reductase [NADPH] 1 [OS=Homo sapiens]	CBR1	grey	0.292197	0.0172809	0.10172	0.416391	-0.0350427	0.779988	-0.0526496	0.674598	-0.0954022	0.44607	0.0724807	0.56303	0.130501	0.296293	0.218255	0.0783193	0.258453	0.0361434	-0.0190959	0.879041	0.0104619	0.933556	0.0744515
P36896	Activin receptor type-1B [OS=Homo sapiens]	ACVR1B	turquoise	0.269608	0.0285845	0.541357	2.68594e-06	0.625924	1.90927e-08	-0.459225	0.000105114	-0.535187	3.66101e-06	-0.16996	0.172465	-0.38273	0.00151602	-0.049843	0.691045	0.0141761	0.910053	0.427787	0.000339901	0.0101338	0.935636	-0.0576325
O94772	Lymphocyte antigen 6H [OS=Homo sapiens]	LY6H	turquoise	0.0813652	0.51604	0.453679	0.000130381	0.632332	1.23389e-08	-0.415487	0.000522037	-0.456532	0.000116756	-0.0745406	0.551958	-0.42893	0.000326347	-0.220796	0.0748235	-0.0189142	0.880183	0.498736	2.02565e-05	0.00968371	0.938489	-0.15869
Q9UI40	Sodium/potassium/calcium exchanger 2 [OS=Homo sapiens]	SLC24A2	turquoise	0.243815	0.0485181	0.552013	1.55029e-06	0.644534	5.22406e-09	-0.523179	6.5748e-06	-0.598896	1.08441e-07	-0.0775984	0.535717	-0.357091	0.00324736	-0.0426699	0.733718	-0.0694829	0.579327	0.4422	0.000201283	0.00906552	0.942409	-0.089617
P26572	Alpha-1,3-mannosyl-glycoprotein 2-beta-N-acetylglucosaminyltransferase [OS=Homo sapiens]	MGAT1	grey	0.0220037	0.860793	0.0841075	0.501948	0.0970717	0.438115	-0.153958	0.217114	-0.0366949	0.769894	-0.023739	0.849937	-0.00965626	0.938663	-0.153264	0.21922	-0.0889413	0.477601	0.12429	0.320073	0.00868961	0.944793	0.0075935
P19961	Alpha-amylase 2B [OS=Homo sapiens]	AMY2B	grey	0.118657	0.342664	0.314918	0.0100121	0.37525	0.00190539	-0.288973	0.0186117	-0.170625	0.170765	-0.135154	0.279255	-0.282331	0.0216312	-0.24074	0.0515163	-0.0102443	0.934935	0.265256	0.0313581	0.0085829	0.94547	-0.0371248
Q9BRA2	Thioredoxin domain-containing protein 17 [OS=Homo sapiens]	TXNDC17	grey	0.159807	0.199939	0.370753	0.0021805	0.406264	0.000712598	-0.210909	0.0891543	-0.214746	0.0833559	-0.144382	0.247426	-0.372261	0.00208455	-0.189645	0.127228	-0.011482	0.927095	0.251861	0.0413453	0.00807381	0.9487	-0.0747196
P19835	Bile salt-activated lipase [OS=Homo sapiens]	CEL	black	-0.0988818	0.429581	-0.347487	0.00425347	-0.370005	0.00222956	0.116973	0.349607	0.147306	0.237878	0.253755	0.0397913	0.333339	0.00623771	0.542401	2.54733e-06	0.0964114	0.441252	-0.250303	0.0426617	0.00805588	0.948814	0.208513
Q15417	Calponin-3 [OS=Homo sapiens]	CNN3	grey	0.142954	0.252181	-0.0705846	0.573313	-0.315328	0.00991008	0.161765	0.194412	0.275564	0.0251255	-0.108507	0.38581	0.177628	0.153621	-0.0332711	0.790852	0.128169	0.305083	-0.326504	0.00745942	0.00748653	0.952427	0.16068
Q6P179	Endoplasmic reticulum aminopeptidase 2 [OS=Homo sapiens]	ERAP2	grey	-0.0897681	0.473501	-0.265573	0.0311486	-0.337262	0.00561916	0.230081	0.0630994	0.327726	0.00722673	0.127843	0.306327	0.192194	0.122102	0.052434	0.675856	-0.00444844	0.971722	-0.223331	0.0714631	0.00628373	0.960063	-0.0219806
P05408-2	Isoform 2 of Neuroendocrine protein 7B2 [OS=Homo sapiens]	SCG5	turquoise	0.281396	0.0220877	0.706363	3.4513e-11	0.840904	1.0089e-18	-0.583288	2.75406e-07	-0.666859	9.77502e-10	-0.239499	0.0527685	-0.58164	3.03027e-07	-0.346407	0.00438227	0.0072487	0.953936	0.592866	1.56359e-07	0.00507947	0.967712	-0.231868
Q99715	Collagen alpha-1(XII) chain [OS=Homo sapiens]	COL12A1	purple	-0.200568	0.106365	-0.487716	3.27292e-05	-0.578854	3.55749e-07	0.362602	0.00277106	0.350873	0.00387104	0.158703	0.203104	0.782509	8.52604e-15	0.362173	0.00280577	-0.010878	0.93092	-0.459863	0.000102517	0.00434874	0.972355	0.487776
P02656	Apolipoprotein C-III [OS=Homo sapiens]	APOC3	blue	-0.123921	0.321524	-0.219488	0.0766077	-0.188364	0.129865	0.228031	0.0655508	0.391673	0.00114532	-0.0646743	0.605912	-0.027567	0.826091	-0.169265	0.174253	-0.0638816	0.610344	-0.127783	0.306554	0.00404525	0.974284	-0.157637
P27348	14-3-3 protein theta [OS=Homo sapiens]	YWHAQ	pink	0.354939	0.00345229	0.0528809	0.673249	-0.15306	0.21984	-0.0384395	0.759277	-0.0130207	0.917357	-0.048079	0.701457	0.0356032	0.776559	0.0718646	0.566362	0.629884	1.45955e-08	-0.14195	0.255562	0.0034191	0.978263	0.0174814
P61981	14-3-3 protein gamma [OS=Homo sapiens]	YWHAG	magenta	0.596083	1.28743e-07	0.386179	0.00136187	0.101364	0.418031	-0.247243	0.0453464	-0.210187	0.0902805	-0.129123	0.301469	-0.0295034	0.814086	-0.121956	0.329314	0.159118	0.201909	0.0805027	0.520513	0.00318798	0.979732	0.00923343
P01903	HLA class II histocompatibility antigen, DR alpha chain [OS=Homo sapiens]	HLA-DRA	grey	-0.0350698	0.779822	-0.151272	0.225339	-0.0733296	0.558454	-0.029092	0.816633	-0.00590231	0.962485	0.287093	0.0194273	-0.0119152	0.924352	0.128647	0.303267	-0.0753593	0.547587	0.0480425	0.701673	0.00281541	0.982101	0.0179956
O60241	Adhesion G protein-coupled receptor B2 [OS=Homo sapiens]	ADGRB2	turquoise	0.181399	0.144935	0.679354	3.58962e-10	0.910857	2.74459e-26	-0.567049	6.90657e-07	-0.666032	1.04275e-09	-0.208515	0.0929305	-0.595756	1.31327e-07	-0.357968	0.003167	-0.0422583	0.736193	0.659994	1.66122e-09	0.00274918	0.982522	-0.257058
P62760	Visinin-like protein 1 [OS=Homo sapiens]	VSNL1	grey	0.373006	0.00203853	0.233001	0.0597349	0.0593559	0.635918	-0.0647697	0.605379	-0.0170864	0.891688	-0.0574441	0.646852	-0.132274	0.289725	-0.136563	0.274227	0.009091	0.942247	0.0698579	0.577277	0.00238677	0.984825	-0.0282257
P07311	Acylphosphatase-1 [OS=Homo sapiens]	ACYP1	grey	0.238857	0.0534255	0.266821	0.030336	0.129538	0.299903	-0.163136	0.190607	-0.20171	0.104348	-0.105779	0.397937	-0.0922087	0.461508	-0.0396652	0.751844	0.00340542	0.97835	0.0787212	0.529813	0.00185727	0.988192	0.163802
Q14767	Latent-transforming growth factor beta-binding protein 2 [OS=Homo sapiens]	LTBP2	pink	0.139969	0.262323	-0.0272489	0.828067	-0.140854	0.259288	-0.0209731	0.867253	-0.0177749	0.887351	0.0317908	0.79996	0.382227	0.00153974	0.155568	0.212287	0.584266	2.60161e-07	-0.136007	0.276207	0.00173947	0.98894	0.365269
Q96PQ0	VPS10 domain-containing receptor SorCS2 [OS=Homo sapiens]	SORCS2	turquoise	0.395858	0.00100177	0.706743	3.33305e-11	0.823029	2.2748e-17	-0.617836	3.26662e-08	-0.675211	5.03109e-10	-0.222837	0.0721083	-0.542659	2.51404e-06	-0.272313	0.0269667	0.02323	0.853119	0.554717	1.3444e-06	0.000958261	0.993907	-0.211712
P24592	Insulin-like growth factor-binding protein 6 [OS=Homo sapiens]	IGFBP6	grey	-0.325049	0.00774497	-0.398636	0.000915675	-0.37614	0.00185478	0.301783	0.013795	0.349984	0.00396833	-0.00525243	0.966614	0.45284	0.000134654	0.0534157	0.670134	-0.0686066	0.584132	-0.328071	0.00716218	0.000941509	0.994014	0.355902
Q76KP1	N-acetyl-beta-glucosaminyl-glycoprotein 4-beta-N-acetylgalactosaminyltransferase 1 [OS=Homo sapiens]	B4GALNT4	grey	-0.0599901	0.632307	-0.127883	0.306173	-0.142809	0.252669	0.124762	0.318226	0.276313	0.0247166	-0.133912	0.283738	0.07664	0.540782	-0.113932	0.362361	0.167135	0.179814	-0.204833	0.0989791	0.000786172	0.995001	0.195791
O75129	Astrotactin-2 [OS=Homo sapiens]	ASTN2	grey	-0.102827	0.41131	-0.265583	0.0311426	-0.321456	0.00849155	0.335113	0.00595096	0.251868	0.0413395	0.0607358	0.628074	0.38614	0.00136355	0.1958	0.115122	-0.0517629	0.679778	-0.288241	0.0189259	0.000390816	0.997515	0.23977
O94991	SLIT and NTRK-like protein 5 [OS=Homo sapiens]	SLITRK5	grey	0.0805453	0.520291	0.246277	0.0462231	0.385652	0.00138446	-0.201204	0.105238	-0.1729	0.165049	-0.0689922	0.582016	-0.366025	0.00250762	-0.322472	0.00827428	-0.122292	0.327975	0.393851	0.00106845	-0.000593298	0.996228	-0.306025
Q9UN73	Protocadherin alpha-6 [OS=Homo sapiens]	PCDHA6	grey	0.0778738	0.534266	0.14271	0.253	0.156721	0.208875	-0.157968	0.205232	-0.0736999	0.556464	-0.0225847	0.857156	-0.183717	0.139781	-0.161612	0.194839	-0.0809379	0.518253	0.201158	0.105319	-0.00234348	0.985101	-0.0861229
P02751-10	Isoform 10 of Fibronectin [OS=Homo sapiens]	FN1	grey	-0.0107542	0.931704	-0.0074151	0.95288	-0.0393345	0.753847	-0.00291584	0.981462	0.0716616	0.567462	-0.0627509	0.616692	-0.00384619	0.975549	-0.101914	0.415499	0.163838	0.188678	-0.0858993	0.492849	-0.00237111	0.984925	-0.0427008
P51888	Prolargin [OS=Homo sapiens]	PRELP	purple	-0.0653833	0.601959	-0.324049	0.00794672	-0.421905	0.000418159	0.147862	0.236091	0.135164	0.27922	0.262939	0.0329247	0.697927	7.37345e-11	0.488525	3.16141e-05	0.0729148	0.560688	-0.333237	0.00625455	-0.00280676	0.982156	0.39425
P17181	Interferon alpha/beta receptor 1 [OS=Homo sapiens]	IFNAR1	grey	-0.0604127	0.629907	0.0205751	0.86975	0.0635185	0.61238	-0.0127187	0.919267	-0.0641796	0.608677	0.0353923	0.777849	-0.0195527	0.876169	-0.0243576	0.846074	-0.0385077	0.758863	0.0911647	0.466618	-0.00348924	0.977818	0.0463353
P08174	Complement decay-accelerating factor [OS=Homo sapiens]	CD55	turquoise	0.320529	0.00869405	0.681105	3.10736e-10	0.723661	6.67494e-12	-0.443347	0.000192867	-0.588721	2.00214e-07	-0.223746	0.0709244	-0.375896	0.00186853	-0.326144	0.00752914	0.0595886	0.634592	0.508086	1.33065e-05	-0.00406787	0.97414	-0.00150757
P46531	Neurogenic locus notch homolog protein 1 [OS=Homo sapiens]	NOTCH1	grey	0.0945465	0.450178	0.26986	0.0284306	0.302349	0.0136096	-0.220174	0.0756682	-0.310195	0.0112528	-0.000687766	0.995627	-0.196577	0.113658	-0.167226	0.179574	0.0325016	0.795583	0.271165	0.0276436	-0.00452013	0.971266	0.101133
Q5KU26	Collectin-12 [OS=Homo sapiens]	COLEC12	grey	0.190719	0.125049	0.399829	0.000880815	0.383101	0.00149869	-0.251289	0.0418244	-0.304845	0.0128175	-0.260151	0.0348956	-0.211511	0.0882252	-0.242414	0.0498656	0.0775678	0.535878	0.195102	0.116448	-0.00479845	0.969498	-0.022252
Q13421	Mesothelin [OS=Homo sapiens]	MSLN	grey	-0.0728555	0.561008	0.124688	0.318516	0.200915	0.105749	-0.0885156	0.47972	-0.120033	0.337055	-0.0133978	0.914972	-0.0845543	0.499671	-0.139869	0.262668	-0.185899	0.135057	0.161348	0.195577	-0.00525951	0.966569	-0.133097
Q96JA1	Leucine-rich repeats and immunoglobulin-like domains protein 1 [OS=Homo sapiens]	LRIG1	grey	-0.151657	0.224148	-0.420514	0.000438921	-0.43606	0.000252337	0.2263	0.0676805	0.386412	0.00135198	0.225508	0.0686735	0.26996	0.0283694	0.0899279	0.472711	-0.13526	0.278877	-0.228524	0.0649549	-0.0052885	0.966384	0.0353636
Q9P2E7	Protocadherin-10 [OS=Homo sapiens]	PCDH10	turquoise	0.315917	0.0097653	0.729725	3.64273e-12	0.878778	3.09038e-22	-0.627749	1.68777e-08	-0.665839	1.05854e-09	-0.20397	0.100441	-0.532407	4.20094e-06	-0.247377	0.0452267	-0.00467863	0.970259	0.64547	4.88269e-09	-0.00540268	0.965659	-0.206756
P61088	Ubiquitin-conjugating enzyme E2 N [OS=Homo sapiens]	UBE2N	magenta	0.558845	1.07897e-06	0.199733	0.10786	-0.0919527	0.462759	-0.130171	0.29753	0.0144908	0.908064	-0.01544	0.902071	0.0575386	0.646309	0.0600686	0.631861	0.128031	0.305611	-0.0162706	0.896831	-0.00550386	0.965016	0.0421022
Q8TEU8	WAP, Kazal, immunoglobulin, Kunitz and NTR domain-containing protein 2 [OS=Homo sapiens]	WFIKKN2	grey	0.0999474	0.424601	0.150676	0.227196	0.195752	0.115211	-0.202041	0.103768	-0.275739	0.0250291	-0.046186	0.712691	0.00743366	0.952762	0.0562641	0.653638	-0.120355	0.335752	0.10705	0.392262	-0.00572153	0.963634	-0.0856385
P39059	Collagen alpha-1(XV) chain [OS=Homo sapiens]	COL15A1	grey	0.18967	0.127178	-0.0900362	0.472175	-0.321927	0.00839024	0.135856	0.276745	0.143941	0.248889	0.11056	0.376834	0.437201	0.00024204	0.264165	0.032088	0.166767	0.18079	-0.249908	0.0430002	-0.00581176	0.963061	0.359079
Q15375	Ephrin type-A receptor 7 [OS=Homo sapiens]	EPHA7	turquoise	0.188858	0.128843	0.535376	3.62683e-06	0.663609	1.2586e-09	-0.413182	0.000564721	-0.522538	6.77936e-06	-0.244174	0.048178	-0.367436	0.00240566	-0.28302	0.0212996	0.0557789	0.656436	0.431633	0.00029623	-0.00586024	0.962753	-0.142114
Q9GZV7	Hyaluronan and proteoglycan link protein 2 [OS=Homo sapiens]	HAPLN2	grey	0.0509566	0.684502	-0.118662	0.342643	-0.195164	0.116329	0.104948	0.401675	0.0484377	0.699336	0.0671673	0.592062	0.261805	0.033715	0.14984	0.229812	-0.172961	0.164899	-0.165545	0.184052	-0.00607858	0.961366	0.0835167
Q9H3S1	Semaphorin-4A [OS=Homo sapiens]	SEMA4A	grey	-0.168925	0.175131	-0.303629	0.013198	-0.300922	0.014081	0.256066	0.0379606	0.322851	0.00819448	0.0050106	0.96815	0.225428	0.068775	-0.117233	0.348528	-0.145904	0.242423	-0.206512	0.096184	-0.00677152	0.956966	-0.0628964
Q9Y5F6	Protocadherin gamma-C5 [OS=Homo sapiens]	PCDHGC5	turquoise	0.0816302	0.514669	0.508806	1.28764e-05	0.755264	2.35233e-13	-0.46373	8.79997e-05	-0.488393	3.17934e-05	-0.104368	0.404296	-0.613356	4.3698e-08	-0.303144	0.0133527	-0.147063	0.238661	0.619233	2.98038e-08	-0.00707999	0.955007	-0.396872
P13647	Keratin, type II cytoskeletal 5 [OS=Homo sapiens]	KRT5	grey	0.0119388	0.924202	-0.140498	0.260508	-0.163106	0.190688	0.118462	0.343462	0.074155	0.554023	0.135401	0.278369	0.178335	0.151962	0.17433	0.161529	0.0392381	0.754431	-0.0875184	0.484702	-0.00709913	0.954886	0.20347
Q14563	Semaphorin-3A [OS=Homo sapiens]	SEMA3A	grey	-0.264639	0.0317691	-0.438096	0.000234228	-0.403883	0.000771117	0.32755	0.00725988	0.427104	0.000348251	0.255094	0.0387221	0.224816	0.0695503	0.167703	0.17832	-0.242411	0.0498693	-0.208818	0.0924445	-0.00714826	0.954574	-0.155038
Q05707	Collagen alpha-1(XIV) chain [OS=Homo sapiens]	COL14A1	purple	-0.161914	0.193994	-0.353088	0.00363763	-0.388277	0.00127518	0.240709	0.0515474	0.178154	0.152386	0.238292	0.0540101	0.615581	3.78389e-08	0.297377	0.0153138	-0.0307933	0.806113	-0.276548	0.0245892	-0.00781139	0.950365	0.371475
Q99523	Sortilin [OS=Homo sapiens]	SORT1	grey	-0.077833	0.534481	-0.114056	0.361838	-0.0824478	0.510453	-0.111413	0.373139	-0.0192988	0.877765	0.237706	0.0546212	0.18156	0.144573	0.248929	0.0438505	-0.180114	0.147853	0.0291381	0.816348	-0.00787845	0.949939	0.0637328
O95967	EGF-containing fibulin-like extracellular matrix protein 2 [OS=Homo sapiens]	EFEMP2	purple	-0.00423268	0.973093	-0.109118	0.383128	-0.191043	0.124397	-0.0219664	0.861027	0.0378462	0.762883	0.0162593	0.896902	0.561542	9.32993e-07	0.208468	0.0930045	0.0965547	0.44057	-0.218612	0.0778196	-0.00817555	0.948054	0.386918
P39060	Collagen alpha-1(XVIII) chain [OS=Homo sapiens]	COL18A1	grey	0.227775	0.0658633	0.383512	0.00147974	0.353781	0.00356728	-0.379603	0.00166911	-0.376646	0.00182651	-0.181391	0.144952	0.10457	0.403386	0.0160054	0.898504	0.254897	0.0388778	0.129938	0.298401	-0.00859311	0.945405	0.367168
Q9BRR6	ADP-dependent glucokinase [OS=Homo sapiens]	ADPGK	grey	-0.128989	0.301973	-0.197267	0.11237	-0.155706	0.211876	0.146312	0.241095	0.136678	0.273821	0.0930848	0.457245	0.0480075	0.70188	-0.0615927	0.623223	0.0435043	0.72871	-0.0504727	0.687342	-0.0110181	0.930032	-0.086443
Q92854	Semaphorin-4D [OS=Homo sapiens]	SEMA4D	grey	-0.195633	0.115438	-0.224185	0.0703586	-0.189033	0.128483	0.124962	0.317444	0.0892652	0.475993	0.123184	0.324431	0.154518	0.215426	0.125719	0.314497	-0.0905398	0.469691	-0.0833203	0.505972	-0.0115399	0.926728	0.072298
Q6UX71	Plexin domain-containing protein 2 [OS=Homo sapiens]	PLXDC2	grey	0.303538	0.0132271	0.357966	0.00316719	0.30083	0.0141119	-0.357139	0.00324297	-0.305088	0.0127424	-0.103782	0.406958	-0.138439	0.267626	-0.0548344	0.661898	0.148163	0.235128	0.168558	0.176084	-0.0116288	0.926165	-0.0734067
P35527	Keratin, type I cytoskeletal 9 [OS=Homo sapiens]	KRT9	grey	-0.0168494	0.893182	-0.0196843	0.875343	-0.0390252	0.755722	-0.0389643	0.756092	-0.0627194	0.616869	0.0313467	0.802697	0.0372983	0.766217	0.0691059	0.581392	0.113257	0.365231	-0.0202658	0.871691	-0.0120456	0.923527	-0.00226184
Q5VV43	Dyslexia-associated protein KIAA0319 [OS=Homo sapiens]	KIAA0319	grey	-0.098774	0.430086	0.123998	0.32122	0.232713	0.0600606	-0.0448888	0.720425	-0.142946	0.252209	-0.100855	0.420388	-0.0938436	0.453569	-0.0536255	0.668914	-0.0613458	0.624619	0.113062	0.366064	-0.0137265	0.912894	-0.0152072
P29323	Ephrin type-B receptor 2 [OS=Homo sapiens]	EPHB2	grey	0.0601236	0.631549	0.292832	0.0170288	0.410133	0.000626065	-0.179628	0.148966	-0.298179	0.0150269	-0.137496	0.270931	-0.268034	0.0295632	-0.200933	0.105717	-0.138412	0.26772	0.26875	0.0291145	-0.0139998	0.911167	-0.162276
Q10469	Alpha-1,6-mannosyl-glycoprotein 2-beta-N-acetylglucosaminyltransferase [OS=Homo sapiens]	MGAT2	grey	-0.14276	0.252833	-0.219327	0.0768289	-0.20195	0.103927	0.121497	0.331154	0.133798	0.284154	0.0458824	0.714499	0.138816	0.266313	0.0559755	0.655302	-0.0675765	0.589803	-0.18998	0.126546	-0.0141442	0.910254	-0.0661462
P22392-2	Isoform 3 of Nucleoside diphosphate kinase B [OS=Homo sapiens]	NME2	magenta	0.475429	5.48227e-05	0.262371	0.0333184	0.0225479	0.857386	-0.108537	0.385679	-0.0635126	0.612413	-0.0833939	0.505595	-0.0866813	0.488905	-0.0299369	0.811404	0.170974	0.169879	-0.00185402	0.988212	-0.0142892	0.909338	0.0318095
P36222	Chitinase-3-like protein 1 [OS=Homo sapiens]	CHI3L1	grey	0.372544	0.00206696	0.439025	0.000226367	0.323783	0.00800123	-0.289109	0.0185538	-0.242157	0.0501168	-0.0458729	0.714555	-0.141556	0.256897	-0.107738	0.389209	0.152457	0.221686	0.243024	0.049276	-0.0145724	0.907549	0.0684841
Q99538	Legumain [OS=Homo sapiens]	LGMN	grey	-0.260561	0.0346001	-0.457163	0.000113929	-0.419514	0.000454422	0.2323	0.0605295	0.300319	0.0142846	0.282943	0.0213363	0.346278	0.00439796	0.456322	0.000117715	-0.00430429	0.972638	-0.320268	0.00875183	-0.0149053	0.905447	0.107061
Q8IZP2	Putative protein FAM10A4 [OS=Homo sapiens]	ST13P4	grey	0.386299	0.00135679	0.419224	0.000459023	0.241234	0.0510252	-0.169919	0.172569	-0.203101	0.101929	-0.197033	0.112806	-0.161878	0.194094	-0.181247	0.145277	0.37982	0.00165805	0.142548	0.253544	-0.0162691	0.89684	-0.0637645
Q9GZP4	PITH domain-containing protein 1 [OS=Homo sapiens]	PITHD1	turquoise	0.325813	0.00759384	0.658835	1.81442e-09	0.693237	1.11197e-10	-0.495321	2.35459e-05	-0.580376	3.25976e-07	-0.228108	0.0654578	-0.399739	0.000883414	-0.25075	0.0422801	0.109418	0.381812	0.447664	0.000164012	-0.0164036	0.895992	-0.196896
P21802	Fibroblast growth factor receptor 2 [OS=Homo sapiens]	FGFR2	turquoise	0.212983	0.0859829	0.589036	1.96509e-07	0.729057	3.89719e-12	-0.541488	2.66817e-06	-0.569869	5.90817e-07	-0.0298651	0.811848	-0.456144	0.000118531	-0.166114	0.182526	-0.0308298	0.805887	0.568659	6.31897e-07	-0.0174935	0.889124	-0.23738
P10646	Tissue factor pathway inhibitor [OS=Homo sapiens]	TFPI	grey	-0.152525	0.221476	-0.382785	0.00151343	-0.461208	9.72368e-05	0.214648	0.0834999	0.286119	0.0198618	0.259769	0.0351735	0.48631	3.47536e-05	0.382274	0.00153754	-0.0281498	0.822473	-0.326835	0.00739583	-0.0176877	0.887901	0.304105
Q86TH1	ADAMTS-like protein 2 [OS=Homo sapiens]	ADAMTSL2	grey	0.178768	0.150954	0.139118	0.265264	0.0794818	0.525832	-0.0659319	0.598908	-0.0891653	0.476489	0.0205564	0.869867	-0.0693644	0.579976	-0.0135463	0.914033	-0.071756	0.56695	0.108033	0.387904	-0.0179612	0.886179	-0.131737
P02766	Transthyretin [OS=Homo sapiens]	TTR	black	-0.0138417	0.912166	-0.240579	0.0516771	-0.367523	0.00239951	0.0505813	0.686704	0.0947831	0.44904	0.336257	0.00577222	0.466318	7.93698e-05	0.798816	9.23917e-16	0.0471465	0.706983	-0.232971	0.0597688	-0.0184633	0.883019	0.27718
Q86XP3	ATP-dependent RNA helicase DDX42 [OS=Homo sapiens]	DDX42	grey	0.116153	0.35302	0.216061	0.0814386	0.253222	0.0402239	-0.214068	0.0843589	-0.256385	0.0377134	0.0337417	0.787962	-0.152175	0.222552	0.125093	0.316931	0.0448145	0.720869	0.14925	0.231673	-0.0186661	0.881743	0.141262
Q9UJH8	Meteorin [OS=Homo sapiens]	METRN	grey	-0.190414	0.125666	-0.208383	0.0931419	-0.224564	0.0698721	0.269426	0.0286963	0.167583	0.178634	-0.0686581	0.583849	0.260588	0.0345804	0.08337	0.505718	0.0666916	0.594694	-0.298124	0.0150465	-0.0188574	0.88054	0.188677
Q641Q3	Meteorin-like protein [OS=Homo sapiens]	METRNL	grey	-0.13862	0.266997	-0.314037	0.010234	-0.372778	0.00205249	0.281623	0.0219762	0.388146	0.00128045	-0.0372616	0.766441	0.322585	0.00825034	0.0922848	0.461137	0.0603926	0.630021	-0.325358	0.00768348	-0.0190258	0.879481	-0.0156149
Q13683	Integrin alpha-7 [OS=Homo sapiens]	ITGA7	grey	-0.0828072	0.508604	-0.0318258	0.799744	0.0447875	0.72103	0.0196391	0.875627	0.0596741	0.634105	-0.119274	0.340141	-0.0693614	0.579993	-0.137197	0.271985	0.054589	0.66332	-0.0548572	0.661766	-0.0192708	0.877941	-0.0421774
P14543	Nidogen-1 [OS=Homo sapiens]	NID1	grey	0.0593423	0.635995	0.00356731	0.977321	-0.0777882	0.534717	-0.153479	0.218567	-0.137228	0.271876	0.0188097	0.88084	0.363223	0.00272153	0.288989	0.018605	0.040615	0.746099	-0.0935751	0.454867	-0.0201591	0.872361	0.323255
P41271	Neuroblastoma suppressor of tumorigenicity 1 [OS=Homo sapiens]	NBL1	turquoise	0.192882	0.120745	0.621329	2.5952e-08	0.741244	1.10139e-12	-0.48731	3.33023e-05	-0.536676	3.39919e-06	-0.22458	0.0698514	-0.439358	0.000223609	-0.298735	0.0148309	-0.0660482	0.598262	0.494709	2.41849e-05	-0.0201683	0.872303	-0.0580837
O95970	Leucine-rich glioma-inactivated protein 1 [OS=Homo sapiens]	LGI1	grey	-0.082808	0.508601	-0.438539	0.000230446	-0.503403	1.64489e-05	0.282018	0.0217831	0.320983	0.00859421	0.220708	0.0749427	0.467357	7.61313e-05	0.459122	0.000105538	0.0677947	0.588599	-0.364985	0.0025852	-0.0202886	0.871548	0.17005
Q8IYJ0	PILR alpha-associated neural protein [OS=Homo sapiens]	PIANP	turquoise	0.229138	0.0642174	0.685556	2.14361e-10	0.861464	1.6789e-20	-0.543184	2.44775e-06	-0.678303	3.9127e-10	-0.215716	0.0819395	-0.524642	6.1296e-06	-0.224973	0.0693506	-0.0748841	0.550122	0.591628	1.68399e-07	-0.0205026	0.870204	-0.18824
O94973	AP-2 complex subunit alpha-2 [OS=Homo sapiens]	AP2A2	grey	0.465582	8.17405e-05	0.395066	0.00102762	0.232481	0.060323	-0.225261	0.0689854	-0.217455	0.0794456	-0.180046	0.148008	-0.212597	0.0865651	-0.196369	0.114047	0.119688	0.338457	0.137968	0.269275	-0.020922	0.867573	0.136718
O94769-2	Isoform 2 of Extracellular matrix protein 2 [OS=Homo sapiens]	ECM2	grey	-0.118731	0.342363	-0.193972	0.11862	-0.166071	0.182641	0.0515619	0.680955	0.148903	0.232772	0.036285	0.772395	0.248401	0.0443144	0.108853	0.384288	-0.14395	0.248857	-0.192232	0.122026	-0.0211015	0.866447	0.0666651
P35613-2	Isoform 2 of Basigin [OS=Homo sapiens]	BSG	turquoise	0.343405	0.00475879	0.682264	2.82275e-10	0.766175	6.5753e-14	-0.530945	4.51382e-06	-0.636854	9.0128e-09	-0.265249	0.0313628	-0.441967	0.000203037	-0.174712	0.160598	0.0309984	0.804846	0.460868	9.85442e-05	-0.0227991	0.855814	-0.12354
P20062	Transcobalamin-2 [OS=Homo sapiens]	TCN2	grey	-0.125986	0.313465	-0.0595029	0.63508	-0.0105114	0.933243	-0.0329091	0.793076	-0.0112868	0.928331	0.0994161	0.427079	0.232433	0.0603777	0.184067	0.139015	-0.0864839	0.489899	-0.0227466	0.856143	-0.0230014	0.854548	0.254084
P62328	Thymosin beta-4 [OS=Homo sapiens]	TMSB4X	red	0.0736033	0.556983	0.224964	0.0693623	0.194233	0.118116	-0.0611163	0.625918	-0.120698	0.334366	-0.0321341	0.797845	-0.113009	0.366288	0.0587059	0.639627	0.0903951	0.470404	0.117109	0.349044	-0.0231804	0.853429	-0.047944
P17677	Neuromodulin [OS=Homo sapiens]	GAP43	red	0.550822	1.6501e-06	0.834816	3.03853e-18	0.721528	8.2278e-12	-0.557881	1.13615e-06	-0.612619	4.58207e-08	-0.259159	0.0356205	-0.472803	6.10588e-05	-0.253325	0.0401397	0.117855	0.345959	0.4993	1.97567e-05	-0.0233756	0.852209	-0.165199
P16519	Neuroendocrine convertase 2 [OS=Homo sapiens]	PCSK2	turquoise	-0.024801	0.843307	0.339486	0.00529299	0.574782	4.48553e-07	-0.393013	0.00109747	-0.360925	0.00290896	-0.129674	0.299392	-0.486702	3.41784e-05	-0.181031	0.145765	-0.0149366	0.905249	0.414064	0.000548029	-0.0238145	0.849466	-0.252585
P34096	Ribonuclease 4 [OS=Homo sapiens]	RNASE4	purple	0.0107321	0.931844	-0.152474	0.221634	-0.354503	0.00349516	0.136902	0.273027	0.190488	0.125514	0.117559	0.34718	0.584623	2.54791e-07	0.276258	0.0247461	0.107244	0.391399	-0.315742	0.00980809	-0.0241722	0.847232	0.357987
P36955	Pigment epithelium-derived factor [OS=Homo sapiens]	SERPINF1	black	-0.00993016	0.936926	-0.0572999	0.64768	-0.0389404	0.756237	-0.0964893	0.440881	-0.0972369	0.437332	0.264914	0.0315854	0.285567	0.0201118	0.597147	1.20676e-07	-0.0914865	0.46504	-0.00294816	0.981257	-0.0242254	0.8469	0.312175
P31949	Protein S100-A11 [OS=Homo sapiens]	S100A11	grey	-0.0917329	0.463833	-0.229908	0.0633036	-0.30319	0.0133381	0.205743	0.0974573	0.258684	0.0359718	-0.0244661	0.845397	0.10179	0.41607	0.060991	0.626627	0.354073	0.00353792	-0.277083	0.0243018	-0.0245947	0.844594	-0.0604749
P49441	Inositol polyphosphate 1-phosphatase [OS=Homo sapiens]	INPP1	grey	0.340395	0.0051646	0.307679	0.0119667	0.0876346	0.48412	-0.169099	0.17468	-0.152307	0.222145	0.082374	0.510833	0.0129182	0.918005	0.0183101	0.883983	0.0423403	0.7357	0.0845971	0.499453	-0.0252714	0.840374	0.191349
Q9BT88	Synaptotagmin-11 [OS=Homo sapiens]	SYT11	grey	0.108624	0.385298	-0.0853674	0.495541	-0.12336	0.323737	0.00311603	0.98019	0.129387	0.300473	-0.0284989	0.820308	0.0999386	0.424642	-0.0861856	0.491403	0.140465	0.260621	-0.101287	0.418387	-0.025939	0.836215	-0.0241784
Q8NCW5	NAD(P)H-hydrate epimerase [OS=Homo sapiens]	NAXE	red	0.530292	4.66045e-06	0.800142	7.64341e-16	0.693105	1.1248e-10	-0.567204	6.84778e-07	-0.590115	1.8431e-07	-0.207296	0.0948994	-0.495657	2.32013e-05	-0.215645	0.0820423	0.100652	0.421325	0.509072	1.27206e-05	-0.0259744	0.835994	-0.217946
Q16653	Myelin-oligodendrocyte glycoprotein [OS=Homo sapiens]	MOG	turquoise	0.288775	0.0186963	0.545362	2.18955e-06	0.643026	5.82151e-09	-0.563571	8.35687e-07	-0.560433	9.90621e-07	-0.0234739	0.851594	-0.377067	0.00180334	-0.112421	0.368805	0.00521615	0.966844	0.509792	1.23079e-05	-0.0261395	0.834966	-0.216763
P00918	Carbonic anhydrase 2 [OS=Homo sapiens]	CA2	black	-0.0151937	0.903626	-0.305146	0.0127245	-0.38046	0.00162582	0.126807	0.310293	0.222156	0.0730055	0.260986	0.0342954	0.229401	0.0639044	0.476601	5.22343e-05	0.0387857	0.757175	-0.21717	0.0798497	-0.0267888	0.830926	0.00785898
O95782	AP-2 complex subunit alpha-1 [OS=Homo sapiens]	AP2A1	grey	0.0693696	0.579948	0.118782	0.342152	0.0500226	0.689989	-0.0713963	0.5689	-0.00298721	0.981008	-0.0629187	0.615748	-0.0338334	0.787399	-0.13123	0.29358	0.0548027	0.662081	0.0164203	0.895887	-0.0269517	0.829914	-0.233985
P22314	Ubiquitin-like modifier-activating enzyme 1 [OS=Homo sapiens]	UBA1	grey	0.0205785	0.869728	-0.229771	0.0634653	-0.239364	0.0529061	0.135968	0.276344	0.14322	0.251292	0.0443579	0.723598	0.163521	0.189548	0.169023	0.174876	0.205419	0.0979972	-0.241171	0.0510876	-0.0293242	0.815195	0.00891739
P10644	cAMP-dependent protein kinase type I-alpha regulatory subunit [OS=Homo sapiens]	PRKAR1A	grey	0.450869	0.00014521	0.558038	1.12665e-06	0.473143	6.02167e-05	-0.439463	0.000222738	-0.463491	8.88379e-05	-0.159379	0.201161	-0.24743	0.0451785	-0.00756352	0.951938	0.113731	0.363215	0.337161	0.00563442	-0.0295969	0.813507	0.00994928
P51693	Amyloid beta precursor like protein 1 [OS=Homo sapiens]	APLP1	turquoise	0.284324	0.0206844	0.625421	1.97503e-08	0.716476	1.34029e-11	-0.443712	0.000190259	-0.550779	1.65381e-06	-0.150298	0.228377	-0.474233	5.75858e-05	-0.154088	0.216723	-0.0194043	0.877102	0.575674	4.2646e-07	-0.0301855	0.809867	0.0035784
Q14011	Cold-inducible RNA-binding protein [OS=Homo sapiens]	CIRBP	grey	0.00782433	0.950283	-0.278168	0.0237278	-0.442082	0.00020217	0.32279	0.00820727	0.358726	0.00309897	-0.00894332	0.943184	0.164271	0.187497	0.0644425	0.607206	0.0506324	0.686404	-0.322429	0.00828347	-0.0302473	0.809485	-0.0685844
Q14956	Transmembrane glycoprotein NMB [OS=Homo sapiens]	GPNMB	grey	0.072045	0.565385	0.0891394	0.476617	0.0560076	0.655117	-0.0553634	0.658837	-0.0454207	0.71725	-0.0110406	0.92989	-0.0102349	0.934995	-0.10711	0.391994	0.0660032	0.598512	0.0259938	0.835873	-0.0302843	0.809256	-0.0435406
Q9GZT8	NIF3-like protein 1 [OS=Homo sapiens]	NIF3L1	grey	0.405202	0.000738172	0.459152	0.000105413	0.319905	0.00883276	-0.271472	0.0274615	-0.161362	0.195539	-0.225033	0.0692743	-0.389862	0.00121302	-0.315782	0.00979846	-0.053521	0.669522	0.219984	0.0759265	-0.0312253	0.803446	-0.2424
P98160	Basement membrane-specific heparan sulfate proteoglycan core protein [OS=Homo sapiens]	HSPG2	pink	0.171141	0.169458	0.147535	0.237141	0.0597978	0.633401	-0.158205	0.204543	-0.11247	0.368593	-0.145413	0.244029	0.231981	0.0608927	-0.0680378	0.587261	0.527054	5.45626e-06	-0.0263817	0.833459	-0.0325066	0.795552	0.441682
Q9NZU1	Leucine-rich repeat transmembrane protein FLRT1 [OS=Homo sapiens]	FLRT1	grey	0.234315	0.0582688	-0.00599958	0.961868	-0.168521	0.17618	0.0182261	0.884512	0.0543036	0.664975	-0.145041	0.245252	0.0572768	0.647812	-0.108641	0.385224	0.203007	0.102091	-0.157163	0.207579	-0.0326423	0.794717	-0.0288432
Q12794	Hyaluronidase-1 [OS=Homo sapiens]	HYAL1	grey	-0.303592	0.01321	-0.590801	1.76927e-07	-0.605606	7.15254e-08	0.356442	0.00330802	0.455697	0.0001206	0.264436	0.0319053	0.489031	3.09344e-05	0.405645	0.000727405	-0.0952644	0.44673	-0.437911	0.000235821	-0.0326554	0.794637	0.0975653
Q5R3F8	Protein phosphatase 1 regulatory subunit 29 [OS=Homo sapiens]	ELFN2	grey	0.0998051	0.425264	0.196514	0.113775	0.257931	0.0365349	-0.240022	0.0522376	-0.174362	0.16145	0.0194548	0.876785	-0.244888	0.0475068	-0.0378298	0.762983	0.00702127	0.95538	0.234465	0.0581037	-0.0334822	0.789555	-0.183373
P55285	Cadherin-6 [OS=Homo sapiens]	CDH6	turquoise	0.0534386	0.670001	0.485611	3.58031e-05	0.699553	6.38264e-11	-0.357233	0.0032342	-0.398482	0.000920266	-0.178716	0.151076	-0.512847	1.06921e-05	-0.345032	0.00455139	-0.109843	0.379954	0.503663	1.62581e-05	-0.0335554	0.789106	-0.172884
P55290	Cadherin-13 [OS=Homo sapiens]	CDH13	turquoise	0.230344	0.0627902	0.67564	4.85927e-10	0.882034	1.3617e-22	-0.560209	1.00266e-06	-0.629232	1.52599e-08	-0.152695	0.220957	-0.626374	1.85221e-08	-0.272344	0.0269487	-0.0143266	0.909101	0.68793	1.75378e-10	-0.0336845	0.788313	-0.251023
O75874	Isocitrate dehydrogenase [NADP] cytoplasmic [OS=Homo sapiens]	IDH1	grey	0.13813	0.268708	0.0839799	0.502599	-0.0285712	0.81986	0.0614877	0.623816	0.0518184	0.679454	-0.132482	0.288958	-0.0586518	0.639936	-0.106617	0.394192	0.115836	0.354343	-0.0734949	0.557566	-0.0337556	0.787876	-0.105923
Q9BRK3	Matrix remodeling-associated protein 8 [OS=Homo sapiens]	MXRA8	grey	-0.0384334	0.759314	-0.0421612	0.736777	-0.0867316	0.488652	0.109998	0.379278	0.0463275	0.711849	-0.0293753	0.814879	0.283536	0.0210541	-0.00316569	0.979874	0.0389628	0.7561	-0.123014	0.325105	-0.0340913	0.785817	0.269268
A0A0B4J1V6	Immunoglobulin heavy variable 3-73 [OS=Homo sapiens]	IGHV3-73	yellow	-0.286805	0.019555	-0.453918	0.000129184	-0.463544	8.86535e-05	0.623499	2.24646e-08	0.46019	0.000101207	0.0336654	0.788431	0.156109	0.210683	0.111413	0.373141	-0.101441	0.417677	-0.38842	0.00126947	-0.0344489	0.783625	-0.126736
P31321	cAMP-dependent protein kinase type I-beta regulatory subunit [OS=Homo sapiens]	PRKAR1B	grey	0.352351	0.00371387	0.470494	6.70763e-05	0.412719	0.000573665	-0.289202	0.0185142	-0.286035	0.0198998	-0.117028	0.349377	-0.248028	0.0446448	-0.343567	0.00473776	-0.10014	0.423703	0.281372	0.0220994	-0.0350791	0.779765	0.0338617
Q92832	Protein kinase C-binding protein NELL1 [OS=Homo sapiens]	NELL1	turquoise	0.144026	0.248604	0.445833	0.000175725	0.615143	3.89296e-08	-0.429369	0.00032127	-0.427772	0.000340084	-0.15212	0.222719	-0.505279	1.51156e-05	-0.259504	0.0353671	-0.0414918	0.740808	0.539682	2.92332e-06	-0.0354166	0.777701	-0.309998
O75056	Syndecan-3 [OS=Homo sapiens]	SDC3	grey	-0.0865059	0.489788	-0.236769	0.0556101	-0.280399	0.0225836	0.137183	0.272036	0.235738	0.0567148	0.03669	0.769924	0.178051	0.152627	0.0777754	0.534785	0.0460633	0.713421	-0.243958	0.0483822	-0.0354576	0.77745	0.239934
Q92743	Serine protease HTRA1 [OS=Homo sapiens]	HTRA1	grey	0.224864	0.069489	0.221441	0.0739573	0.0485048	0.698938	-0.233687	0.0589664	-0.165899	0.183103	0.0212397	0.865581	0.179392	0.149511	0.121335	0.331803	0.139174	0.265069	0.0208487	0.868033	-0.0356325	0.776381	0.233747
P00558	Phosphoglycerate kinase 1 [OS=Homo sapiens]	PGK1	magenta	0.71674	1.30686e-11	0.549211	1.79464e-06	0.285716	0.0200442	-0.341003	0.00508026	-0.338955	0.00536926	-0.124287	0.320084	-0.210127	0.0903738	0.00135276	0.991399	0.409687	0.000635537	0.17273	0.16547	-0.0360131	0.774055	0.00881773
Q15828	Cystatin-M [OS=Homo sapiens]	CST6	grey	-0.215986	0.081547	-0.271135	0.0276616	-0.263858	0.0322958	0.329975	0.0068151	0.295437	0.0160266	0.0140371	0.910931	0.134752	0.280703	-0.0616215	0.62306	-0.00470523	0.97009	-0.17004	0.172259	-0.036309	0.772248	-0.04938
Q9H3Z4	DnaJ homolog subfamily C member 5 [OS=Homo sapiens]	DNAJC5	grey	0.0146755	0.906898	-0.0215654	0.863539	-0.10694	0.392749	0.120618	0.33469	0.117143	0.348904	-0.211891	0.087642	-0.0307083	0.806637	-0.205171	0.0984122	-0.0816057	0.514796	-0.145117	0.245	-0.036313	0.772224	-0.0801998
P31146	Coronin-1A [OS=Homo sapiens]	CORO1A	grey	0.0342465	0.784865	-0.179415	0.149457	-0.310328	0.0112162	0.20827	0.0933235	0.263829	0.0323155	-0.00785349	0.950098	0.207788	0.0941013	0.0752082	0.548392	0.0950879	0.447577	-0.276564	0.0245805	-0.0369495	0.768342	0.0960383
Q6UXK2	Immunoglobulin superfamily containing leucine-rich repeat protein 2 [OS=Homo sapiens]	ISLR2	turquoise	0.161197	0.196003	0.458805	0.000106857	0.620977	2.65645e-08	-0.469353	7.02467e-05	-0.428363	0.000333009	-0.117788	0.346235	-0.432095	0.000291338	-0.184137	0.138861	-0.0780384	0.5334	0.504888	1.53851e-05	-0.0370623	0.767654	-0.266001
Q15582	Transforming growth factor-beta-induced protein ig-h3 [OS=Homo sapiens]	TGFBI	tan	-0.029724	0.812721	-0.169305	0.174149	-0.185033	0.136917	0.104501	0.403694	0.119481	0.339298	0.0885887	0.479356	0.399552	0.000888802	0.158443	0.203854	0.199137	0.108938	-0.197992	0.111029	-0.0371507	0.767116	0.569477
P63208	S-phase kinase-associated protein 1 [OS=Homo sapiens]	SKP1	grey	0.416787	0.000499266	0.642385	6.09458e-09	0.554477	1.36164e-06	-0.353734	0.00357196	-0.465803	8.10239e-05	-0.282107	0.0217398	-0.365369	0.00255632	-0.325393	0.00767653	0.204808	0.0990226	0.30523	0.0126988	-0.0373011	0.7662	-0.14757
P12107	Collagen alpha-1(XI) chain [OS=Homo sapiens]	COL11A1	grey	-0.196877	0.113097	-0.18941	0.127709	-0.10171	0.416435	-0.00843361	0.946417	0.0238011	0.849549	0.0571518	0.64853	0.274098	0.0259422	0.201435	0.104831	-0.0867849	0.488384	-0.109778	0.380241	-0.0375886	0.76445	0.0537709
P01130	Low-density lipoprotein receptor [OS=Homo sapiens]	LDLR	grey	-0.133092	0.286726	-0.2192	0.077004	-0.293228	0.0168732	0.232313	0.0605139	0.317492	0.00938735	0.0217502	0.862381	0.183375	0.140533	0.0268265	0.830692	-0.112838	0.367021	-0.251384	0.041745	-0.0380508	0.761639	0.183628
Q63HQ2-2	Isoform 2 of Pikachurin [OS=Homo sapiens]	EGFLAM	grey	-0.0895601	0.47453	-0.24972	0.0431626	-0.254715	0.039022	0.192344	0.121806	0.236003	0.0564294	0.0375859	0.764466	0.0715771	0.56792	0.0853873	0.49544	0.0997948	0.425312	-0.191317	0.123848	-0.0382674	0.760323	-0.0397151
Q2TAL6	Brorin [OS=Homo sapiens]	VWC2	grey	-0.0397735	0.751188	-0.0669641	0.593186	-0.0169979	0.892246	0.0542923	0.66504	0.123002	0.325154	-0.27235	0.0269452	-0.0531318	0.671787	-0.205668	0.0975814	-0.000441557	0.997193	-0.128394	0.304227	-0.0388491	0.75679	-0.177972
P05026	Sodium/potassium-transporting ATPase subunit beta-1 [OS=Homo sapiens]	ATP1B1	grey	0.0587722	0.639248	0.0783669	0.531673	0.0384821	0.759018	-0.073196	0.559174	0.0119034	0.924427	-0.052708	0.674257	-0.147437	0.237458	0.000560056	0.996439	-0.0363006	0.7723	0.040231	0.74842	-0.039608	0.75219	-0.188722
Q15846	Clusterin-like protein 1 [OS=Homo sapiens]	CLUL1	grey	-0.295795	0.0158931	-0.250099	0.0428363	-0.100938	0.42	0.15486	0.2144	0.149116	0.232098	-0.00629007	0.960023	0.0685103	0.584661	0.0570111	0.649339	-0.189953	0.126601	-0.117766	0.346326	-0.0401249	0.749062	-0.0165931
Q9H008	Phospholysine phosphohistidine inorganic pyrophosphate phosphatase [OS=Homo sapiens]	LHPP	grey	0.101262	0.418505	0.0272664	0.827958	-0.00787247	0.949977	0.0243669	0.846016	0.041078	0.743304	-0.0879382	0.482601	-0.130006	0.298147	-0.018778	0.88104	-0.0635695	0.612094	-0.0104002	0.933947	-0.0404525	0.747081	-0.225355
P17600	Synapsin-1 [OS=Homo sapiens]	SYN1	red	0.494582	2.432e-05	0.71331	1.81009e-11	0.573801	4.74094e-07	-0.440458	0.000214711	-0.459989	0.00010201	-0.21668	0.0805488	-0.364813	0.00259825	-0.247978	0.044689	0.0407881	0.745054	0.33055	0.00671317	-0.0408527	0.744664	0.0230767
P69905	Hemoglobin subunit alpha [OS=Homo sapiens]	HBA1; HBA2	grey	-0.0454821	0.716884	-0.125263	0.316269	-0.156028	0.210922	0.220725	0.0749206	0.220626	0.0750534	-0.06039	0.630035	0.0111055	0.929479	0.0465014	0.710815	0.0395696	0.752423	-0.116826	0.350217	-0.0411045	0.743144	-0.0359479
O00451	GDNF family receptor alpha-2 [OS=Homo sapiens]	GFRA2	turquoise	0.216674	0.0805583	0.703763	4.37311e-11	0.914984	6.42289e-27	-0.595409	1.34116e-07	-0.656801	2.11616e-09	-0.264117	0.0321204	-0.639853	7.29714e-09	-0.372072	0.00209631	-0.0566376	0.651487	0.635608	9.83233e-09	-0.0412532	0.742247	-0.294947
Q01973	Inactive tyrosine-protein kinase transmembrane receptor ROR1 [OS=Homo sapiens]	ROR1	grey	-0.267391	0.0299709	-0.143587	0.250064	0.0524301	0.675879	0.000222781	0.998584	0.0355401	0.776945	0.107532	0.39012	0.0907272	0.468769	0.0405889	0.746257	-0.214818	0.0832504	0.0605668	0.629032	-0.0414558	0.741026	0.0626507
P25774	Cathepsin S [OS=Homo sapiens]	CTSS	grey	0.0677061	0.589088	-0.0322182	0.797328	-0.116959	0.349664	0.00773342	0.95086	0.100823	0.420535	0.139032	0.265564	0.119731	0.338283	0.0694257	0.579641	-0.0327458	0.794081	-0.0875522	0.484532	-0.0415367	0.740538	0.113423
Q6UXK5	Leucine-rich repeat neuronal protein 1 [OS=Homo sapiens]	LRRN1	grey	0.240362	0.0518947	0.208773	0.0925174	0.166547	0.181374	-0.0609375	0.62693	-0.10896	0.383819	-0.117744	0.346416	-0.203	0.102103	-0.166545	0.181379	0.120947	0.333362	0.136565	0.274219	-0.0416404	0.739913	-0.193006
P18669	Phosphoglycerate mutase 1 [OS=Homo sapiens]	PGAM1	grey	0.42931	0.000321948	0.34164	0.00499323	0.158947	0.2024	-0.224764	0.0696164	-0.194872	0.116888	-0.17318	0.164355	-0.153952	0.217132	-0.208442	0.0930477	0.243409	0.0489056	0.116457	0.351751	-0.041687	0.739632	-0.0493681
O43300	Leucine-rich repeat transmembrane neuronal protein 2 [OS=Homo sapiens]	LRRTM2	turquoise	0.263463	0.0325651	0.532674	4.1459e-06	0.630506	1.39879e-08	-0.44211	0.000201957	-0.468684	7.21715e-05	-0.120084	0.336851	-0.477668	4.9977e-05	-0.266521	0.0305296	-0.0883047	0.480771	0.523257	6.55053e-06	-0.0422569	0.736201	-0.236827
Q92896	Golgi apparatus protein 1 [OS=Homo sapiens]	GLG1	grey	-0.103271	0.40928	0.0267337	0.831269	0.106729	0.393692	-0.0196061	0.875834	-0.0515809	0.680843	0.0276965	0.825287	-0.131501	0.292577	-0.0296007	0.813484	-0.0178186	0.887077	0.0638142	0.610722	-0.0430146	0.731648	-0.0816991
P19022	Cadherin-2 [OS=Homo sapiens]	CDH2	turquoise	0.263965	0.032223	0.70177	5.23468e-11	0.832583	4.50276e-18	-0.573359	4.86042e-07	-0.642356	6.10733e-09	-0.187771	0.1311	-0.497757	2.1153e-05	-0.255075	0.0387371	-0.0423983	0.735351	0.55747	1.16133e-06	-0.0431586	0.730784	-0.151844
Q14574	Desmocollin-3 [OS=Homo sapiens]	DSC3	grey	-0.0914574	0.465183	-0.0511048	0.683632	-0.0639909	0.609732	-0.0222605	0.859185	0.097557	0.435817	-0.0705386	0.573564	0.258048	0.0364468	-0.0377515	0.763459	-0.116123	0.353142	-0.110806	0.375766	-0.0448854	0.720445	0.197252
O60613	Selenoprotein F [OS=Homo sapiens]	SELENOF	grey	-0.0638281	0.610644	-0.258769	0.0359084	-0.245708	0.0467455	0.0467256	0.709482	0.111506	0.372738	0.282771	0.0214187	0.312623	0.0105992	0.399668	0.000885435	-0.130983	0.294498	-0.148404	0.234361	-0.0449174	0.720254	0.158684
Q13145	BMP and activin membrane-bound inhibitor homolog [OS=Homo sapiens]	BAMBI	grey	0.297892	0.015129	0.436281	0.000250311	0.418446	0.000471524	-0.430121	0.000312742	-0.422327	0.000412043	-0.187381	0.131917	-0.136266	0.275283	-0.0891849	0.476391	0.0472451	0.706398	0.264452	0.0318946	-0.0458323	0.714797	-0.000741385
Q8TCZ2	CD99 antigen-like protein 2 [OS=Homo sapiens]	CD99L2	turquoise	0.336074	0.00580053	0.786682	4.91784e-15	0.887684	3.09754e-23	-0.603768	8.02404e-08	-0.701736	5.25073e-11	-0.265898	0.0309358	-0.53464	3.76181e-06	-0.302556	0.0135423	0.00981195	0.937676	0.585808	2.37711e-07	-0.0461771	0.712744	-0.108407
Q9NRR1	Cytokine-like protein 1 [OS=Homo sapiens]	CYTL1	grey	0.159552	0.200665	0.216586	0.0806841	0.219145	0.07708	-0.135906	0.276567	-0.142065	0.255174	-0.132094	0.290386	-0.081546	0.515104	-0.117801	0.346181	0.229854	0.0633665	0.0979891	0.433778	-0.0463906	0.711474	0.086434
Q9BT76-3	Isoform 3 of Uroplakin-3b [OS=Homo sapiens]	UPK3B	blue	-0.328302	0.0071193	-0.463596	8.84713e-05	-0.431355	0.000299204	0.448198	0.000160727	0.491032	2.83784e-05	-0.000348535	0.997784	0.210013	0.0905535	-0.0237597	0.849808	-0.0870355	0.487124	-0.35117	0.00383899	-0.0466485	0.709941	0.0618412
Q8TER0	Sushi, nidogen and EGF-like domain-containing protein 1 [OS=Homo sapiens]	SNED1	grey	-0.228653	0.0647998	-0.375184	0.00190918	-0.447224	0.000166755	0.255163	0.0386674	0.360271	0.00296439	-0.023521	0.8513	0.550569	1.67201e-06	0.0469959	0.707877	-0.00475434	0.969778	-0.391461	0.00115305	-0.0470212	0.707727	0.360496
Q969Z4	Tumor necrosis factor receptor superfamily member 19L [OS=Homo sapiens]	RELT	grey	-0.0152779	0.903094	-0.0587251	0.639517	-0.0293694	0.814915	0.0421917	0.736594	0.00941729	0.940178	-0.0831794	0.506694	0.0211146	0.866365	0.0237524	0.849853	-0.00574041	0.963514	-0.0612513	0.625154	-0.0470565	0.707517	-0.0569155
Q8IUX7	Adipocyte enhancer-binding protein 1 [OS=Homo sapiens]	AEBP1	grey	-0.0828567	0.50835	-0.419225	0.000458992	-0.550568	1.67213e-06	0.308483	0.0117345	0.362198	0.00280373	0.157873	0.205508	0.531991	4.28772e-06	0.319279	0.00897383	0.0603767	0.630111	-0.445284	0.000179387	-0.0470853	0.707346	0.25162
P09529	Inhibin beta B chain [OS=Homo sapiens]	INHBB	grey	-0.0882889	0.48085	-0.0493022	0.694232	-0.0549427	0.66127	0.0372014	0.766807	0.09742	0.436466	-0.0837095	0.50398	0.0196758	0.875396	-0.0069053	0.956116	0.0362323	0.772717	-0.114467	0.360099	-0.0476522	0.703984	-0.122001
Q14168	MAGUK p55 subfamily member 2 [OS=Homo sapiens]	MPP2	blue	-0.260688	0.0345088	-0.408116	0.000669919	-0.415103	0.000528939	0.537133	3.32254e-06	0.466893	7.75618e-05	-0.082121	0.512136	0.0819609	0.512962	-0.0833437	0.505852	-0.0908156	0.468334	-0.369056	0.00229324	-0.0482241	0.700599	-0.0713471
P15291	Beta-1,4-galactosyltransferase 1 [OS=Homo sapiens]	B4GALT1	grey	0.116997	0.349508	0.278606	0.0234996	0.285293	0.0202369	-0.20836	0.0931782	-0.285616	0.0200894	-0.146523	0.24041	-0.0513347	0.682285	-0.00850511	0.945963	0.0342073	0.785106	0.14315	0.251526	-0.0483408	0.699908	0.179502
O14525	Astrotactin-1 [OS=Homo sapiens]	ASTN1	grey	0.18207	0.143429	0.321762	0.00842547	0.407931	0.000674071	-0.244486	0.0478842	-0.267263	0.0300526	-0.10599	0.396992	-0.380511	0.0016233	-0.294388	0.0164238	-0.108861	0.384254	0.350325	0.00393078	-0.0489266	0.696447	-0.272369
O15240	Neurosecretory protein VGF [OS=Homo sapiens]	VGF	turquoise	0.0437341	0.727333	0.573565	4.80429e-07	0.881336	1.62651e-22	-0.514609	9.85207e-06	-0.603905	7.95553e-08	-0.231463	0.0614879	-0.626456	1.84203e-08	-0.356748	0.00327927	-0.0821813	0.511825	0.596911	1.22422e-07	-0.0491566	0.69509	-0.22427
P08138	Tumor necrosis factor receptor superfamily member 16 [OS=Homo sapiens]	NGFR	grey	0.178023	0.152694	0.0508312	0.685237	-0.118418	0.343643	0.0176144	0.888363	0.0475341	0.704684	-0.0330584	0.792159	0.298188	0.0150237	0.0543424	0.66475	0.0204729	0.870391	-0.16158	0.194929	-0.0492964	0.694265	0.144851
P08195	Amino acid transporter heavy chain SLC3A2 [OS=Homo sapiens]	SLC3A2	grey	0.303053	0.0133819	0.528479	5.09164e-06	0.513549	1.03494e-05	-0.395681	0.00100751	-0.361619	0.00285117	-0.202151	0.103576	-0.329426	0.00691354	-0.368729	0.00231555	0.0920754	0.462159	0.307887	0.0119064	-0.0493613	0.693883	0.0591299
P52758	2-iminobutanoate/2-iminopropanoate deaminase [OS=Homo sapiens]	RIDA	grey	-0.0346148	0.782608	0.106319	0.39552	0.145864	0.242555	0.0302137	0.809693	0.0202641	0.871702	-0.13916	0.265119	-0.185438	0.136044	-0.293639	0.0167128	-0.116068	0.353374	0.0830539	0.507338	-0.0494259	0.693502	-0.239292
P09211	Glutathione S-transferase P [OS=Homo sapiens]	GSTP1	grey	0.185844	0.135173	0.121104	0.332731	0.0573703	0.647275	-0.0527665	0.673916	-0.0922429	0.461342	0.00180495	0.988524	-0.0170706	0.891788	0.0253483	0.839894	0.347399	0.00426384	0.0368394	0.769013	-0.0494406	0.693416	0.0386837
O15354	Prosaposin receptor GPR37 [OS=Homo sapiens]	GPR37	turquoise	0.363161	0.0027264	0.735171	2.08539e-12	0.8227	2.40086e-17	-0.647871	4.10196e-09	-0.713508	1.77658e-11	-0.184962	0.137069	-0.393555	0.00107861	-0.156743	0.208811	0.047681	0.703814	0.530143	4.69458e-06	-0.0497869	0.691375	-0.0828177
Q9P232	Contactin-3 [OS=Homo sapiens]	CNTN3	turquoise	0.164643	0.186485	0.569776	5.93905e-07	0.729836	3.60208e-12	-0.48288	4.01904e-05	-0.485473	3.60147e-05	-0.196094	0.114566	-0.546311	2.08524e-06	-0.322004	0.00837377	-0.0848094	0.498373	0.560301	9.97684e-07	-0.0498815	0.690819	-0.233321
Q14982	Opioid-binding protein/cell adhesion molecule [OS=Homo sapiens]	OPCML	turquoise	0.213866	0.0846595	0.680158	3.36001e-10	0.88654	4.20714e-23	-0.555453	1.29301e-06	-0.586307	2.3086e-07	-0.209227	0.0917941	-0.677683	4.11599e-10	-0.408211	0.000667793	-0.107285	0.391218	0.63358	1.13203e-08	-0.0511981	0.683086	-0.318289
Q15223	Nectin-1 [OS=Homo sapiens]	NECTIN1	turquoise	0.212399	0.0868659	0.506132	1.45432e-05	0.558742	1.08492e-06	-0.355166	0.00343016	-0.421758	0.00042031	-0.161309	0.195688	-0.331185	0.00660225	-0.236147	0.0562743	-0.0243862	0.845896	0.395271	0.00102087	-0.0513972	0.681919	-0.0649572
Q11206	CMP-N-acetylneuraminate-beta-galactosamide-alpha-2,3-sialyltransferase 4 [OS=Homo sapiens]	ST3GAL4	grey	-0.237299	0.0550483	-0.406863	0.00069854	-0.492184	2.69972e-05	0.379276	0.00168592	0.276935	0.0243811	0.207012	0.0953634	0.50999	1.21966e-05	0.375208	0.0019078	-0.0142205	0.909772	-0.3858	0.00137812	-0.0514244	0.68176	0.255292
Q8N3T1	Polypeptide N-acetylgalactosaminyltransferase 15 [OS=Homo sapiens]	GALNT15	grey	-0.158535	0.203589	-0.406468	0.00070779	-0.440637	0.000213291	0.358941	0.00307998	0.384788	0.00142224	0.106738	0.39365	0.303946	0.013098	0.121516	0.331077	0.0316717	0.800694	-0.377995	0.00175314	-0.051722	0.680017	0.0577611
Q13519	Prepronociceptin [OS=Homo sapiens]	PNOC	turquoise	0.131915	0.291045	0.594964	1.37778e-07	0.823203	2.21062e-17	-0.468012	7.41532e-05	-0.544622	2.27429e-06	-0.310614	0.0111376	-0.588415	2.03868e-07	-0.383397	0.00148504	-0.0436751	0.727686	0.51565	9.38539e-06	-0.0523288	0.67647	-0.148681
Q8NCL4	Polypeptide N-acetylgalactosaminyltransferase 6 [OS=Homo sapiens]	GALNT6	grey	0.142374	0.254131	0.249507	0.0433469	0.275195	0.0253287	-0.195871	0.114987	-0.193064	0.120389	-0.0764188	0.541955	-0.310956	0.0110444	-0.215908	0.0816598	0.0335359	0.789226	0.215034	0.0829334	-0.0524695	0.675649	-0.268298
P16278	Beta-galactosidase [OS=Homo sapiens]	GLB1	grey	-0.291295	0.0176448	-0.340056	0.00521214	-0.238438	0.0538579	0.255413	0.0384708	0.230321	0.0628173	0.239821	0.052441	0.0456769	0.715723	0.289951	0.0181991	-0.0996048	0.426198	-0.127457	0.307801	-0.0525518	0.675168	-0.050776
P00736	Complement C1r subcomponent [OS=Homo sapiens]	C1R	grey	0.0586777	0.639788	0.178554	0.151452	0.132395	0.289279	-0.0211912	0.865885	-0.167758	0.178176	-0.049243	0.69458	0.127203	0.308773	0.0941482	0.452098	0.184768	0.137491	0.00282494	0.98204	-0.0526007	0.674883	0.408448
O00339	Matrilin-2 [OS=Homo sapiens]	MATN2	purple	-0.151167	0.225667	-0.401517	0.000833536	-0.51215	1.10419e-05	0.245079	0.0473281	0.262222	0.0334227	0.171876	0.167606	0.736266	1.86108e-12	0.403745	0.000774627	0.0629056	0.615822	-0.426625	0.000354215	-0.0529121	0.673067	0.428763
P49184	Deoxyribonuclease-1-like 1 [OS=Homo sapiens]	DNASE1L1	grey	-0.0300793	0.810523	-0.0786754	0.530054	-0.0868919	0.487846	0.135715	0.277249	0.106434	0.395007	0.0782436	0.532321	0.0584346	0.641177	-0.0695854	0.578767	-0.00635602	0.959604	-0.0295483	0.813808	-0.0530659	0.672171	-0.0410023
Q96AP7	Endothelial cell-selective adhesion molecule [OS=Homo sapiens]	ESAM	turquoise	0.232409	0.0604052	0.688625	1.65311e-10	0.786804	4.83836e-15	-0.529068	4.94768e-06	-0.628649	1.58771e-08	-0.222671	0.0723263	-0.450818	0.000145493	-0.298725	0.0148345	-0.0174929	0.889127	0.524979	6.03105e-06	-0.0530946	0.672004	-0.0544353
P12110	Collagen alpha-2(VI) chain [OS=Homo sapiens]	COL6A2	grey	-0.0905925	0.469432	-0.24311	0.0491926	-0.296597	0.0155968	0.280369	0.0225987	0.268942	0.0289953	-0.0299789	0.811144	0.234681	0.0578665	0.000595946	0.996211	0.0388039	0.757065	-0.281531	0.0220211	-0.0533366	0.670594	0.160026
P07237	Protein disulfide-isomerase [OS=Homo sapiens]	P4HB	grey	-0.00831456	0.947172	0.117827	0.346075	0.119963	0.337339	-0.142364	0.254165	-0.189474	0.127577	-0.0828107	0.508587	0.134123	0.282974	0.0608641	0.627346	0.0866614	0.489005	-0.0335813	0.788947	-0.0533947	0.670256	0.194637
Q8N9U9	Putative uncharacterized protein SPANXA2-OT1 [OS=Homo sapiens]	SPANXA2-OT1	grey	-0.137448	0.271099	-0.109232	0.382626	0.0147334	0.906532	0.052648	0.674607	0.0931779	0.456793	-0.142861	0.252494	-0.0146645	0.906967	-0.180167	0.147732	-0.0339924	0.786424	-0.0418259	0.738795	-0.0535517	0.669343	0.00111609
O75096	Low-density lipoprotein receptor-related protein 4 [OS=Homo sapiens]	LRP4	grey	0.105847	0.397636	0.115039	0.357688	0.13539	0.278411	-0.154269	0.216177	-0.0821118	0.512183	0.00288387	0.981665	-0.0624729	0.618257	-0.0872844	0.485875	0.0362297	0.772733	0.0713843	0.568965	-0.0538671	0.667509	0.020228
Q02487	Desmocollin-2 [OS=Homo sapiens]	DSC2	grey	0.253116	0.0403105	0.218035	0.0786268	0.174284	0.161641	-0.294075	0.0165442	-0.257677	0.0367259	-0.000274364	0.998256	0.164626	0.186532	0.146082	0.241845	0.128936	0.302174	0.0546456	0.662992	-0.0540027	0.666721	0.193548
P51511	Matrix metalloproteinase-15 [OS=Homo sapiens]	MMP15	grey	-0.0802937	0.5216	-0.255264	0.0385878	-0.406576	0.000705244	0.243749	0.0485814	0.384382	0.00144034	-0.0265888	0.83217	0.184243	0.138632	-0.0571759	0.648392	0.0286986	0.81907	-0.310488	0.0111721	-0.0541859	0.665658	0.13138
P62942	Peptidyl-prolyl cis-trans isomerase FKBP1A [OS=Homo sapiens]	FKBP1A	grey	0.543792	2.37289e-06	0.58452	2.56334e-07	0.452058	0.000138752	-0.385175	0.00140521	-0.330732	0.00668118	-0.196758	0.113319	-0.324084	0.0079396	-0.152722	0.220874	0.149746	0.23011	0.303337	0.0132909	-0.0547807	0.662209	-0.0483725
Q16568	Cocaine- and amphetamine-regulated transcript protein [OS=Homo sapiens]	CARTPT	turquoise	0.234471	0.0580972	0.592758	1.57376e-07	0.739846	1.27775e-12	-0.538531	3.0976e-06	-0.5791	3.50771e-07	-0.168714	0.17568	-0.454434	0.000126639	-0.251118	0.0419688	0.0225218	0.857549	0.531614	4.36792e-06	-0.0549054	0.661487	-0.0901118
Q9H2A7	C-X-C motif chemokine 16 [OS=Homo sapiens]	CXCL16	grey	0.159564	0.200631	0.139559	0.263739	0.0304986	0.807932	-0.134922	0.280091	-0.0995752	0.426336	0.00703892	0.955268	0.11533	0.356464	0.162898	0.191262	0.0368881	0.768716	-0.0452739	0.718126	-0.0550527	0.660634	0.0443265
P68871	Hemoglobin subunit beta [OS=Homo sapiens]	HBB	grey	-0.146256	0.241278	-0.242428	0.0498525	-0.224849	0.0695088	0.224965	0.0693609	0.273712	0.026161	0.000974634	0.993803	0.0618403	0.621824	0.0422258	0.736388	0.028551	0.819985	-0.171252	0.169177	-0.0563621	0.653073	-0.0806578
A0A0G2JS06	Immunoglobulin lambda variable 5-39 [OS=Homo sapiens]	IGLV5-39	yellow	-0.408739	0.000656089	-0.387182	0.00131979	-0.347851	0.00421079	0.576189	4.14183e-07	0.360194	0.00297093	-0.0123543	0.921573	0.29981	0.014458	-0.0198044	0.874588	-0.126442	0.311702	-0.325426	0.00767002	-0.0573646	0.647308	0.153314
Q9H299	SH3 domain-binding glutamic acid-rich-like protein 3 [OS=Homo sapiens]	SH3BGRL3	red	0.39016	0.00120163	0.635433	9.95297e-09	0.525278	5.94472e-06	-0.33959	0.00527813	-0.417143	0.000493187	-0.221256	0.0742046	-0.332744	0.00633666	-0.183198	0.140922	0.173893	0.162599	0.298222	0.0150117	-0.0577672	0.644999	0.0100507
P15509	Granulocyte-macrophage colony-stimulating factor receptor subunit alpha [OS=Homo sapiens]	CSF2RA	grey	0.0403534	0.74768	0.0561323	0.654398	0.00143022	0.990907	0.0682408	0.586143	0.100999	0.419721	-0.126986	0.309606	-0.109597	0.381029	-0.268955	0.028987	0.00279532	0.982228	-0.0596592	0.63419	-0.0581603	0.642747	-0.202566
P12111-4	Isoform 4 of Collagen alpha-3(VI) chain [OS=Homo sapiens]	COL6A3	grey	0.1132	0.365473	0.0885429	0.479583	0.0291833	0.816067	-0.140656	0.259967	-0.148321	0.234624	-0.157496	0.206604	0.341946	0.00495184	-0.0721403	0.56487	0.280847	0.0223598	-0.107093	0.392071	-0.0588609	0.638741	0.519366
Q6FHJ7	Secreted frizzled-related protein 4 [OS=Homo sapiens]	SFRP4	grey	-0.401005	0.000847624	-0.484134	3.81185e-05	-0.473351	5.97056e-05	0.404331	0.000759785	0.375619	0.00188422	0.155403	0.212777	0.459521	0.000103901	0.354579	0.0034877	-0.0122723	0.922092	-0.42855	0.000330794	-0.0590718	0.637538	0.238518
P07900	Heat shock protein HSP 90-alpha [OS=Homo sapiens]	HSP90AA1	grey	0.111148	0.374284	-0.236139	0.056283	-0.41811	0.000477039	0.345133	0.00453874	0.442799	0.000196852	-0.126266	0.312379	0.091407	0.465429	-0.0589361	0.638312	0.186542	0.133688	-0.414519	0.000539593	-0.0591326	0.637191	-0.213484
Q9Y6R7	IgGFc-binding protein [OS=Homo sapiens]	FCGBP	grey	-0.159773	0.200034	-0.256965	0.0372673	-0.24321	0.0490965	0.240507	0.0517493	0.187862	0.130911	0.1205	0.335164	0.160038	0.199279	0.0865003	0.489816	-0.030876	0.805602	-0.182578	0.142296	-0.0592561	0.636486	0.0293141
Q08209	Protein phosphatase 3 catalytic subunit alpha [OS=Homo sapiens]	PPP3CA	grey	0.239065	0.0532123	0.00846173	0.946238	-0.137832	0.269752	0.0530061	0.672519	0.105131	0.400854	0.0380794	0.761465	0.0616048	0.623155	0.016299	0.896651	0.00471404	0.970034	-0.110218	0.378321	-0.0594326	0.635481	-0.0174174
P51693-2	Isoform 2 of Amyloid beta precursor like protein 1 [OS=Homo sapiens]	APLP1	turquoise	0.263765	0.032359	0.584944	2.50062e-07	0.688866	1.6194e-10	-0.437828	0.000236539	-0.486633	3.42781e-05	-0.11135	0.373411	-0.509707	1.23557e-05	-0.0937279	0.454128	-0.00623184	0.960393	0.518392	8.2525e-06	-0.0598714	0.632983	-0.14717
Q8N114	Protein shisa-5 [OS=Homo sapiens]	SHISA5	turquoise	0.301082	0.0140274	0.684001	2.44224e-10	0.710881	2.27312e-11	-0.518119	8.35934e-06	-0.577142	3.92313e-07	-0.212248	0.0870957	-0.388491	0.00126661	-0.138513	0.267368	0.0507047	0.68598	0.454737	0.000125165	-0.0620745	0.620503	-0.0711847
Q68BL8	Olfactomedin-like protein 2B [OS=Homo sapiens]	OLFML2B	grey	-0.0421315	0.736956	-0.195879	0.114972	-0.233413	0.0592722	0.0528735	0.673292	0.0684981	0.584728	0.252791	0.0405758	0.368509	0.00233068	0.366287	0.00248841	0.146411	0.240774	-0.168643	0.175863	-0.062271	0.619395	0.162499
P36871	Phosphoglucomutase-1 [OS=Homo sapiens]	PGM1	grey	0.175821	0.157917	0.2508	0.0422383	0.156223	0.210345	-0.160708	0.197381	-0.107068	0.392182	-0.164955	0.185642	-0.122674	0.326455	-0.153579	0.218263	-0.0153114	0.902882	0.0405871	0.746268	-0.062582	0.617643	0.00403395
Q7Z553	MAM domain-containing glycosylphosphatidylinositol anchor protein 2 [OS=Homo sapiens]	MDGA2	grey	-0.0543888	0.66448	0.10428	0.404697	0.317056	0.0094907	-0.130652	0.295732	-0.118581	0.342977	-0.0350583	0.779892	-0.34762	0.00423783	-0.210916	0.0891439	-0.115965	0.353803	0.236273	0.0561388	-0.0626988	0.616985	-0.24197
Q8NI22	Multiple coagulation factor deficiency protein 2 [OS=Homo sapiens]	MCFD2	grey	-0.00685328	0.956447	-0.0161018	0.897895	-0.0975195	0.435995	0.132784	0.287853	0.0533125	0.670735	0.0459156	0.714301	0.157287	0.207216	0.19186	0.122765	-0.00412012	0.973808	-0.0956828	0.444728	-0.0627622	0.616629	0.159989
O00299	Chloride intracellular channel protein 1 [OS=Homo sapiens]	CLIC1	grey	0.00107074	0.993192	-0.239389	0.0528803	-0.329457	0.00690796	0.165868	0.183186	0.162345	0.192794	0.167925	0.177737	0.257873	0.0365781	0.308094	0.0118463	0.202704	0.102615	-0.245163	0.0472499	-0.063672	0.611519	0.079349
O00499	Myc box-dependent-interacting protein 1 [OS=Homo sapiens]	BIN1	grey	0.11887	0.341795	0.0226483	0.856757	-0.0353945	0.777836	0.0587018	0.63965	0.0902872	0.470936	-0.0227134	0.85635	0.113841	0.362746	0.111338	0.373462	0.0990169	0.428947	-0.108847	0.384316	-0.0643376	0.607793	-0.132099
Q8N436	Inactive carboxypeptidase-like protein X2 [OS=Homo sapiens]	CPXM2	grey	-0.153771	0.217682	-0.402871	0.00079726	-0.433853	0.000273414	0.257358	0.0369676	0.315056	0.00997764	0.140499	0.260502	0.436131	0.000251689	0.387324	0.00131393	-0.121375	0.331643	-0.373149	0.00202975	-0.0645038	0.606864	0.100498
O95998	Interleukin-18-binding protein [OS=Homo sapiens]	IL18BP	grey	-0.0221744	0.859724	-0.000318033	0.997978	0.0275879	0.825961	0.102413	0.413205	0.0509634	0.684462	-0.119377	0.339725	0.0885625	0.479486	-0.183401	0.140476	0.137085	0.272382	-0.0738752	0.555523	-0.0647058	0.605736	0.164645
Q7Z7M8	UDP-GlcNAc:betaGal beta-1,3-N-acetylglucosaminyltransferase 8 [OS=Homo sapiens]	B3GNT8	grey	-0.268008	0.0295791	-0.336965	0.00566395	-0.334898	0.00598512	0.29261	0.0171168	0.377343	0.00178829	-0.0213186	0.865086	0.214198	0.0841661	-0.0400433	0.749556	-0.00685067	0.956463	-0.291145	0.0177062	-0.0650614	0.603752	0.0115041
P30046	D-dopachrome decarboxylase [OS=Homo sapiens]	DDT	grey	0.300466	0.0142346	0.11633	0.35228	-0.0662572	0.597102	-0.0606277	0.628687	0.0144593	0.908263	-0.0708305	0.571975	0.0271348	0.828775	-0.0276927	0.82531	0.116047	0.353462	-0.0676891	0.589182	-0.065096	0.603559	-0.0226436
Q6UXB8	Peptidase inhibitor 16 [OS=Homo sapiens]	PI16	grey	-0.038939	0.756245	-0.1902	0.126098	-0.301528	0.0138791	0.214671	0.0834664	0.20567	0.0975783	0.0555199	0.657932	0.431106	0.000301886	0.0515059	0.681282	0.0960083	0.443173	-0.254561	0.0391449	-0.0651032	0.603519	0.314627
Q6GTX8	Leukocyte-associated immunoglobulin-like receptor 1 [OS=Homo sapiens]	LAIR1	grey	0.224298	0.0702126	0.320031	0.00880442	0.170824	0.170259	-0.164556	0.186721	-0.207167	0.0951102	0.0452404	0.718326	0.0663957	0.596334	0.0885079	0.479758	-0.0413656	0.741569	0.127978	0.305811	-0.0651882	0.603045	0.314416
P35555	Fibrillin-1 [OS=Homo sapiens]	FBN1	purple	-0.209926	0.0906903	-0.368615	0.00232338	-0.477345	5.0652e-05	0.304647	0.0128788	0.241107	0.0511512	0.139085	0.265378	0.691326	1.31173e-10	0.416696	0.000500837	0.128653	0.303245	-0.415706	0.000518135	-0.0652326	0.602798	0.572678
P13497	Bone morphogenetic protein 1 [OS=Homo sapiens]	BMP1	grey	-0.128571	0.303558	0.0365358	0.770865	0.0547161	0.662583	-0.054344	0.66474	-0.000184826	0.998825	-0.155248	0.213241	0.142407	0.254019	-0.15808	0.204907	0.0626294	0.617376	-0.0747796	0.55068	-0.0655037	0.601288	0.0910103
A0A0B4J1V7	Probable non-functional immunoglobulin heavy variable 7-81 [OS=Homo sapiens]	IGHV7-81	yellow	-0.434362	0.000268414	-0.48604	3.51565e-05	-0.406053	0.000717623	0.653295	2.75121e-09	0.493155	2.58818e-05	-0.0736254	0.556864	0.203081	0.101964	0.0187173	0.881421	-0.0207633	0.868569	-0.407096	0.000693127	-0.0657656	0.599832	0.00384015
P40926	Malate dehydrogenase, mitochondrial [OS=Homo sapiens]	MDH2	grey	0.197313	0.112284	0.116991	0.34953	-0.0472486	0.706377	-0.0916065	0.464452	-0.00011055	0.999297	-0.0342739	0.784697	0.0488287	0.697025	-0.000970223	0.993831	0.0118503	0.924763	0.0121373	0.922946	-0.0668185	0.593991	0.0900281
Q9BSG5	Retbindin [OS=Homo sapiens]	RTBDN	grey	-0.0685882	0.584233	0.350283	0.00393544	0.53627	3.46885e-06	-0.265462	0.0312218	-0.31241	0.0106552	-0.193557	0.119426	-0.289211	0.0185107	-0.296084	0.0157859	-0.145432	0.243968	0.335338	0.00591537	-0.0671198	0.592325	-0.0909709
Q01995	Transgelin [OS=Homo sapiens]	TAGLN	pink	0.335863	0.0058333	0.287963	0.0190461	0.21156	0.0881492	-0.177925	0.152923	-0.233125	0.0595957	-0.237073	0.0552877	-0.170423	0.171281	-0.127428	0.307911	0.820345	3.52344e-17	0.0654921	0.601353	-0.0673352	0.591135	0.157345
Q9UHG3	Prenylcysteine oxidase 1 [OS=Homo sapiens]	PCYOX1	grey	-0.144731	0.246271	-0.24556	0.0468815	-0.331619	0.00652741	0.258736	0.0359331	0.329384	0.00692126	-0.0699974	0.576515	0.17013	0.172028	-0.11239	0.368939	-0.0856284	0.494219	-0.279552	0.0230127	-0.0675418	0.589995	-0.0208772
P18065	Insulin-like growth factor-binding protein 2 [OS=Homo sapiens]	IGFBP2	tan	0.155318	0.213031	0.0952185	0.44695	-0.0116994	0.925718	-0.144248	0.247869	-0.142459	0.253843	0.0273999	0.827129	0.468458	7.28332e-05	0.291719	0.017473	0.195098	0.116455	-0.0954041	0.446061	-0.0677091	0.589071	0.633814
O00292	Left-right determination factor 2 [OS=Homo sapiens]	LEFTY2	grey	-0.167567	0.178676	-0.356124	0.00333809	-0.359624	0.0030201	0.27678	0.0244642	0.351465	0.00380734	0.0382747	0.760278	0.218725	0.0776627	0.137271	0.271726	-0.04747	0.705064	-0.310183	0.0112562	-0.0684989	0.584724	-0.0976825
P03973	Antileukoproteinase [OS=Homo sapiens]	SLPI	grey	-0.102206	0.414156	-0.317566	0.00936972	-0.392106	0.00112968	0.213927	0.0845676	0.261747	0.0337557	0.192008	0.122472	0.375939	0.00186609	0.189009	0.128532	0.0217499	0.862383	-0.260686	0.0345104	-0.0685652	0.58436	0.180618
O00468-3	Isoform 3 of Agrin [OS=Homo sapiens]	AGRN	turquoise	0.217742	0.0790403	0.623098	2.30731e-08	0.764452	8.07804e-14	-0.529628	4.81422e-06	-0.621502	2.56571e-08	-0.229249	0.0640848	-0.374746	0.00193458	-0.181562	0.144568	0.00057695	0.996332	0.465209	8.29666e-05	-0.0687942	0.583102	-0.0786878
P14618-2	Isoform M1 of Pyruvate kinase PKM [OS=Homo sapiens]	PKM	red	0.38206	0.00154771	0.615876	3.71215e-08	0.496301	2.25542e-05	-0.362559	0.00277453	-0.410062	0.000627561	-0.247783	0.0448632	-0.291158	0.0177008	-0.163905	0.188495	0.00333378	0.978806	0.274893	0.0254964	-0.0688205	0.582958	-0.0372102
Q9Y3B3	Transmembrane emp24 domain-containing protein 7 [OS=Homo sapiens]	TMED7	grey	0.279075	0.0232569	0.478507	4.82668e-05	0.455697	0.0001206	-0.34351	0.00474516	-0.408506	0.000661216	-0.166085	0.182603	-0.181736	0.144176	0.0194212	0.876996	0.156476	0.209596	0.202948	0.102193	-0.0698125	0.577525	0.102616
P12318	Low affinity immunoglobulin gamma Fc region receptor II-a [OS=Homo sapiens]	FCGR2A	grey	-0.195626	0.115452	-0.216648	0.0805955	-0.178621	0.151296	0.271211	0.0276162	0.313889	0.0102718	-0.00227788	0.985518	0.0487515	0.697481	-0.0316131	0.801055	-0.0471029	0.707242	-0.178082	0.152555	-0.0708419	0.571912	0.0498058
Q9GZP0	Platelet-derived growth factor D [OS=Homo sapiens]	PDGFD	grey	-0.128898	0.30232	-0.396524	0.000980491	-0.482347	4.11037e-05	0.222612	0.0724037	0.329442	0.00691069	0.161648	0.194739	0.398209	0.000928467	0.357963	0.00316746	0.113871	0.36262	-0.355915	0.00335793	-0.0710186	0.570952	0.147619
P16949	Stathmin [OS=Homo sapiens]	STMN1	grey	0.438048	0.00023464	0.367269	0.00241752	0.138741	0.266576	-0.0239764	0.848454	0.0412494	0.74227	-0.229298	0.0640269	-0.233632	0.0590271	-0.278193	0.023715	0.0726822	0.561942	0.0757547	0.545481	-0.0715523	0.568054	-0.0994267
P0C0L4	Complement C4-A [OS=Homo sapiens]	C4A	grey	-0.0177741	0.887357	-0.098029	0.43359	-0.156148	0.210565	0.215742	0.0819009	0.271623	0.027372	-0.0818439	0.513565	0.0958405	0.443974	-0.074839	0.550363	0.0761354	0.543458	-0.176456	0.156397	-0.0721426	0.564857	0.0804738
P20396	Pro-thyrotropin-releasing hormone [OS=Homo sapiens]	TRH	grey	-0.334619	0.00602968	-0.292338	0.0172246	-0.168359	0.176603	0.228404	0.0650994	0.242604	0.0496817	-0.0692801	0.580438	0.121201	0.332344	0.00977607	0.937903	-0.0207066	0.868925	-0.174935	0.160057	-0.0736042	0.556978	0.0547745
P52209	6-phosphogluconate dehydrogenase, decarboxylating [OS=Homo sapiens]	PGD	grey	0.15004	0.229184	-0.195051	0.116546	-0.440192	0.000216833	0.308681	0.0116778	0.308454	0.0117427	-0.0547079	0.66263	0.320774	0.00864005	0.116653	0.350935	0.23747	0.0548689	-0.408331	0.000665105	-0.0740266	0.554711	0.109726
Q06418	Tyrosine-protein kinase receptor TYRO3 [OS=Homo sapiens]	TYRO3	grey	0.127425	0.307923	0.260822	0.0344127	0.310376	0.011203	-0.188603	0.129369	-0.139732	0.263142	-0.113809	0.362882	-0.278652	0.0234759	-0.318522	0.00914699	-0.0306241	0.807157	0.265334	0.0313064	-0.075287	0.547972	-0.143125
Q5VUB5	Protein FAM171A1 [OS=Homo sapiens]	FAM171A1	grey	-0.0651848	0.603064	-0.0918383	0.463318	-0.0232176	0.853196	0.08366	0.504234	0.106165	0.396211	0.0789981	0.528362	-0.209518	0.0913335	-0.167818	0.178017	-0.128449	0.304021	0.0660784	0.598094	-0.0752976	0.547915	-0.245745
Q8N967	Leucine-rich repeat and transmembrane domain-containing protein 2 [OS=Homo sapiens]	LRTM2	turquoise	0.107362	0.390874	0.328934	0.00700297	0.507448	1.36993e-05	-0.229109	0.0642525	-0.302921	0.0134243	-0.133593	0.284899	-0.441295	0.000208161	-0.274606	0.0256564	-0.0862981	0.490836	0.392536	0.00111428	-0.0754174	0.547277	-0.294349
P55268	Laminin subunit beta-2 [OS=Homo sapiens]	LAMB2	grey	0.0745198	0.552069	0.000860801	0.994527	0.0140252	0.911006	-0.0582066	0.642482	-0.065994	0.598563	-0.124698	0.318476	0.0697531	0.57785	-0.0892293	0.476171	0.243447	0.0488697	-0.082562	0.509865	-0.0757476	0.545519	-0.0402376
Q9UKZ4	Teneurin-1 [OS=Homo sapiens]	TENM1	grey	-0.150377	0.228128	-0.311976	0.0107702	-0.434973	0.000262529	0.336444	0.00574353	0.391164	0.00116401	0.0098993	0.937122	0.273003	0.0265668	0.0357201	0.775845	-0.00530506	0.966279	-0.341719	0.00498253	-0.0760883	0.543708	0.0823421
Q9NPH3	Interleukin-1 receptor accessory protein [OS=Homo sapiens]	IL1RAP	grey	-0.170126	0.172039	-0.307742	0.0119484	-0.329326	0.00693165	0.273737	0.0261469	0.371484	0.00213348	0.00563502	0.964183	0.132731	0.288045	-0.114992	0.357882	-0.0786703	0.53008	-0.242866	0.0494276	-0.0767383	0.540261	-0.0574481
Q8TBP5	Membrane protein FAM174A [OS=Homo sapiens]	FAM174A	turquoise	0.117653	0.346793	0.571812	5.3012e-07	0.707482	3.11429e-11	-0.395347	0.00101839	-0.493084	2.59621e-05	-0.273646	0.0261984	-0.37982	0.00165806	-0.239731	0.0525327	0.0170626	0.891838	0.425306	0.00037112	-0.076752	0.540189	-0.0782165
P10645	Chromogranin-A [OS=Homo sapiens]	CHGA	turquoise	0.190001	0.126502	0.720131	9.42648e-12	0.928378	3.28154e-29	-0.565471	7.53257e-07	-0.660359	1.61561e-09	-0.262722	0.033075	-0.639892	7.27712e-09	-0.407839	0.000676134	-0.0486865	0.697865	0.620203	2.79583e-08	-0.0768058	0.539904	-0.204545
Q9P0K9	DOMON domain-containing protein FRRS1L [OS=Homo sapiens]	FRRS1L	grey	0.0725938	0.562419	0.34702	0.00430872	0.424252	0.000385158	-0.226578	0.0673352	-0.303318	0.0132971	-0.249053	0.0437418	-0.291786	0.0174461	-0.193833	0.11889	0.0446087	0.722098	0.223917	0.0707039	-0.077267	0.537466	-0.119761
Q96NI6	Leucine-rich repeat and fibronectin type-III domain-containing protein 5 [OS=Homo sapiens]	LRFN5	grey	-0.0887185	0.478709	-0.136367	0.274926	-0.0620313	0.620746	0.0585897	0.640291	0.117839	0.346024	0.0550581	0.660603	-0.0980169	0.433647	0.0754414	0.547149	-0.030631	0.807115	-0.0233347	0.852464	-0.0773296	0.537136	-0.184167
Q86Y82	Syntaxin-12 [OS=Homo sapiens]	STX12	grey	0.283842	0.0209097	0.335589	0.00587597	0.354074	0.00353784	-0.211929	0.0875828	-0.24017	0.0520885	-0.258189	0.0363408	-0.387464	0.00130819	-0.223856	0.070782	0.039442	0.753195	0.160281	0.198589	-0.0774873	0.536303	-0.333321
Q13443	Disintegrin and metalloproteinase domain-containing protein 9 [OS=Homo sapiens]	ADAM9	grey	-0.134893	0.280193	-0.31229	0.010687	-0.333762	0.00616824	0.139907	0.262536	0.224772	0.0696069	0.136798	0.273394	0.257599	0.0367848	0.390239	0.00119864	-0.0210341	0.86687	-0.277769	0.0239376	-0.0778368	0.534461	0.168277
Q96CG8	Collagen triple helix repeat-containing protein 1 [OS=Homo sapiens]	CTHRC1	grey	0.180412	0.147173	0.315731	0.00981087	0.312077	0.0107434	-0.236424	0.0559778	-0.264669	0.0317491	-0.13648	0.274523	-0.0760253	0.544043	-0.0824295	0.510547	0.329546	0.00689195	0.131573	0.292309	-0.0780789	0.533187	0.325524
Q9HCK4	Roundabout homolog 2 [OS=Homo sapiens]	ROBO2	grey	-0.0610976	0.626024	0.0475177	0.704781	0.111874	0.371154	-0.00110413	0.99298	0.0218646	0.861664	0.0616686	0.622794	-0.0344714	0.783487	-0.0428602	0.732575	-0.119618	0.338743	0.104601	0.403244	-0.0781104	0.533021	-0.0251038
P10092	Calcitonin gene-related peptide 2 [OS=Homo sapiens]	CALCB	grey	0.0296773	0.81301	0.248855	0.043915	0.368807	0.00231024	-0.317759	0.00932444	-0.308491	0.0117322	-0.0831605	0.506792	-0.10827	0.386856	-0.232744	0.0600254	-0.12718	0.308863	0.247856	0.044798	-0.0786903	0.529975	-0.129661
P04080	Cystatin-B [OS=Homo sapiens]	CSTB	grey	0.206777	0.095748	0.209189	0.0918539	0.127134	0.309038	-0.124362	0.319789	-0.0783251	0.531892	-0.19029	0.125917	0.0804358	0.520861	-0.12773	0.306757	0.225886	0.0681983	-0.0991018	0.42855	-0.0792587	0.526999	0.0604405
Q9NSC7	Alpha-N-acetylgalactosaminide alpha-2,6-sialyltransferase 1 [OS=Homo sapiens]	ST6GALNAC1	grey	-0.204342	0.099809	-0.231899	0.060987	-0.139793	0.262931	0.167043	0.180059	0.197091	0.112698	-0.138615	0.267015	0.129408	0.300393	-0.0842484	0.501229	0.0380112	0.76188	-0.184691	0.137657	-0.0795979	0.525226	-0.00709135
P35968	Vascular endothelial growth factor receptor 2 [OS=Homo sapiens]	KDR	grey	-0.328513	0.00708036	-0.440824	0.000211823	-0.478379	4.85235e-05	0.443248	0.00019358	0.413745	0.000554003	-0.0921802	0.461648	0.438093	0.000234255	0.0630581	0.614965	0.0760983	0.543655	-0.56059	9.82264e-07	-0.0801176	0.522516	0.190043
P10586	Receptor-type tyrosine-protein phosphatase F [OS=Homo sapiens]	PTPRF	turquoise	0.359089	0.00306686	0.737044	1.71585e-12	0.864666	8.36256e-21	-0.599775	1.02745e-07	-0.643894	5.46999e-09	-0.262613	0.03315	-0.56917	6.14228e-07	-0.338998	0.00536309	-0.0701276	0.575804	0.60453	7.65133e-08	-0.0807909	0.519016	-0.262717
Q5SZK8	FRAS1-related extracellular matrix protein 2 [OS=Homo sapiens]	FREM2	grey	-0.209823	0.0908513	-0.351349	0.00381981	-0.290958	0.0177824	0.190206	0.126086	0.328002	0.007175	0.0429023	0.732322	0.216681	0.0805474	0.0986365	0.430732	-0.0623521	0.618938	-0.277192	0.0242439	-0.0810138	0.51786	0.0220021
Q9Y5Z4	Heme-binding protein 2 [OS=Homo sapiens]	HEBP2	grey	0.293988	0.0165775	-0.0854298	0.495224	-0.322539	0.00826022	0.181416	0.144897	0.278443	0.0235846	-0.208303	0.09327	0.120584	0.334827	-0.101491	0.417446	0.242358	0.0499206	-0.368915	0.00230281	-0.081024	0.517807	0.0900808
Q8TAG5-2	Isoform 2 of V-set and transmembrane domain-containing protein 2A [OS=Homo sapiens]	VSTM2A	turquoise	0.248814	0.0439509	0.752192	3.32839e-13	0.915819	4.74595e-27	-0.565681	7.44616e-07	-0.637793	8.438e-09	-0.273655	0.0261936	-0.649457	3.65282e-09	-0.400534	0.000860768	-0.0737509	0.55619	0.619164	2.99395e-08	-0.0813453	0.516142	-0.2372
Q8TDW7-1	Isoform 3 of Protocadherin Fat 3 [OS=Homo sapiens]	FAT3	grey	-0.157458	0.206715	-0.41758	0.000485837	-0.469585	6.95916e-05	0.381038	0.00159719	0.449703	0.000151807	0.130723	0.295467	0.230146	0.0630226	0.0410351	0.743563	-0.036361	0.771931	-0.30589	0.0124978	-0.0814874	0.515407	-0.0839496
P27816	Microtubule-associated protein 4 [OS=Homo sapiens]	MAP4	grey	0.359865	0.0029992	0.298832	0.0147968	0.106923	0.392827	-0.108565	0.385557	-0.0657371	0.59999	-0.163515	0.189563	-0.194298	0.11799	-0.0963942	0.441334	0.159874	0.199748	-0.029295	0.815376	-0.0815255	0.515211	-0.0994956
P04732	Metallothionein-1E [OS=Homo sapiens]	MT1E	grey	0.166009	0.182808	0.211367	0.0884466	0.157476	0.206664	-0.0144441	0.908359	-0.0597319	0.633777	-0.217933	0.07877	-0.232316	0.0605112	-0.266523	0.0305286	0.151883	0.223451	0.0599594	0.632482	-0.0819592	0.51297	-0.0742241
Q08ET2	Sialic acid-binding Ig-like lectin 14 [OS=Homo sapiens]	SIGLEC14	grey	0.0841206	0.501881	0.0425169	0.734638	0.0298677	0.811832	-0.0397578	0.751283	0.0189313	0.880076	-0.0829432	0.507906	-0.055333	0.659012	-0.120853	0.333743	0.133974	0.283516	-0.0375364	0.764768	-0.0823691	0.510858	0.0113748
Q96NZ9	Proline-rich acidic protein 1 [OS=Homo sapiens]	PRAP1	grey	-0.296531	0.0156212	-0.436054	0.000252394	-0.46102	9.79575e-05	0.242957	0.0493401	0.25812	0.0363923	0.313667	0.0103284	0.482468	4.08947e-05	0.537811	3.2116e-06	-0.136955	0.272841	-0.365873	0.00251883	-0.0833153	0.505998	0.327622
P61970	Nuclear transport factor 2 [OS=Homo sapiens]	NUTF2	grey	0.257114	0.0371535	0.516354	9.0813e-06	0.482591	4.06833e-05	-0.385851	0.00137592	-0.47624	5.30209e-05	-0.066023	0.598401	-0.289836	0.0182472	0.0482777	0.700281	0.0666078	0.595158	0.36245	0.00278335	-0.0847377	0.498738	-0.0948708
P02746	Complement C1q subcomponent subunit B [OS=Homo sapiens]	C1QB	grey	-0.0872015	0.486291	-0.0751133	0.548898	-0.0879677	0.482454	0.206787	0.0957319	0.0734357	0.557884	-0.0250356	0.841844	0.137024	0.272598	0.0592478	0.636534	0.0566684	0.65131	-0.166908	0.180417	-0.0848407	0.498214	0.230702
A1L4H1	Soluble scavenger receptor cysteine-rich domain-containing protein SSC5D [OS=Homo sapiens]	SSC5D	grey	-0.0281912	0.822217	-0.195877	0.114976	-0.322089	0.00835562	0.351265	0.0038288	0.269433	0.0286922	-0.120655	0.334542	0.358146	0.00315089	0.0508265	0.685265	0.0754932	0.546873	-0.360218	0.00296891	-0.0853289	0.495736	0.281742
O75973	C1q-related factor [OS=Homo sapiens]	C1QL1	grey	-0.10766	0.389555	-0.310891	0.011062	-0.355704	0.00337814	0.259122	0.0356473	0.371758	0.00211612	0.00578029	0.96326	0.259616	0.0352851	0.0952807	0.446652	0.0938092	0.453735	-0.318507	0.0091503	-0.0854719	0.495011	-0.0496912
P35241	Radixin [OS=Homo sapiens]	RDX	grey	-0.0144281	0.90846	-0.194656	0.117301	-0.247226	0.0453621	0.210799	0.0893252	0.211377	0.0884308	-0.106444	0.394964	0.164961	0.185625	0.0798378	0.523974	0.176258	0.15687	-0.324923	0.00777019	-0.0862557	0.491049	0.103653
Q9BXN2	C-type lectin domain family 7 member A [OS=Homo sapiens]	CLEC7A	grey	0.0356335	0.776374	0.0198366	0.874386	0.0550427	0.660692	0.00942581	0.940124	-0.0366098	0.770413	-0.0720428	0.565397	-0.00406131	0.974182	0.0517921	0.679607	0.0443735	0.723505	-0.0232906	0.85274	-0.0868672	0.48797	-0.0999987
P24530	Endothelin receptor type B [OS=Homo sapiens]	EDNRB	grey	-0.133125	0.286604	-0.223102	0.071762	-0.240191	0.0520674	0.103964	0.406131	0.133044	0.286899	0.172413	0.166262	0.167358	0.179228	0.351692	0.00378323	0.0142339	0.909687	-0.186252	0.134303	-0.0870554	0.487024	0.0722133
P04075	Fructose-bisphosphate aldolase A [OS=Homo sapiens]	ALDOA	red	0.679862	3.44278e-10	0.861161	1.79162e-20	0.632862	1.18962e-08	-0.550464	1.68124e-06	-0.572428	5.12125e-07	-0.225203	0.0690598	-0.393478	0.00108129	-0.224887	0.0694604	0.141764	0.256193	0.436474	0.000248551	-0.0873873	0.485359	-0.00590571
Q16627	C-C motif chemokine 14 [OS=Homo sapiens]	CCL14	purple	-0.0586236	0.640097	-0.204826	0.0989919	-0.293375	0.0168154	0.192373	0.121748	0.153776	0.217664	0.116598	0.351163	0.530604	4.58993e-06	0.173089	0.16458	0.193215	0.120093	-0.324559	0.00784329	-0.088257	0.481009	0.321808
Q7L5Y1	Mitochondrial enolase superfamily member 1 [OS=Homo sapiens]	ENOSF1	grey	-0.0300945	0.81043	0.0792522	0.527032	0.188661	0.12925	-0.209037	0.0920969	-0.211241	0.0886405	-0.0473074	0.706028	-0.0613228	0.624749	0.0161936	0.897316	0.0998618	0.425	0.0625618	0.617756	-0.088762	0.478493	-0.0370809
A0A0C4DH69	Immunoglobulin kappa variable 1-9 [OS=Homo sapiens]	IGKV1-9	yellow	-0.271282	0.0275742	-0.336266	0.00577082	-0.325302	0.00769461	0.493096	2.59478e-05	0.400984	0.00084821	-0.15156	0.224449	0.150483	0.227797	-0.0158621	0.899407	0.0322291	0.79726	-0.391021	0.0011693	-0.0892746	0.475946	-0.0013665
P01236	Prolactin [OS=Homo sapiens]	PRL	grey	-0.209936	0.0906739	-0.326493	0.0074615	-0.255892	0.0380958	0.0620274	0.620768	0.196358	0.114068	0.237228	0.0551235	0.330912	0.00664983	0.417916	0.000480241	-0.0658416	0.599409	-0.156143	0.210582	-0.0896093	0.474287	0.036204
A0A075B6S2	Immunoglobulin kappa variable 2D-29 [OS=Homo sapiens]	IGKV2D-29	yellow	-0.245726	0.0467284	-0.498961	2.00559e-05	-0.500707	1.85587e-05	0.674676	5.25286e-10	0.553177	1.45828e-06	-0.0557864	0.656393	0.146651	0.239993	-0.0422659	0.736147	0.0240838	0.847783	-0.462131	9.37575e-05	-0.0897564	0.473559	0.0162832
O14672	Disintegrin and metalloproteinase domain-containing protein 10 [OS=Homo sapiens]	ADAM10	grey	-0.143672	0.249782	-0.232311	0.0605165	-0.204544	0.0994664	0.236112	0.056312	0.17977	0.148641	0.0181039	0.88528	0.172286	0.166578	0.0165347	0.895166	-0.0366983	0.769873	-0.216203	0.0812346	-0.0897653	0.473515	0.162971
P15086	Carboxypeptidase B [OS=Homo sapiens]	CPB1	grey	-0.0665046	0.59573	-0.152283	0.22222	-0.18431	0.138484	0.192201	0.122088	0.295005	0.0161894	-0.00848753	0.946075	0.0622568	0.619474	-0.0258914	0.836511	-0.0820726	0.512385	-0.134124	0.28297	-0.0901565	0.471581	-0.152643
Q96PE5	Opalin [OS=Homo sapiens]	OPALIN	grey	-0.00356625	0.977328	-0.0738644	0.555581	-0.106342	0.395416	0.131584	0.292268	0.0957177	0.444561	-0.0595257	0.634951	0.0777506	0.534915	-0.00743862	0.952731	0.0512907	0.682543	-0.139924	0.262479	-0.0901678	0.471525	0.0646394
O76070	Gamma-synuclein [OS=Homo sapiens]	SNCG	grey	0.406702	0.000702284	0.485685	3.56902e-05	0.357735	0.00318822	-0.241	0.0512575	-0.309503	0.0114456	-0.18151	0.144686	-0.294652	0.0163233	-0.193837	0.118882	0.225986	0.0680725	0.198912	0.109347	-0.0903755	0.470501	-0.131055
Q96PX8	SLIT and NTRK-like protein 1 [OS=Homo sapiens]	SLITRK1	turquoise	0.192757	0.120991	0.694246	1.01855e-10	0.930333	1.3951e-29	-0.561117	9.5469e-07	-0.64261	5.99723e-09	-0.268821	0.0290704	-0.685005	2.24525e-10	-0.408484	0.00066171	-0.0836472	0.504299	0.640566	6.93721e-09	-0.0904075	0.470343	-0.29174
Q13275-2	Isoform 2 of Semaphorin-3F [OS=Homo sapiens]	SEMA3F	grey	-0.220415	0.0753396	-0.161573	0.194948	-0.175939	0.157635	0.280957	0.0223049	0.27441	0.0257664	-0.157923	0.20536	0.126583	0.311157	-0.154403	0.215773	-0.0499301	0.690533	-0.220307	0.0754868	-0.0910122	0.467367	-0.102831
Q86UD1	Out at first protein homolog [OS=Homo sapiens]	OAF	grey	-0.188231	0.130142	-0.073819	0.555825	-0.0266096	0.832041	-0.0151436	0.903942	0.0410913	0.743223	-0.0288464	0.818154	0.270379	0.0281155	0.139397	0.264297	0.0487489	0.697497	-0.167211	0.179614	-0.0911165	0.466854	0.284466
P29120	Neuroendocrine convertase 1 [OS=Homo sapiens]	PCSK1	turquoise	0.0437789	0.727064	0.572482	5.10585e-07	0.854093	7.83159e-20	-0.494505	2.44015e-05	-0.55996	1.0162e-06	-0.300764	0.014134	-0.626084	1.88885e-08	-0.394207	0.00105633	-0.0508773	0.684967	0.531858	4.31599e-06	-0.0913139	0.465886	-0.257291
Q9UHA4	Ragulator complex protein LAMTOR3 [OS=Homo sapiens]	LAMTOR3	grey	0.153191	0.219441	0.151357	0.225077	0.0102261	0.935051	-0.203181	0.101791	-0.0727828	0.5614	0.0101073	0.935804	0.0645361	0.606683	0.224327	0.0701754	0.148862	0.232902	-0.0145969	0.907394	-0.0913725	0.465598	0.207513
Q9GZX3	Carbohydrate sulfotransferase 6 [OS=Homo sapiens]	CHST6	grey	-0.141186	0.258155	-0.311857	0.0108018	-0.403379	0.000784047	0.226875	0.066967	0.323651	0.00802822	0.154314	0.216041	0.432798	0.000284049	0.192546	0.121407	0.174479	0.161165	-0.32112	0.00856432	-0.0914839	0.465053	0.149939
Q14213	Interleukin-27 subunit beta [OS=Homo sapiens]	EBI3	grey	-0.0579537	0.64393	-0.23496	0.0575603	-0.323852	0.00798697	0.230828	0.0622241	0.149922	0.229556	0.0739357	0.555198	0.41639	0.000506124	0.182061	0.143448	0.116609	0.351117	-0.231157	0.0618418	-0.0915164	0.464893	0.311798
Q9BXP8	Pappalysin-2 [OS=Homo sapiens]	PAPPA2	grey	-0.295652	0.0159462	-0.366094	0.00250256	-0.318541	0.00914256	0.408734	0.000656178	0.376029	0.00186101	-0.0293276	0.815174	0.175832	0.157891	0.0363752	0.771844	-0.131739	0.291696	-0.34301	0.00481032	-0.0916702	0.46414	0.10499
Q6UXH9	Inactive serine protease PAMR1 [OS=Homo sapiens]	PAMR1	grey	-0.256224	0.0378377	-0.406884	0.000698041	-0.425429	0.000369509	0.220452	0.0752899	0.312786	0.0105566	0.230392	0.0627341	0.462704	9.16549e-05	0.331706	0.00651241	-0.103464	0.408401	-0.363065	0.00273409	-0.0921548	0.461771	0.422582
P80723	Brain acid soluble protein 1 [OS=Homo sapiens]	BASP1	red	0.466257	7.95654e-05	0.835472	2.70386e-18	0.754985	2.42838e-13	-0.541623	2.64994e-06	-0.568412	6.40584e-07	-0.336237	0.00577539	-0.513078	1.05783e-05	-0.357827	0.0031798	0.00963252	0.938813	0.493987	2.49596e-05	-0.0921857	0.461621	-0.187868
Q9Y6C2	EMILIN-1 [OS=Homo sapiens]	EMILIN1	grey	-0.424255	0.00038512	-0.291834	0.0174265	-0.223661	0.0710339	0.165396	0.184451	0.221622	0.0737154	0.0489255	0.696454	0.205518	0.0978311	0.146042	0.241973	-0.0665502	0.595478	-0.22602	0.0680304	-0.0921985	0.461558	0.0565156
P04040	Catalase [OS=Homo sapiens]	CAT	grey	-0.137885	0.269564	-0.296883	0.0154926	-0.300764	0.0141339	0.211933	0.0875774	0.398495	0.0009199	0.107719	0.389294	-0.0214641	0.864174	-0.0671092	0.592384	0.00599611	0.96189	-0.179029	0.15035	-0.0926275	0.459468	-0.0859819
P55283	Cadherin-4 [OS=Homo sapiens]	CDH4	turquoise	0.358164	0.00314926	0.683838	2.47582e-10	0.734296	2.28308e-12	-0.515834	9.30502e-06	-0.551378	1.60279e-06	-0.332505	0.00637679	-0.511789	1.12276e-05	-0.311556	0.0108823	0.161606	0.194856	0.432872	0.000283291	-0.0928249	0.458507	-0.140899
Q9UHF0	Tachykinin-3 [OS=Homo sapiens]	TAC3	grey	0.106032	0.396806	0.267132	0.0301364	0.322701	0.00822607	-0.188901	0.128756	-0.144875	0.245799	-0.252264	0.0410107	-0.242593	0.0496918	-0.259662	0.0352517	0.0913061	0.465924	0.123889	0.321651	-0.0936902	0.454311	-0.0867976
P01127	Platelet-derived growth factor subunit B [OS=Homo sapiens]	PDGFB	grey	0.0402584	0.748254	0.397653	0.000945365	0.559427	1.04577e-06	-0.196199	0.114367	-0.311065	0.0110147	-0.348411	0.00414595	-0.351347	0.00382001	-0.397326	0.000955421	-0.00482549	0.969326	0.201355	0.104971	-0.0937682	0.453933	-0.15464
Q16674	Melanoma-derived growth regulatory protein [OS=Homo sapiens]	MIA	purple	-0.166145	0.182444	-0.459935	0.000102227	-0.534141	3.8561e-06	0.328551	0.0070732	0.395787	0.00100407	0.0667876	0.594163	0.679589	3.52098e-10	0.207325	0.0948528	0.148142	0.235196	-0.476418	5.26317e-05	-0.0941926	0.451884	0.341921
P05019	Insulin-like growth factor I [OS=Homo sapiens]	IGF1	grey	-0.158403	0.20397	-0.344726	0.00458968	-0.371631	0.00212412	0.290208	0.0180921	0.387436	0.0013093	0.00256713	0.983679	0.240237	0.0520204	-0.0270382	0.829376	0.0726406	0.562167	-0.324124	0.00793153	-0.0942404	0.451653	0.117832
Q6EMK4	Vasorin [OS=Homo sapiens]	VASN	red	0.438891	0.000227482	0.539532	2.94549e-06	0.379021	0.00169908	-0.355913	0.00335817	-0.353044	0.0036422	-0.187952	0.130723	-0.0606168	0.628748	-0.17216	0.166894	0.188439	0.12971	0.246206	0.0462878	-0.0945221	0.450296	-0.00250305
O75882	Attractin [OS=Homo sapiens]	ATRN	grey	-0.318008	0.00926613	-0.428025	0.000337035	-0.423552	0.000394747	0.404521	0.000755026	0.514937	9.70279e-06	0.111806	0.371446	0.0945857	0.44999	-0.128581	0.30352	-0.198989	0.109206	-0.228055	0.0655224	-0.0946834	0.44952	-0.19604
O94911-1	Isoform 1 of ABC-type organic anion transporter ABCA8 [OS=Homo sapiens]	ABCA8	grey	-0.075078	0.549087	-0.161575	0.194942	-0.184317	0.13847	0.108577	0.385505	0.219583	0.0764761	-0.0792683	0.526948	0.146094	0.241803	0.155683	0.211944	-0.0497571	0.691551	-0.201948	0.103931	-0.094786	0.449026	-0.101044
Q7Z7G0	Target of Nesh-SH3 [OS=Homo sapiens]	ABI3BP	blue	-0.351563	0.00379695	-0.590053	1.84996e-07	-0.639314	7.5804e-09	0.609374	5.63807e-08	0.618136	3.20299e-08	-0.0303525	0.808835	0.523701	6.41261e-06	0.0820003	0.512758	-0.0247553	0.843593	-0.601843	9.04326e-08	-0.0959626	0.443391	0.272942
Q9UP79	A disintegrin and metalloproteinase with thrombospondin motifs 8 [OS=Homo sapiens]	ADAMTS8	grey	-0.0585352	0.640602	0.0502203	0.688826	0.118851	0.341872	-0.0627875	0.616486	-0.0117363	0.925484	-0.135948	0.276414	-0.0295563	0.813759	-0.0574891	0.646594	-0.0153111	0.902884	-0.00692205	0.95601	-0.0960832	0.442816	-0.0489855
Q6UWS5	Protein PET117 homolog, mitochondrial [OS=Homo sapiens]	PET117	blue	-0.252548	0.0407758	-0.45647	0.000117038	-0.536387	3.44869e-06	0.367956	0.00236909	0.515632	9.39302e-06	0.0212638	0.86543	0.271938	0.0271865	0.223714	0.0709658	0.00594303	0.962227	-0.501185	1.81669e-05	-0.0962316	0.442108	0.0742578
Q8WZA1	Protein O-linked-mannose beta-1,2-N-acetylglucosaminyltransferase 1 [OS=Homo sapiens]	POMGNT1	turquoise	0.130733	0.295429	0.476704	5.20139e-05	0.627936	1.66652e-08	-0.360164	0.0029735	-0.405068	0.000741467	-0.353558	0.00358972	-0.352483	0.00370014	-0.275004	0.0254345	-0.0296213	0.813356	0.332446	0.00638661	-0.0962628	0.44196	-0.161236
Q7Z6L0	Proline-rich transmembrane protein 2 [OS=Homo sapiens]	PRRT2	grey	0.186673	0.133409	0.527109	5.44154e-06	0.542566	2.52598e-06	-0.272594	0.0268035	-0.325162	0.00772249	-0.330701	0.00668669	-0.399847	0.000880288	-0.335917	0.00582489	0.0286545	0.819344	0.299295	0.0146358	-0.0964704	0.440971	-0.13956
P98172	Ephrin-B1 [OS=Homo sapiens]	EFNB1	grey	-0.0232677	0.852883	0.226271	0.0677174	0.259577	0.0353133	-0.122714	0.326296	-0.162849	0.191397	-0.206672	0.0959213	-0.0533928	0.670267	-0.107281	0.391234	-0.012488	0.920727	0.0812379	0.516698	-0.0965313	0.440681	0.0845346
O75509	Tumor necrosis factor receptor superfamily member 21 [OS=Homo sapiens]	TNFRSF21	turquoise	0.211154	0.0887747	0.73542	2.03214e-12	0.901825	5.22353e-25	-0.561089	9.56141e-07	-0.647581	4.18963e-09	-0.331534	0.00654202	-0.602616	8.61984e-08	-0.394045	0.00106183	-0.0591983	0.636816	0.575399	4.33146e-07	-0.096684	0.439955	-0.23746
Q14314	Fibroleukin [OS=Homo sapiens]	FGL2	grey	-0.100346	0.422747	-0.176551	0.15617	-0.224571	0.0698633	0.153244	0.219281	0.163285	0.190196	-0.0288096	0.818382	0.252099	0.0411475	0.0765829	0.541085	0.0221913	0.859618	-0.245755	0.0467018	-0.0968103	0.439355	0.111071
P05090	Apolipoprotein D [OS=Homo sapiens]	APOD	grey	-0.144009	0.248662	-0.218906	0.0774114	-0.254027	0.039572	0.181625	0.144426	0.214579	0.0836027	-0.131581	0.292281	0.356854	0.00326938	0.0656828	0.600292	6.90503e-05	0.999561	-0.342763	0.00484292	-0.0969462	0.43871	0.236596
P17844	Probable ATP-dependent RNA helicase DDX5 [OS=Homo sapiens]	DDX5	grey	0.0621822	0.619895	0.2942	0.016496	0.334938	0.00597873	-0.130296	0.29706	-0.234089	0.0585188	-0.128331	0.304469	-0.130521	0.296218	-0.173814	0.162793	0.0745048	0.552149	0.174407	0.161342	-0.0973827	0.436642	-0.0515075
Q99972	Myocilin [OS=Homo sapiens]	MYOC	grey	-0.0152025	0.90357	-0.238405	0.0538925	-0.318188	0.00922427	0.13576	0.277085	0.343746	0.00471462	-0.0212985	0.865212	0.252055	0.0411841	-0.0286132	0.8196	0.00622114	0.960461	-0.257999	0.0364835	-0.0977957	0.43469	0.13564
Q86SR1	Polypeptide N-acetylgalactosaminyltransferase 10 [OS=Homo sapiens]	GALNT10	grey	-0.12901	0.301896	-0.232242	0.0605952	-0.209076	0.0920335	0.163227	0.190357	0.180561	0.146832	0.0676344	0.589484	0.136028	0.276131	0.128377	0.304292	0.0882337	0.481125	-0.207555	0.0944791	-0.0988011	0.429959	0.0736602
P08758	Annexin A5 [OS=Homo sapiens]	ANXA5	pink	0.167078	0.179965	-0.114894	0.358299	-0.194843	0.116943	0.0873792	0.485399	0.0894513	0.47507	-0.0989911	0.429068	0.190837	0.12481	0.138268	0.268224	0.762563	1.01029e-13	-0.24499	0.0474115	-0.0991261	0.428436	0.167633
Q9NQ79-2	Isoform 2 of Cartilage acidic protein 1 [OS=Homo sapiens]	CRTAC1	turquoise	0.133751	0.284325	0.391706	0.00114412	0.51254	1.08449e-05	-0.324016	0.0079534	-0.355422	0.00340528	-0.259116	0.0356523	-0.409979	0.000629324	-0.317553	0.00937287	-0.114738	0.358954	0.274334	0.0258089	-0.0993574	0.427354	-0.350385
Q6J9G0	Tyrosine-protein kinase STYK1 [OS=Homo sapiens]	STYK1	grey	-0.0835105	0.504998	0.0339693	0.786565	0.125549	0.315159	-0.015378	0.902462	-0.0364285	0.771519	-0.0251804	0.840941	-0.0577072	0.645343	-0.0431422	0.730882	-0.00855714	0.945633	0.0512464	0.682803	-0.0997273	0.425627	0.0644002
Q969T9	WW domain-binding protein 2 [OS=Homo sapiens]	WBP2	grey	0.301879	0.0137631	0.290623	0.01792	0.155624	0.21212	-0.133358	0.285754	-0.146345	0.240987	-0.134125	0.282967	-0.114003	0.36206	-0.157423	0.206819	0.00649756	0.958705	0.0566076	0.651659	-0.100758	0.420837	0.0121537
P01861	Immunoglobulin heavy constant gamma 4 [OS=Homo sapiens]	IGHG4	grey	-0.192404	0.121687	-0.271474	0.0274602	-0.297244	0.0153617	0.364424	0.00262795	0.327743	0.00722347	-0.0533821	0.67033	0.131757	0.29163	-0.00503389	0.968002	-0.0678337	0.588385	-0.296749	0.0155415	-0.100854	0.420391	-0.0943097
Q01469	Fatty acid-binding protein 5 [OS=Homo sapiens]	FABP5	grey	0.0794468	0.526015	-0.0564949	0.652308	-0.196457	0.113882	0.186655	0.133448	0.151912	0.22336	-0.192671	0.12116	0.171325	0.168992	0.0249614	0.842307	0.020766	0.868552	-0.273898	0.0260552	-0.101081	0.419338	0.0610511
A6NL88	Protein shisa-7 [OS=Homo sapiens]	SHISA7	grey	0.197964	0.111082	0.257996	0.0364859	0.290056	0.0181553	-0.305589	0.0125891	-0.301994	0.0137255	-0.171528	0.168479	-0.0688699	0.582687	0.0157427	0.900161	0.23565	0.0568097	0.144671	0.246472	-0.101218	0.418705	-0.00943182
P15311	Ezrin [OS=Homo sapiens]	EZR	grey	-0.037646	0.764101	-0.269535	0.0286292	-0.33185	0.00648785	0.264075	0.0321487	0.265324	0.0313134	-0.0087148	0.944633	0.318667	0.00911363	0.269689	0.0285348	0.213979	0.0844904	-0.345326	0.00451474	-0.102106	0.414617	0.166095
P02788	Lactotransferrin [OS=Homo sapiens]	LTF	grey	-0.0688604	0.582739	-0.191017	0.124449	-0.211345	0.0884807	0.0881868	0.48136	0.173829	0.162755	0.0691339	0.581239	0.205044	0.0986241	0.27342	0.0263273	0.157398	0.206892	-0.203545	0.101167	-0.102416	0.413191	0.196274
Q15435	Protein phosphatase 1 regulatory subunit 7 [OS=Homo sapiens]	PPP1R7	grey	-0.00443896	0.971782	-0.0324377	0.795976	-0.0470573	0.707513	0.09192	0.462919	0.0620319	0.620743	-0.0915378	0.464789	-0.0258117	0.837007	-0.0298778	0.81177	0.15424	0.216262	-0.116516	0.351508	-0.102568	0.412495	0.0166612
P14209	CD99 antigen [OS=Homo sapiens]	CD99	grey	0.116899	0.349913	0.0146955	0.906771	-0.0667778	0.594217	0.144511	0.247	-0.0130197	0.917363	-0.218655	0.0777596	0.106758	0.393562	-0.08095	0.518191	0.287758	0.0191356	-0.244973	0.0474271	-0.103098	0.410074	0.127404
Q8WX77	Insulin-like growth factor-binding protein-like 1 [OS=Homo sapiens]	IGFBPL1	grey	-0.251642	0.0415284	-0.277238	0.0242192	-0.287351	0.0193137	0.39676	0.00097304	0.404089	0.000765875	-0.0314603	0.801997	0.166907	0.180417	-0.156825	0.208569	-0.138941	0.265879	-0.242561	0.0497231	-0.10314	0.409882	-0.109299
P55286	Cadherin-8 [OS=Homo sapiens]	CDH8	turquoise	0.0719559	0.565868	0.524987	6.02866e-06	0.77598	1.96902e-14	-0.427898	0.00033856	-0.499757	1.93598e-05	-0.25501	0.0387885	-0.569405	6.06264e-07	-0.395246	0.00102171	-0.0563892	0.652917	0.514177	1.00519e-05	-0.103824	0.406765	-0.287462
P30048	Thioredoxin-dependent peroxide reductase, mitochondrial [OS=Homo sapiens]	PRDX3	grey	0.00504771	0.967914	0.0425804	0.734256	0.0272836	0.827851	0.131997	0.290745	0.0511882	0.683144	-0.157258	0.2073	-0.0636036	0.611902	-0.0432974	0.729951	0.05057	0.686771	-0.0904073	0.470344	-0.103959	0.406151	-0.143144
Q96M83	Coiled-coil domain-containing protein 7 [OS=Homo sapiens]	CCDC7	blue	-0.331511	0.00654583	-0.563366	8.45059e-07	-0.562152	9.02677e-07	0.468291	7.33226e-05	0.54827	1.88454e-06	0.0964137	0.441241	0.265699	0.0310658	0.0368077	0.769206	0.0416421	0.739903	-0.439422	0.000223077	-0.104014	0.405904	0.0961085
Q9BXJ0	Complement C1q tumor necrosis factor-related protein 5 [OS=Homo sapiens]	C1QTNF5	grey	-0.0154183	0.902208	-0.214422	0.083834	-0.224797	0.0695755	0.0858181	0.49326	0.0756653	0.545957	0.219771	0.0762184	0.202742	0.102549	0.34795	0.00419932	-0.0763041	0.542563	-0.140893	0.259156	-0.104705	0.402772	-0.00238157
Q9GZP1	Neurensin-2 [OS=Homo sapiens]	NRSN2	grey	0.0798737	0.523787	0.0535769	0.669196	0.0302467	0.809489	-0.000790495	0.994974	0.0304519	0.808221	-0.107945	0.388291	-0.162598	0.192092	-0.060268	0.630729	-0.0729038	0.560747	-0.0357284	0.775794	-0.104945	0.401691	-0.112174
P26038	Moesin [OS=Homo sapiens]	MSN	pink	0.336913	0.00567185	0.204178	0.100088	0.113348	0.364844	-0.168371	0.176571	-0.130171	0.297528	-0.222917	0.0720038	-0.0657254	0.600055	-0.128136	0.305211	0.849474	1.97056e-19	-0.0339267	0.786827	-0.105238	0.400369	0.11079
Q15465	Sonic hedgehog protein [OS=Homo sapiens]	SHH	blue	-0.21673	0.0804772	-0.466638	7.83611e-05	-0.514817	9.75729e-06	0.385145	0.00140654	0.435334	0.000259102	-0.00940104	0.940281	0.469134	7.08735e-05	0.0991495	0.428327	0.0244666	0.845394	-0.469654	6.93983e-05	-0.105385	0.399708	0.132351
P80108	Phosphatidylinositol-glycan-specific phospholipase D [OS=Homo sapiens]	GPLD1	blue	-0.401804	0.00082573	-0.670346	7.42694e-10	-0.708882	2.73699e-11	0.672055	6.48219e-10	0.759483	1.44858e-13	-0.0240105	0.848241	0.270378	0.0281159	-0.0587778	0.639216	-0.146724	0.239759	-0.59021	1.83269e-07	-0.106212	0.395998	-0.0682533
Q9Y6N6	Laminin subunit gamma-3 [OS=Homo sapiens]	LAMC3	grey	0.0874552	0.485018	-0.0655118	0.601244	-0.145368	0.244178	0.0705178	0.573677	0.0841137	0.501916	0.102075	0.414757	0.207615	0.094381	0.120281	0.336054	0.00803433	0.94895	-0.113442	0.364442	-0.106469	0.394848	0.0655053
Q16658	Fascin [OS=Homo sapiens]	FSCN1	grey	-0.0416284	0.739985	-0.151385	0.224991	-0.219405	0.0767216	0.183125	0.141084	0.17265	0.165669	-0.0953685	0.446231	0.190528	0.125434	-0.0609115	0.627078	0.133844	0.283987	-0.247484	0.0451301	-0.10723	0.39146	0.0572979
P78423	Fractalkine [OS=Homo sapiens]	CX3CL1	turquoise	-0.000882404	0.99439	0.42975	0.000316922	0.699762	6.26501e-11	-0.297294	0.0153436	-0.416373	0.000506414	-0.350198	0.00394476	-0.551801	1.56767e-06	-0.401225	0.000841534	-0.0717598	0.566929	0.397878	0.000938499	-0.108237	0.387002	-0.27721
P04430	Immunoglobulin kappa variable 1-16 [OS=Homo sapiens]	IGKV1-16	yellow	-0.287348	0.0193151	-0.443917	0.000188808	-0.448238	0.000160484	0.596049	1.29014e-07	0.512241	1.0996e-05	-0.0495688	0.69266	0.178041	0.152651	-0.0975987	0.435621	-0.0397193	0.751516	-0.359419	0.00303797	-0.108425	0.386172	-0.0382622
Q9UHY7	Enolase-phosphatase E1 [OS=Homo sapiens]	ENOPH1	grey	0.121908	0.329507	-0.11038	0.377615	-0.22146	0.0739313	0.183926	0.139324	0.245922	0.0465479	-0.103432	0.408547	0.0982096	0.432739	0.103805	0.40685	0.159832	0.199868	-0.250688	0.0423329	-0.108427	0.386166	0.0146035
P0C0L5	Complement C4-B [OS=Homo sapiens]	C4B; C4B_2	grey	0.0446277	0.721985	-0.0594764	0.635231	-0.0914955	0.464996	0.0607692	0.627884	0.0728502	0.561036	0.0660091	0.598479	0.0842474	0.501234	0.164769	0.186145	0.0699549	0.576747	-0.0762475	0.542863	-0.108738	0.384796	0.0774577
Q12913	Receptor-type tyrosine-protein phosphatase eta [OS=Homo sapiens]	PTPRJ	grey	0.0117918	0.925133	0.00723266	0.954038	0.0729054	0.560739	-0.026488	0.832798	0.0307638	0.806295	-0.0439093	0.726283	-0.13843	0.26766	-0.128885	0.302366	-0.082223	0.51161	0.0321116	0.797983	-0.108754	0.384725	-0.22806
P16083	Ribosyldihydronicotinamide dehydrogenase [quinone] [OS=Homo sapiens]	NQO2	grey	-0.073877	0.555513	-0.22277	0.0721957	-0.288217	0.0189362	0.304706	0.0128604	0.318104	0.00924387	-0.0702478	0.575149	0.00708356	0.954985	-0.0053048	0.966281	0.00708531	0.954974	-0.286936	0.0194971	-0.110827	0.375675	-0.103303
Q9UBS4	DnaJ homolog subfamily B member 11 [OS=Homo sapiens]	DNAJB11	grey	-0.15632	0.210059	-0.254926	0.038855	-0.30265	0.0135117	0.291352	0.0176215	0.450505	0.00014724	-0.104718	0.402715	0.204765	0.0990939	-0.203917	0.100531	-0.0695313	0.579063	-0.294586	0.0163485	-0.110882	0.375435	0.0831808
P0DP58	Ly-6/neurotoxin-like protein 1 [OS=Homo sapiens]	LYNX1	turquoise	0.232051	0.0608136	0.699722	6.28699e-11	0.7923	2.299e-15	-0.526353	5.64438e-06	-0.584991	2.49362e-07	-0.34026	0.0051835	-0.519275	7.91584e-06	-0.351781	0.00377378	0.00152999	0.990272	0.470564	6.68848e-05	-0.111258	0.373809	-0.155748
Q9Y291	Small ribosomal subunit protein mS33 [OS=Homo sapiens]	MRPS33	grey	0.0518739	0.679129	0.0908569	0.46813	0.0678942	0.588051	-0.0100083	0.936431	-0.1104	0.37753	-0.219498	0.0765929	0.0401469	0.748929	-0.00977292	0.937923	0.240596	0.0516599	-0.0893694	0.475476	-0.11185	0.371255	0.147251
P02042	Hemoglobin subunit delta [OS=Homo sapiens]	HBD	grey	-0.246677	0.0458583	-0.401315	0.000839048	-0.380112	0.00164327	0.336231	0.00577619	0.371041	0.00216185	0.02387	0.849119	0.181603	0.144475	0.121811	0.329895	-0.0502232	0.688808	-0.310133	0.0112701	-0.111867	0.371184	-0.0595392
Q96KP4	Cytosolic non-specific dipeptidase [OS=Homo sapiens]	CNDP2	grey	-0.289387	0.0184363	-0.470801	6.62456e-05	-0.513829	1.02158e-05	0.3475	0.00425191	0.496492	2.23654e-05	0.0191771	0.87853	0.287558	0.0192228	0.132038	0.290593	-0.0235051	0.851399	-0.417615	0.000485241	-0.112354	0.369091	0.0057237
Q05329	Glutamate decarboxylase 2 [OS=Homo sapiens]	GAD2	blue	-0.320899	0.00861268	-0.567927	6.57993e-07	-0.610343	5.30085e-08	0.552612	1.5023e-06	0.628011	1.65805e-08	-0.0210876	0.866535	0.329844	0.00683844	0.0695282	0.57908	-0.0157677	0.900003	-0.508046	1.33306e-05	-0.112528	0.368347	-0.0347067
P48745	CCN family member 3 [OS=Homo sapiens]	CCN3	grey	-0.0473239	0.705931	-0.0966102	0.440306	-0.144864	0.245833	-0.0212013	0.865822	0.0568789	0.650099	0.0955149	0.44553	0.355842	0.00336492	0.23529	0.0572009	0.0391345	0.75506	-0.159273	0.201465	-0.112809	0.367141	0.263069
Q9NTU7	Cerebellin-4 [OS=Homo sapiens]	CBLN4	turquoise	-0.0552907	0.659257	0.227724	0.0659252	0.445988	0.000174709	-0.204201	0.100048	-0.255364	0.0385091	-0.0899834	0.472436	-0.408993	0.000650503	-0.377477	0.00178098	-0.139769	0.263013	0.366014	0.00250845	-0.113446	0.364425	-0.221109
P15121	Aldo-keto reductase family 1 member B1 [OS=Homo sapiens]	AKR1B1	grey	0.0469467	0.708169	-0.0211506	0.866139	-0.0439687	0.725928	0.0394607	0.753082	-0.0156275	0.900887	-0.0396622	0.751862	0.123761	0.322153	-0.0445165	0.72265	-0.0408915	0.74443	-0.0909688	0.46758	-0.113566	0.363915	0.0467267
Q7Z7M9	Polypeptide N-acetylgalactosaminyltransferase 5 [OS=Homo sapiens]	GALNT5	blue	-0.431398	0.000298741	-0.637972	8.33246e-09	-0.58708	2.20585e-07	0.427484	0.000343585	0.583143	2.77739e-07	0.170712	0.170545	0.489722	3.00285e-05	0.322485	0.00827164	-0.111651	0.372114	-0.476531	5.2386e-05	-0.114761	0.358859	0.147506
P54756	Ephrin type-A receptor 5 [OS=Homo sapiens]	EPHA5	turquoise	0.192326	0.121842	0.639475	7.49465e-09	0.791725	2.48788e-15	-0.46527	8.27681e-05	-0.532212	4.24136e-06	-0.278943	0.0233252	-0.567517	6.73074e-07	-0.392689	0.00110886	-0.0806871	0.519555	0.515457	9.47043e-06	-0.114863	0.358427	-0.215134
O00560	Syntenin-1 [OS=Homo sapiens]	SDCBP	blue	-0.205788	0.097382	-0.535936	3.52704e-06	-0.569921	5.8911e-07	0.563088	8.57934e-07	0.522963	6.64324e-06	0.0262312	0.834396	0.184398	0.138294	0.173479	0.163617	-0.112887	0.366812	-0.476137	5.32459e-05	-0.114964	0.358003	-0.111396
O95633	Follistatin-related protein 3 [OS=Homo sapiens]	FSTL3	grey	-0.0352416	0.778771	-0.269641	0.0285641	-0.434209	0.00026991	0.326907	0.00738196	0.361002	0.0029025	-0.0658554	0.599333	0.482897	4.0163e-05	0.0617174	0.622518	0.158715	0.203068	-0.436486	0.000248446	-0.115136	0.357278	0.436297
Q8IYS5	Osteoclast-associated immunoglobulin-like receptor [OS=Homo sapiens]	OSCAR	grey	-0.224749	0.0696359	-0.175191	0.159436	-0.0874175	0.485207	0.273705	0.0261647	0.193444	0.119646	-0.175963	0.157577	-0.0255531	0.838619	-0.191967	0.122552	-0.0325031	0.795574	-0.148762	0.233222	-0.115331	0.356458	-0.0929819
P00813	Adenosine deaminase [OS=Homo sapiens]	ADA	grey	0.0859702	0.492491	0.408689	0.000657168	0.515005	9.672e-06	-0.293162	0.0168991	-0.353323	0.00361366	-0.120612	0.334715	-0.373776	0.00199194	-0.142458	0.253848	-0.0562483	0.653729	0.365983	0.00251073	-0.115443	0.355988	-0.240222
Q5VSG8	Glycoprotein endo-alpha-1,2-mannosidase-like protein [OS=Homo sapiens]	MANEAL	grey	0.129214	0.301125	0.378104	0.00174733	0.516035	9.21776e-06	-0.302095	0.0136922	-0.371379	0.00214017	-0.146039	0.241984	-0.38931	0.00123433	-0.231962	0.0609155	-0.0427568	0.733196	0.332635	0.00635495	-0.116092	0.353273	-0.254973
Q8IZ52	Chondroitin sulfate synthase 2 [OS=Homo sapiens]	CHPF	grey	-0.298851	0.0147902	-0.276934	0.0243817	-0.173578	0.163374	0.256744	0.0374369	0.24849	0.0442362	0.0183241	0.883895	0.0500795	0.689654	-0.0308478	0.805776	-0.151304	0.22524	-0.160461	0.19808	-0.116266	0.352546	-0.0553442
Q8NBI3	Draxin [OS=Homo sapiens]	DRAXIN	grey	-0.134429	0.281866	-0.0423497	0.735643	-0.0150276	0.904674	0.133693	0.284533	0.110146	0.378634	0.00154313	0.990189	-0.0770506	0.538609	0.0370515	0.76772	-0.0549677	0.661126	-0.0413127	0.741888	-0.116346	0.352214	-0.141287
Q15847	Adipogenesis regulatory factor [OS=Homo sapiens]	ADIRF	pink	0.280859	0.0223539	0.252411	0.0408888	0.188183	0.130242	-0.150724	0.227043	-0.205944	0.0971229	-0.250319	0.042648	-0.130042	0.29801	-0.109295	0.382351	0.728931	3.94696e-12	-0.00581303	0.963053	-0.116564	0.351306	-0.0483411
Q86UW8	Hyaluronan and proteoglycan link protein 4 [OS=Homo sapiens]	HAPLN4	grey	0.32283	0.00819893	0.458775	0.000106981	0.439131	0.000225479	-0.334633	0.00602748	-0.342157	0.00492354	-0.244169	0.048183	-0.310507	0.011167	-0.240177	0.0520807	0.077233	0.537646	0.22679	0.0670719	-0.116868	0.350044	-0.187675
Q86YL7	Podoplanin [OS=Homo sapiens]	PDPN	grey	-0.356434	0.00330873	-0.483699	3.88262e-05	-0.425744	0.000365419	0.401251	0.000840834	0.409468	0.000640226	0.0363985	0.771702	0.267415	0.0299554	0.118021	0.345275	-0.0243804	0.845932	-0.411101	0.000605966	-0.117395	0.347857	0.0483429
Q16394	Exostosin-1 [OS=Homo sapiens]	EXT1	grey	-0.127581	0.307326	-0.174308	0.161582	-0.150147	0.228849	0.125781	0.314255	0.225528	0.068648	-0.11816	0.344705	0.0202769	0.871621	-0.0660549	0.598225	0.138669	0.266825	-0.186765	0.133216	-0.118119	0.344873	0.0388225
Q04917	14-3-3 protein eta [OS=Homo sapiens]	YWHAH	pink	0.422333	0.00041196	0.2318	0.0611003	0.0474933	0.704926	-0.0836971	0.504044	-0.0631867	0.614242	-0.235683	0.0567745	-0.0296899	0.812932	-0.0931877	0.456745	0.613158	4.4258e-08	-0.0614385	0.624095	-0.118409	0.343681	0.0860537
Q9UKU9	Angiopoietin-related protein 2 [OS=Homo sapiens]	ANGPTL2	grey	-0.187044	0.132626	-0.416346	0.000506889	-0.529263	4.90077e-06	0.322815	0.00820212	0.310903	0.0110587	-0.0222768	0.859083	0.555402	1.29651e-06	0.169121	0.174624	0.0845958	0.499459	-0.523541	6.46202e-06	-0.118748	0.342294	0.343527
Q9BQ51	Programmed cell death 1 ligand 2 [OS=Homo sapiens]	PDCD1LG2	grey	-0.27186	0.0272323	-0.514391	9.95242e-06	-0.47952	4.62723e-05	0.411253	0.000602853	0.403741	0.000774739	-0.0551116	0.660293	0.341131	0.00506263	0.0104432	0.933675	0.111653	0.372103	-0.48674	3.41226e-05	-0.119071	0.340971	0.0243461
Q9Y334	von Willebrand factor A domain-containing protein 7 [OS=Homo sapiens]	VWA7	grey	-0.0557395	0.656664	0.136008	0.2762	0.251552	0.0416038	-0.18655	0.133672	-0.180741	0.146422	0.000374173	0.997621	-0.151496	0.224645	-0.143547	0.250198	-0.172565	0.165882	0.233807	0.0588322	-0.119184	0.340512	-0.241054
P35237	Serpin B6 [OS=Homo sapiens]	SERPINB6	grey	-0.0498522	0.690991	-0.0563532	0.653125	-0.0961529	0.442483	0.152316	0.222119	0.197183	0.112526	-0.129031	0.301817	-0.0345595	0.782947	-0.182076	0.143415	0.206693	0.0958859	-0.172489	0.16607	-0.119263	0.34019	-0.037111
P51674	Neuronal membrane glycoprotein M6-a [OS=Homo sapiens]	GPM6A	black	-0.16556	0.18401	-0.447363	0.000165884	-0.450273	0.000148547	0.207878	0.093956	0.282405	0.0215952	0.234284	0.0583035	0.274952	0.0254636	0.632417	1.22666e-08	-0.0755467	0.546588	-0.319341	0.00895969	-0.119361	0.33979	0.0203838
P06396	Gelsolin [OS=Homo sapiens]	GSN	grey	0.0964455	0.441089	0.050227	0.688786	0.0226323	0.856858	0.00592261	0.962357	-4.13121e-05	0.999737	-0.247481	0.0451332	0.163614	0.189292	-0.250157	0.0427869	0.245722	0.046732	-0.123659	0.322555	-0.120869	0.333676	0.314667
Q10588	ADP-ribosyl cyclase/cyclic ADP-ribose hydrolase 2 [OS=Homo sapiens]	BST1	grey	-0.0890568	0.477027	-0.169266	0.174248	-0.143635	0.249906	0.0963532	0.441529	0.17439	0.161382	-0.0160693	0.8981	0.0780358	0.533414	-0.0127237	0.919235	-0.0675258	0.590083	-0.156376	0.209893	-0.121068	0.332878	-0.0214122
P04070	Vitamin K-dependent protein C [OS=Homo sapiens]	PROC	grey	-0.146786	0.239558	-0.133908	0.283755	-0.100113	0.423831	0.0938958	0.453317	0.102125	0.414528	-0.0208044	0.868311	0.087696	0.483812	0.143975	0.248775	0.0322291	0.79726	-0.155661	0.212009	-0.122456	0.327322	-0.0688548
P01178	Oxytocin-neurophysin 1 [OS=Homo sapiens]	OXT	grey	-0.0755214	0.546723	-0.262746	0.0330581	-0.372198	0.00208846	0.21131	0.0885345	0.214401	0.0838659	0.0207759	0.86849	0.503697	1.62332e-05	0.217391	0.0795365	0.0836833	0.504115	-0.341911	0.00495652	-0.122541	0.326983	0.309108
Q9UKB5	Adherens junction-associated protein 1 [OS=Homo sapiens]	AJAP1	turquoise	0.126853	0.310118	0.546898	2.02312e-06	0.678914	3.7218e-10	-0.42992	0.000315007	-0.479695	4.59349e-05	-0.252194	0.0410687	-0.418709	0.000467272	-0.275318	0.0252607	-0.016169	0.897472	0.399376	0.000893901	-0.123126	0.324663	-0.0671436
P11055	Myosin-3 [OS=Homo sapiens]	MYH3	grey	-0.173029	0.164728	-0.104029	0.405834	-0.0408319	0.744789	0.188967	0.128619	0.162578	0.192148	-0.222164	0.0729953	-0.0702286	0.575253	-0.23187	0.0610207	-0.0346061	0.782662	-0.134617	0.281189	-0.123946	0.321426	-0.20022
P06307	Cholecystokinin [OS=Homo sapiens]	CCK	turquoise	0.121168	0.332475	0.619124	3.00195e-08	0.833595	3.77043e-18	-0.49504	2.38373e-05	-0.529111	4.93734e-06	-0.296989	0.015454	-0.603735	8.04012e-08	-0.367789	0.00238077	0.0017754	0.988712	0.528477	5.09201e-06	-0.124005	0.321192	-0.238538
O14529	Homeobox protein cut-like 2 [OS=Homo sapiens]	CUX2	yellow	-0.260226	0.0348416	-0.386705	0.00133966	-0.413791	0.000553147	0.490787	2.86802e-05	0.552418	1.51772e-06	-0.132421	0.289184	0.176764	0.155664	-0.0460762	0.713345	-0.00175467	0.988844	-0.443018	0.000195247	-0.124536	0.319111	0.0315797
P52943	Cysteine-rich protein 2 [OS=Homo sapiens]	CRIP2	pink	0.111934	0.370897	0.034157	0.785414	0.0419618	0.737977	0.0989389	0.429313	-0.0248723	0.842863	-0.201805	0.104181	-0.134835	0.280403	-0.0779364	0.533937	0.590558	1.7951e-07	-0.0633206	0.61349	-0.124571	0.318974	-0.101264
O00469	Procollagen-lysine,2-oxoglutarate 5-dioxygenase 2 [OS=Homo sapiens]	PLOD2	grey	-0.229424	0.0638767	-0.274119	0.0259301	-0.288601	0.018771	0.289366	0.018445	0.321012	0.00858806	0.134003	0.283409	0.216644	0.0806007	0.390713	0.00118076	-0.00280481	0.982168	-0.306228	0.0123958	-0.12793	0.305993	0.0590492
A0A075B6S9	Probable non-functional immunoglobulinn kappa variable 1-37 [OS=Homo sapiens]	IGKV1-37	blue	-0.200372	0.106716	-0.253031	0.0403795	-0.300262	0.0143037	0.305602	0.0125851	0.432355	0.000288626	-0.281267	0.0221514	0.17486	0.160238	-0.0772401	0.537608	0.0473393	0.705839	-0.415577	0.00052043	-0.128254	0.30476	-0.0298013
P03950	Angiogenin [OS=Homo sapiens]	ANG	grey	-0.0854073	0.495339	-0.375934	0.00186635	-0.533814	3.91907e-06	0.25795	0.0365207	0.316505	0.00962275	0.190898	0.124688	0.530758	4.5555e-06	0.443131	0.000194431	0.00664678	0.957758	-0.450039	0.000149879	-0.128539	0.303678	0.227099
P01859-1	Isoform 1 of Immunoglobulin heavy constant gamma 2 [OS=Homo sapiens]	IGHG2	yellow	-0.285498	0.020143	-0.459863	0.000102518	-0.488625	3.14781e-05	0.69411	1.03069e-10	0.543778	2.37462e-06	-0.17217	0.166868	0.176164	0.157095	-0.0946837	0.449518	0.04023	0.748426	-0.505906	1.46926e-05	-0.128597	0.303458	-0.0133771
Q8NBS9	Thioredoxin domain-containing protein 5 [OS=Homo sapiens]	TXNDC5	grey	0.168926	0.175129	0.439283	0.000224224	0.485533	3.59227e-05	-0.333065	0.00628319	-0.318353	0.00918591	-0.237748	0.054577	-0.2204	0.0753606	-0.284242	0.0207225	0.063041	0.615061	0.262531	0.0332069	-0.129113	0.301504	0.0370929
A0A0C4DH34	Immunoglobulin heavy variable 4-28 [OS=Homo sapiens]	IGHV4-28	blue	-0.322615	0.00824411	-0.551585	1.58548e-06	-0.601528	9.22118e-08	0.603894	7.96112e-08	0.623335	2.27122e-08	0.0203909	0.870905	0.276449	0.024643	0.0463798	0.711538	-0.0136114	0.913621	-0.522365	6.83566e-06	-0.129725	0.299201	0.110279
Q6ZVL6	UPF0606 protein KIAA1549L [OS=Homo sapiens]	KIAA1549L	turquoise	0.152022	0.223023	0.593664	1.49033e-07	0.733822	2.39735e-12	-0.45956	0.000103741	-0.511677	1.12857e-05	-0.232153	0.0606966	-0.540779	2.76569e-06	-0.22877	0.0646586	-0.0530376	0.672335	0.471927	6.32811e-05	-0.130681	0.295624	-0.211028
Q9Y281	Cofilin-2 [OS=Homo sapiens]	CFL2	blue	-0.0372203	0.766692	-0.300913	0.014084	-0.372127	0.00209289	0.293337	0.0168303	0.401242	0.000841058	-0.0952642	0.446731	0.166679	0.181023	0.0121855	0.922641	0.35048	0.00391379	-0.37748	0.00178081	-0.131008	0.294407	-0.0460842
Q9BZV3	Interphotoreceptor matrix proteoglycan 2 [OS=Homo sapiens]	IMPG2	grey	-0.277861	0.0238892	-0.320603	0.00867773	-0.280981	0.022293	0.223039	0.0718444	0.276279	0.0247348	0.0474916	0.704936	0.379049	0.00169765	0.126908	0.309908	-0.125992	0.31344	-0.258346	0.0362234	-0.131431	0.292835	0.233947
P53041	Serine/threonine-protein phosphatase 5 [OS=Homo sapiens]	PPP5C	red	0.44503	0.000181108	0.66826	8.75747e-10	0.562225	8.99104e-07	-0.412253	0.000582813	-0.457051	0.000114423	-0.283772	0.0209429	-0.337043	0.00565222	-0.114526	0.359847	0.151127	0.225791	0.292976	0.0169721	-0.131458	0.292735	-0.0623917
O00168	Phospholemman [OS=Homo sapiens]	FXYD1	grey	-0.307082	0.0121417	-0.502812	1.68915e-05	-0.488491	3.16602e-05	0.381727	0.00156366	0.439948	0.000218794	0.0848374	0.498231	0.313342	0.010412	0.28615	0.019848	-0.0668192	0.593988	-0.446749	0.000169774	-0.131663	0.291976	0.0186052
P01597	Immunoglobulin kappa variable 1-39 [OS=Homo sapiens]	IGKV1-39	blue	-0.267454	0.0299308	-0.522714	6.7227e-06	-0.572936	4.9773e-07	0.456663	0.000116166	0.660656	1.57943e-09	-0.232777	0.059988	0.311386	0.0109281	-0.0390462	0.755595	0.0285047	0.820272	-0.557167	1.1803e-06	-0.132071	0.290471	-0.0797115
Q9NY97	N-acetyllactosaminide beta-1,3-N-acetylglucosaminyltransferase 2 [OS=Homo sapiens]	B3GNT2	grey	-0.0846868	0.498996	0.196432	0.11393	0.322324	0.00830571	-0.0942206	0.451749	-0.132455	0.289059	-0.165536	0.184077	-0.315646	0.00983175	-0.263172	0.0327645	-0.0958401	0.443976	0.183637	0.139957	-0.132796	0.287808	-0.15885
A0A0B4J1V0	Immunoglobulin heavy variable 3-15 [OS=Homo sapiens]	IGHV3-15	yellow	-0.283294	0.0211689	-0.306255	0.0123878	-0.246049	0.0464315	0.54404	2.34297e-06	0.308489	0.0117328	-0.150974	0.226265	0.103359	0.408882	-0.110848	0.375585	-0.216913	0.0802165	-0.287391	0.019296	-0.133058	0.286849	-0.0661801
Q9H1U4	Multiple epidermal growth factor-like domains protein 9 [OS=Homo sapiens]	MEGF9	turquoise	0.043492	0.728784	0.497923	2.09984e-05	0.630255	1.423e-08	-0.307932	0.0118931	-0.329734	0.00685823	-0.356825	0.00327209	-0.423367	0.00039731	-0.422653	0.000407373	-0.00601633	0.961761	0.316936	0.00951917	-0.133077	0.286781	-0.155707
P24821	Tenascin [OS=Homo sapiens]	TNC	grey	-0.00660874	0.957999	-0.178853	0.150757	-0.258055	0.0364412	0.193651	0.119243	0.20463	0.0993226	0.0755592	0.546522	0.1249	0.317686	0.182559	0.142337	0.1497	0.230254	-0.211053	0.0889312	-0.13312	0.286623	0.000292084
Q8IZS8	Voltage-dependent calcium channel subunit alpha-2/delta-3 [OS=Homo sapiens]	CACNA2D3	turquoise	0.163513	0.189571	0.593699	1.48719e-07	0.795803	1.41407e-15	-0.422584	0.000408354	-0.468586	7.24572e-05	-0.304386	0.0129599	-0.678725	3.77981e-10	-0.427413	0.000344453	-0.0773641	0.536953	0.522598	6.75985e-06	-0.133809	0.284114	-0.38098
P0DJI8	Serum amyloid A-1 protein [OS=Homo sapiens]	SAA1	grey	-0.154619	0.215123	-0.154452	0.215624	-0.151094	0.225891	0.259297	0.0355186	0.260337	0.0347614	-0.059531	0.63492	0.00821084	0.94783	0.0269777	0.829752	-0.0734378	0.557872	-0.200465	0.106549	-0.134472	0.281713	-0.00489352
P01860-1	Isoform 1 of Immunoglobulin heavy constant gamma 3 [OS=Homo sapiens]	IGHG3	yellow	-0.335318	0.00591861	-0.499488	1.95925e-05	-0.494821	2.40673e-05	0.59208	1.63908e-07	0.56686	6.97891e-07	-0.132788	0.287839	0.256487	0.0376344	0.0109845	0.930245	-0.0190677	0.879218	-0.514938	9.70222e-06	-0.134577	0.281335	-0.0493325
O43736	Integral membrane protein 2A [OS=Homo sapiens]	ITM2A	grey	-0.114576	0.359637	-0.135823	0.276863	-0.13644	0.274665	0.132861	0.287569	0.133123	0.28661	-0.00343563	0.978158	0.0741731	0.553926	-0.00482207	0.969348	-0.0303515	0.808841	-0.125074	0.317008	-0.135415	0.278321	0.0776992
P0DMV9	Heat shock 70 kDa protein 1B [OS=Homo sapiens]	HSPA1B	grey	0.146323	0.241061	-0.0035768	0.977261	-0.109567	0.381162	0.133812	0.284101	0.132585	0.288582	-0.203046	0.102024	-0.0406801	0.745706	-0.0473524	0.705762	0.29793	0.0151155	-0.183124	0.141087	-0.136571	0.274198	-0.158228
Q14508	WAP four-disulfide core domain protein 2 [OS=Homo sapiens]	WFDC2	turquoise	0.147822	0.236221	0.598741	1.09473e-07	0.749884	4.30546e-13	-0.424698	0.00037916	-0.547742	1.93676e-06	-0.249947	0.0429673	-0.451421	0.00014218	-0.156224	0.210342	-0.0519916	0.678441	0.43016	0.000312307	-0.136879	0.27311	-0.122852
O60512	Beta-1,4-galactosyltransferase 3 [OS=Homo sapiens]	B4GALT3	grey	-0.0410384	0.743543	-0.139347	0.264473	-0.122422	0.327457	0.168345	0.17664	0.160579	0.197745	-0.137712	0.270172	0.0697899	0.577649	-0.197264	0.112375	-0.0263034	0.833946	-0.146692	0.239861	-0.137254	0.271786	0.0536107
Q96RW7	Hemicentin-1 [OS=Homo sapiens]	HMCN1	blue	-0.170153	0.17197	-0.32214	0.00834464	-0.417996	0.000478907	0.271056	0.0277085	0.354045	0.00354079	0.0289377	0.817588	0.36607	0.00250433	0.256597	0.0375503	0.240911	0.0513459	-0.414871	0.000533135	-0.137264	0.27175	0.240889
P29279	CCN family member 2 [OS=Homo sapiens]	CCN2	grey	0.394251	0.00105487	0.519613	7.79038e-06	0.454829	0.00012472	-0.252713	0.04064	-0.32627	0.00750472	-0.346418	0.00438094	-0.290285	0.0180601	-0.248284	0.0444178	0.507113	1.39094e-05	0.194477	0.117645	-0.137413	0.271223	0.100328
O60476	Mannosyl-oligosaccharide 1,2-alpha-mannosidase IB [OS=Homo sapiens]	MAN1A2	grey	0.0653252	0.602282	0.22865	0.0648026	0.353686	0.00357687	-0.0775014	0.536229	-0.129128	0.30145	-0.295836	0.0158778	-0.379917	0.00165314	-0.259593	0.0353021	-0.0292238	0.815816	0.147603	0.236922	-0.137429	0.271169	-0.265796
Q6NUJ2	Uncharacterized protein C11orf87 [OS=Homo sapiens]	C11orf87	turquoise	0.0818575	0.513495	0.516302	9.10339e-06	0.691651	1.27547e-10	-0.372228	0.00208656	-0.44774	0.000163537	-0.313061	0.0104849	-0.488744	3.13185e-05	-0.333925	0.00614178	-0.0718354	0.56652	0.429935	0.000314837	-0.138	0.269161	-0.342642
Q9NQX5	Neural proliferation differentiation and control protein 1 [OS=Homo sapiens]	NPDC1	turquoise	0.197674	0.111616	0.621993	2.48337e-08	0.796642	1.25686e-15	-0.458305	0.000108966	-0.503777	1.6175e-05	-0.339946	0.00522763	-0.54617	2.10044e-06	-0.382539	0.00152499	-0.0507057	0.685974	0.461688	9.54125e-05	-0.138196	0.268475	-0.237686
Q14766	Latent-transforming growth factor beta-binding protein 1 [OS=Homo sapiens]	LTBP1	pink	0.139153	0.265144	0.0526967	0.674323	-0.0675282	0.590069	0.0197337	0.875033	-0.0112546	0.928534	-0.0963619	0.441487	0.240239	0.0520188	0.0910924	0.466973	0.604364	7.7307e-08	-0.192764	0.120977	-0.138825	0.266281	0.332319
Q9NPF0	CD320 antigen [OS=Homo sapiens]	CD320	grey	0.0651445	0.603289	-0.159169	0.201763	-0.318378	0.00918009	0.219523	0.0765595	0.192058	0.122371	-0.0910426	0.467218	0.213263	0.0855613	0.0835823	0.504631	0.213177	0.0856907	-0.342308	0.00490327	-0.138842	0.266225	0.0722896
A0A087WW87	Immunoglobulin kappa variable 2-40 [OS=Homo sapiens]	IGKV2-40	yellow	-0.349763	0.00399292	-0.52405	6.30628e-06	-0.510322	1.20119e-05	0.676154	4.66098e-10	0.605996	6.97956e-08	-0.0916484	0.464247	0.203167	0.101817	0.0389931	0.755917	-0.105425	0.399527	-0.536377	3.45046e-06	-0.139033	0.265559	0.00246627
P24043	Laminin subunit alpha-2 [OS=Homo sapiens]	LAMA2	grey	-0.105401	0.399637	-0.268418	0.029322	-0.331168	0.00660521	0.213265	0.0855585	0.185609	0.135678	0.0556654	0.657092	0.426225	0.000359257	0.143768	0.249462	0.0351475	0.779347	-0.34992	0.00397544	-0.139278	0.26471	0.324067
Q9NY33	Dipeptidyl peptidase 3 [OS=Homo sapiens]	DPP3	grey	0.155516	0.21244	0.205683	0.0975561	0.0724547	0.56317	-0.0550588	0.660598	-0.0777831	0.534744	0.0287498	0.818753	0.0486927	0.697828	0.122976	0.325258	0.0630802	0.61484	0.042261	0.736176	-0.139495	0.263961	0.128479
O15232	Matrilin-3 [OS=Homo sapiens]	MATN3	grey	-0.162109	0.19345	-0.334946	0.00597749	-0.242851	0.0494423	0.240404	0.0518526	0.306221	0.0123982	0.000904255	0.994251	0.0902377	0.471181	0.0478917	0.702566	0.041377	0.741501	-0.25761	0.0367769	-0.140098	0.261879	-0.197158
Q8IZJ3	C3 and PZP-like alpha-2-macroglobulin domain-containing protein 8 [OS=Homo sapiens]	CPAMD8	grey	-0.168765	0.175546	-0.461034	9.7904e-05	-0.550243	1.70077e-06	0.313984	0.0102474	0.359483	0.0030324	0.153792	0.217616	0.557896	1.13522e-06	0.302625	0.01352	0.0349755	0.780399	-0.485619	3.57904e-05	-0.140186	0.261576	0.316119
P00915	Carbonic anhydrase 1 [OS=Homo sapiens]	CA1	grey	-0.198488	0.11012	-0.359985	0.00298886	-0.338409	0.00544882	0.274567	0.0256787	0.365686	0.00253269	0.0129873	0.917568	0.179533	0.149185	0.133393	0.285626	0.071703	0.567237	-0.323889	0.00797942	-0.140723	0.259736	-0.00646064
P07998	Ribonuclease pancreatic [OS=Homo sapiens]	RNASE1	grey	0.225577	0.0685872	0.341999	0.00494466	0.322163	0.0083399	-0.106901	0.392923	-0.170732	0.170494	-0.329738	0.00685744	-0.291706	0.0174783	-0.27041	0.0280969	0.138646	0.266905	0.0985162	0.431297	-0.141515	0.257038	-0.196107
O75487	Glypican-4 [OS=Homo sapiens]	GPC4	grey	-0.319121	0.00900967	-0.563376	8.44619e-07	-0.508464	1.30788e-05	0.45791	0.000110657	0.443418	0.000192357	0.099915	0.424752	0.187218	0.132261	0.0963713	0.441443	-0.111646	0.372135	-0.363992	0.00266123	-0.141945	0.25558	-0.133791
Q8TEA8	D-aminoacyl-tRNA deacylase 1 [OS=Homo sapiens]	DTD1	grey	0.177869	0.153053	0.454139	0.000128086	0.410468	0.000619039	-0.149686	0.230296	-0.216592	0.0806755	-0.25741	0.0369284	-0.253128	0.0403002	-0.276696	0.0245097	0.0762422	0.542891	0.142995	0.252043	-0.141946	0.255575	-0.0224297
Q9H159	Cadherin-19 [OS=Homo sapiens]	CDH19	grey	-0.229485	0.0638048	-0.368189	0.0023528	-0.385248	0.00140202	0.367769	0.00238216	0.378054	0.00174999	-0.138945	0.265864	0.29396	0.0165885	0.034923	0.780721	0.0170631	0.891835	-0.447099	0.00016755	-0.142333	0.25427	0.0575688
P07996	Thrombospondin-1 [OS=Homo sapiens]	THBS1	pink	0.156877	0.208417	-0.014464	0.908234	-0.129197	0.301187	0.0701777	0.575531	0.161989	0.193785	-0.0432623	0.730161	0.0168464	0.893201	0.0908818	0.468008	0.380261	0.00163578	-0.144651	0.246535	-0.142449	0.25388	-0.085378
O75747	Phosphatidylinositol 3-kinase C2 domain-containing subunit gamma [OS=Homo sapiens]	PIK3C2G	blue	-0.308121	0.0118384	-0.474093	5.79178e-05	-0.530298	4.65917e-06	0.42519	0.000372645	0.535694	3.56984e-06	-0.0303791	0.808671	0.410885	0.000610395	0.123986	0.321268	-0.094786	0.449027	-0.502549	1.70916e-05	-0.142619	0.253308	0.0471536
P05452	Tetranectin [OS=Homo sapiens]	CLEC3B	grey	0.00215402	0.986305	0.233272	0.0594301	0.311163	0.0109883	-0.0472292	0.706493	-0.169771	0.172949	-0.140349	0.261017	-0.0889184	0.477715	-0.141549	0.256922	-0.0432908	0.72999	0.138298	0.268119	-0.142868	0.252471	0.0951487
P34741	Syndecan-2 [OS=Homo sapiens]	SDC2	grey	-0.138944	0.265867	-0.336815	0.00568675	-0.429497	0.000319803	0.317334	0.00942454	0.408688	0.000657197	-0.0134566	0.9146	0.24985	0.0430509	0.129772	0.299024	0.208311	0.0932579	-0.428539	0.000330931	-0.143109	0.251664	0.212486
P02747	Complement C1q subcomponent subunit C [OS=Homo sapiens]	C1QC	grey	-0.121344	0.331767	-0.0676333	0.58949	-0.0143932	0.908681	0.240418	0.051839	0.0934095	0.45567	-0.138642	0.266919	0.04797	0.702102	-0.104934	0.401741	0.0925705	0.459745	-0.156084	0.210756	-0.143154	0.251511	-0.0126869
P08582	Melanotransferrin [OS=Homo sapiens]	MELTF	grey	-0.260797	0.0344305	-0.140559	0.260298	-0.0470435	0.707595	0.252033	0.0412023	0.213872	0.0846506	-0.0352999	0.778415	-0.0312883	0.803058	-0.236642	0.0557449	-0.26085	0.0343923	-0.11098	0.375012	-0.1432	0.251359	-0.0588133
Q92686	Neurogranin [OS=Homo sapiens]	NRGN	red	0.616958	3.45936e-08	0.78216	8.92262e-15	0.641376	6.54938e-09	-0.554982	1.32568e-06	-0.572159	5.19915e-07	-0.278807	0.0233955	-0.37543	0.00189501	-0.172487	0.166077	0.189545	0.127433	0.433148	0.000280474	-0.143549	0.250191	-0.0597062
P07737	Profilin-1 [OS=Homo sapiens]	PFN1	pink	0.344057	0.00467461	0.199484	0.108309	-0.0169177	0.892751	-0.0739829	0.554945	-0.0717178	0.567157	-0.206832	0.0956577	0.147205	0.238202	-0.0444784	0.722878	0.713526	1.7736e-11	-0.168223	0.176956	-0.14367	0.24979	0.261403
Q16799	Reticulon-1 [OS=Homo sapiens]	RTN1	red	0.588673	2.00782e-07	0.669729	7.79856e-10	0.468675	7.21963e-05	-0.396704	0.000974825	-0.38105	0.0015966	-0.249131	0.0436737	-0.405501	0.000730885	-0.210424	0.0899092	0.125615	0.314902	0.299039	0.0147248	-0.14423	0.24793	-0.138514
A0A0B4J2D9	Immunoglobulin kappa variable 1D-13 [OS=Homo sapiens]	IGKV1D-13	grey	-0.165814	0.18333	-0.319628	0.00889477	-0.337282	0.00561613	0.27197	0.0271673	0.38333	0.0014881	-0.0729978	0.560241	0.113739	0.363182	-0.0700694	0.576122	0.00464345	0.970483	-0.308697	0.0116732	-0.144238	0.247902	-0.0629624
Q13634	Cadherin-18 [OS=Homo sapiens]	CDH18	grey	0.191447	0.123587	0.509605	1.24141e-05	0.589329	1.93127e-07	-0.297889	0.0151302	-0.377375	0.00178653	-0.234302	0.0582838	-0.580867	3.1687e-07	-0.343389	0.00476083	-0.00194491	0.987634	0.389992	0.00120805	-0.14436	0.247499	-0.390986
P23588	Eukaryotic translation initiation factor 4B [OS=Homo sapiens]	EIF4B	turquoise	0.20196	0.103909	0.499804	1.93194e-05	0.579306	3.46654e-07	-0.215584	0.0821313	-0.333071	0.00628218	-0.38309	0.0014992	-0.534423	3.8025e-06	-0.374998	0.00191993	-0.00552169	0.964903	0.228468	0.0650217	-0.145144	0.244911	-0.298902
P11215	Integrin alpha-M [OS=Homo sapiens]	ITGAM	grey	0.144856	0.245859	-0.116488	0.351622	-0.302017	0.0137181	0.291959	0.0173766	0.37679	0.00181854	-0.0775723	0.535855	0.0981662	0.432943	-0.0328999	0.793133	-0.0307952	0.806101	-0.271834	0.0272477	-0.145164	0.244846	-0.162907
A0A0C4DH68	Immunoglobulin kappa variable 2-24 [OS=Homo sapiens]	IGKV2-24	yellow	-0.384061	0.00145476	-0.464801	8.43305e-05	-0.444267	0.000186358	0.688832	1.62419e-10	0.494416	2.44969e-05	-0.141782	0.25613	0.296927	0.0154767	-0.0380842	0.761435	-0.100295	0.422983	-0.45181	0.00014008	-0.145575	0.243499	0.0369339
P80748	Immunoglobulin lambda variable 3-21 [OS=Homo sapiens]	IGLV3-21	grey	-0.229885	0.0633301	-0.268861	0.0290456	-0.268651	0.0291763	0.355635	0.00338475	0.322202	0.00833149	-0.0154871	0.901774	0.119372	0.339744	-0.0392484	0.754369	-0.0444912	0.722801	-0.239999	0.0522613	-0.145761	0.242892	-0.0173637
A0A075B6R2	Immunoglobulin heavy variable 4-4 [OS=Homo sapiens]	IGHV4-4	yellow	-0.193139	0.120241	-0.266416	0.0305977	-0.265785	0.0310099	0.464784	8.43875e-05	0.332013	0.00645996	-0.205564	0.097755	0.155192	0.213406	-0.0462082	0.712559	0.0498521	0.690992	-0.366361	0.00248303	-0.146867	0.239295	0.107433
Q16706	Alpha-mannosidase 2 [OS=Homo sapiens]	MAN2A1	grey	0.0508369	0.685204	0.342543	0.00487204	0.409109	0.000647993	-0.198205	0.110639	-0.231203	0.0617891	-0.247412	0.0451946	-0.162347	0.192789	-0.159266	0.201484	-0.0868768	0.487921	0.222529	0.0725133	-0.147028	0.238776	-0.0929597
P36957	Dihydrolipoyllysine-residue succinyltransferase component of 2-oxoglutarate dehydrogenase complex, mitochondrial [OS=Homo sapiens]	DLST	grey	0.205373	0.0980731	0.397456	0.000951417	0.392136	0.00112859	-0.198019	0.110979	-0.130712	0.295508	-0.34305	0.00480505	-0.305027	0.0127612	-0.405809	0.000723464	-0.0173505	0.890024	0.144245	0.247878	-0.147219	0.238158	-0.170232
Q16610	Extracellular matrix protein 1 [OS=Homo sapiens]	ECM1	grey	0.0390646	0.755483	0.282242	0.0216743	0.454159	0.000127987	-0.252863	0.0405173	-0.234286	0.0583014	-0.273894	0.0260573	-0.411454	0.000598782	-0.337983	0.00551148	0.027987	0.823484	0.202016	0.103811	-0.14746	0.237384	-0.123793
Q92932	Receptor-type tyrosine-protein phosphatase N2 [OS=Homo sapiens]	PTPRN2	turquoise	0.0819334	0.513103	0.617735	3.28825e-08	0.864205	9.25526e-21	-0.46309	9.02628e-05	-0.561428	9.38806e-07	-0.328836	0.007021	-0.605777	7.07628e-08	-0.367666	0.00238942	-0.0699355	0.576853	0.528742	5.02669e-06	-0.147678	0.236681	-0.223998
P13797	Plastin-3 [OS=Homo sapiens]	PLS3	grey	0.0373457	0.765928	-0.104565	0.403405	-0.136584	0.274153	0.220453	0.075288	0.179874	0.148402	-0.25994	0.0350486	0.043421	0.729209	-0.319875	0.00883931	0.468469	7.28007e-05	-0.185967	0.134911	-0.147882	0.236027	0.0388335
Q4ZHG4	Fibronectin type III domain-containing protein 1 [OS=Homo sapiens]	FNDC1	grey	-0.0089556	0.943106	-0.217215	0.079786	-0.390508	0.00118845	0.108439	0.38611	0.295127	0.0161433	0.0391536	0.754944	0.462367	9.28847e-05	0.16104	0.196446	0.177203	0.154624	-0.438448	0.00023122	-0.148035	0.235537	0.241438
Q9UNN8	Endothelial protein C receptor [OS=Homo sapiens]	PROCR	grey	0.0559126	0.655665	0.1343	0.282334	0.184749	0.137531	-0.0815659	0.515002	-0.103408	0.408658	-0.282795	0.0214072	-0.141796	0.256085	-0.229299	0.0640252	0.0655033	0.601291	0.00329048	0.979081	-0.148197	0.235019	-0.0533755
A0A0A0MT89	Immunoglobulin kappa joining 1 [OS=Homo sapiens]	IGKJ1	yellow	-0.439192	0.00022498	-0.552422	1.51738e-06	-0.493609	2.53748e-05	0.617645	3.30767e-08	0.4962	2.26545e-05	0.0770254	0.538743	0.25565	0.0382849	0.126067	0.313151	-0.0599914	0.6323	-0.427831	0.000339373	-0.148575	0.233815	0.0516552
P01213	Proenkephalin-B [OS=Homo sapiens]	PDYN	grey	-0.233197	0.0595144	0.0182651	0.884266	0.257857	0.0365903	-0.145473	0.243834	-0.121948	0.329349	-0.0909538	0.467654	-0.148897	0.232792	-0.103107	0.41003	-0.131657	0.292001	0.171243	0.169198	-0.148721	0.233351	-0.0509965
Q99731	C-C motif chemokine 19 [OS=Homo sapiens]	CCL19	grey	0.135712	0.277259	0.0737904	0.555978	-0.00758452	0.951805	0.0474623	0.70511	-0.0161599	0.897529	0.00820567	0.947863	0.0602042	0.631091	0.111419	0.373114	0.0331397	0.791659	-0.0763212	0.542472	-0.148866	0.232891	0.107171
P35590	Tyrosine-protein kinase receptor Tie-1 [OS=Homo sapiens]	TIE1	grey	-0.134776	0.280615	0.0191146	0.878923	0.154799	0.214582	-0.0909889	0.467481	0.0172853	0.890435	-0.117809	0.34615	-0.173432	0.163734	-0.19108	0.124322	-0.190646	0.125197	0.0350186	0.780136	-0.148995	0.232481	-0.235405
O95390	Growth/differentiation factor 11 [OS=Homo sapiens]	GDF11	grey	-0.196934	0.112991	-0.483685	3.88487e-05	-0.523158	6.58146e-06	0.423945	0.000389337	0.495432	2.34317e-05	-0.111476	0.37287	0.362632	0.00276867	0.0877472	0.483556	0.0839863	0.502567	-0.558034	1.12685e-06	-0.150028	0.229224	0.0721986
O43157	Plexin-B1 [OS=Homo sapiens]	PLXNB1	blue	-0.218344	0.0781935	-0.482275	4.12284e-05	-0.555463	1.29229e-06	0.549832	1.73759e-06	0.604093	7.86286e-08	0.0226832	0.856539	0.223582	0.0711374	-0.062509	0.618054	0.0117462	0.925422	-0.459889	0.000102412	-0.151415	0.224896	-0.0628127
P78417	Glutathione S-transferase omega-1 [OS=Homo sapiens]	GSTO1	grey	0.382036	0.00154884	0.407794	0.000677168	0.310578	0.0111474	-0.2519	0.0413127	-0.198165	0.110712	-0.166058	0.182676	-0.258141	0.0363772	-0.17279	0.165322	0.0518668	0.67917	0.159091	0.201988	-0.152085	0.222828	-0.102453
O75368	Adapter SH3BGRL [OS=Homo sapiens]	SH3BGRL	red	0.494759	2.41323e-05	0.572962	4.97017e-07	0.440101	0.000217565	-0.320138	0.00878061	-0.364956	0.00258739	-0.312197	0.0107115	-0.325227	0.00770961	-0.225402	0.0688076	0.489243	3.06534e-05	0.178834	0.150801	-0.152142	0.222653	0.0348742
P12821	Angiotensin-converting enzyme [OS=Homo sapiens]	ACE	grey	-0.167064	0.180001	-0.0652085	0.602932	0.0533408	0.67057	0.115845	0.354305	0.172474	0.166108	-0.0927798	0.458726	-0.257029	0.0372188	-0.315134	0.00995832	-0.0690401	0.581753	0.0456031	0.716163	-0.152299	0.22217	-0.351722
P05546	Heparin cofactor 2 [OS=Homo sapiens]	SERPIND1	blue	-0.303779	0.0131506	-0.578671	3.59504e-07	-0.618699	3.08693e-08	0.552486	1.51228e-06	0.733475	2.48463e-12	-0.0327211	0.794233	0.298811	0.0148042	-0.00477217	0.969665	-0.127345	0.30823	-0.518652	8.15196e-06	-0.152483	0.221606	0.0209017
P30044	Peroxiredoxin-5, mitochondrial [OS=Homo sapiens]	PRDX5	grey	-0.0827977	0.508653	-0.335161	0.00594343	-0.413572	0.000557275	0.285005	0.0203689	0.426309	0.000358195	0.0310246	0.804685	0.282656	0.021474	0.22457	0.0698647	0.116348	0.352206	-0.374786	0.00193224	-0.152573	0.221328	0.0727202
Q16849	Receptor-type tyrosine-protein phosphatase-like N [OS=Homo sapiens]	PTPRN	turquoise	0.118522	0.343218	0.63855	8.00065e-09	0.889682	1.80029e-23	-0.495471	2.33909e-05	-0.594232	1.44015e-07	-0.362114	0.00281057	-0.626944	1.78228e-08	-0.410915	0.000609779	-0.0511321	0.683472	0.549096	1.80541e-06	-0.154797	0.214588	-0.242447
P23381	Tryptophan--tRNA ligase, cytoplasmic [OS=Homo sapiens]	WARS1	blue	-0.0276741	0.825426	-0.286551	0.0196682	-0.416024	0.000512508	0.329822	0.00684239	0.474368	5.7267e-05	-0.163313	0.19012	0.115128	0.357311	-0.0328487	0.793448	0.302792	0.0134659	-0.423831	0.0003909	-0.15498	0.21404	0.0579081
Q6IBS0	Twinfilin-2 [OS=Homo sapiens]	TWF2	grey	-0.0832392	0.506388	-0.28538	0.0201969	-0.304551	0.0129085	0.254335	0.0393249	0.32253	0.00826201	-0.0835973	0.504554	0.168811	0.175426	0.0930654	0.457339	-0.0330037	0.792495	-0.325255	0.007704	-0.155139	0.213565	0.0528012
P35443	Thrombospondin-4 [OS=Homo sapiens]	THBS4	grey	0.179999	0.148116	0.139581	0.26366	0.0308347	0.805857	-0.00385718	0.975479	0.032502	0.795581	-0.161751	0.194449	0.00548352	0.965146	-0.0967125	0.43982	0.10773	0.389242	-0.0896599	0.474036	-0.155153	0.213524	-0.0416117
P49720	Proteasome subunit beta type-3 [OS=Homo sapiens]	PSMB3	grey	0.0221853	0.859656	-0.14828	0.234755	-0.169447	0.173783	0.185292	0.136358	0.30262	0.0135216	-0.181324	0.145104	-0.0615873	0.623254	-0.212743	0.0863445	0.0468232	0.708902	-0.177572	0.153752	-0.155557	0.212321	-0.108926
O43916	Carbohydrate sulfotransferase 1 [OS=Homo sapiens]	CHST1	grey	-0.0446667	0.721752	0.0816059	0.514795	0.188829	0.128903	-0.0617119	0.62255	-0.011756	0.92536	-0.00704007	0.955261	-0.242579	0.0497054	-0.233272	0.0594298	-0.0816235	0.514704	0.128247	0.304786	-0.155981	0.21106	-0.146804
A0A075B6K4	Immunoglobulin lambda variable 3-10 [OS=Homo sapiens]	IGLV3-10	yellow	-0.205667	0.0975828	-0.288333	0.018886	-0.370175	0.00221831	0.542162	2.57842e-06	0.46612	8.0003e-05	-0.101967	0.415255	0.0688357	0.582874	-0.0290951	0.816614	-0.139642	0.263451	-0.39625	0.000989209	-0.156169	0.210504	-0.0705067
O60462-3	Isoform A17 of Neuropilin-2 [OS=Homo sapiens]	NRP2	grey	-0.152631	0.221151	-0.0872256	0.48617	-0.0114605	0.927231	0.124553	0.319043	0.152564	0.221356	-0.228505	0.0649782	0.00306089	0.98054	-0.207671	0.0942903	-0.0861979	0.491341	-0.0938563	0.453507	-0.156499	0.20953	-0.0913643
Q6UX72	UDP-GlcNAc:betaGal beta-1,3-N-acetylglucosaminyltransferase 9 [OS=Homo sapiens]	B3GNT9	grey	-0.215915	0.0816503	-0.448046	0.000161656	-0.463888	8.74492e-05	0.388753	0.00125622	0.445517	0.000177825	-0.0211721	0.866005	0.191597	0.123289	0.0263131	0.833886	-0.0416552	0.739824	-0.4098	0.000633126	-0.156977	0.208123	-0.00901387
Q9UIQ6	Leucyl-cystinyl aminopeptidase [OS=Homo sapiens]	LNPEP	grey	-0.189637	0.127244	-0.216772	0.0804174	-0.220652	0.0750182	0.295223	0.016107	0.299015	0.014733	-0.00461723	0.970649	0.0606909	0.628328	0.0922764	0.461178	-0.232278	0.0605546	-0.135707	0.277277	-0.157459	0.206713	-0.0889668
A0A075B6Q5	Immunoglobulin heavy variable 3-64 [OS=Homo sapiens]	IGHV3-64	yellow	-0.357866	0.00317632	-0.484631	3.73245e-05	-0.505862	1.47222e-05	0.709037	2.69803e-11	0.558668	1.08922e-06	-0.125174	0.316616	0.21158	0.0881181	-0.056785	0.650639	-0.0108503	0.931095	-0.485742	3.56044e-05	-0.158084	0.204895	-0.00309992
P20742	Pregnancy zone protein [OS=Homo sapiens]	PZP	grey	-0.209908	0.0907178	-0.168297	0.176763	-0.114999	0.357856	0.279295	0.023144	0.336938	0.00566807	-0.116469	0.351701	-0.122133	0.32861	-0.0237642	0.84978	-0.00977303	0.937922	-0.152967	0.220125	-0.158568	0.203492	-0.312718
Q9BY79	Membrane frizzled-related protein [OS=Homo sapiens]	MFRP	grey	-0.151478	0.2247	-0.463017	9.0526e-05	-0.524607	6.13984e-06	0.296347	0.0156886	0.365232	0.00256657	0.114255	0.360992	0.478874	4.75354e-05	0.397246	0.0009579	-0.0140952	0.910564	-0.465826	8.09471e-05	-0.158838	0.202714	0.233117
P51149	Ras-related protein Rab-7a [OS=Homo sapiens]	RAB7A	grey	-0.239183	0.0530914	-0.345613	0.00447918	-0.356734	0.00328056	0.253173	0.0402632	0.291032	0.0177524	0.12708	0.309246	0.26921	0.0288294	0.253793	0.0397608	0.044861	0.720591	-0.354375	0.00350782	-0.158984	0.202295	0.0179796
P16112	Aggrecan core protein [OS=Homo sapiens]	ACAN	grey	-0.197788	0.111406	-0.301522	0.013881	-0.282779	0.0214151	0.299309	0.0146307	0.39936	0.000894383	-0.196558	0.113694	0.131383	0.293013	-0.0809625	0.518126	0.321056	0.00857839	-0.342066	0.00493563	-0.159288	0.201421	-0.0342011
Q9HBT6	Cadherin-20 [OS=Homo sapiens]	CDH20	grey	-0.0938728	0.453428	-0.0640267	0.609532	-0.0711107	0.570451	0.156752	0.208785	0.137837	0.269735	-0.0044393	0.97178	0.155999	0.211006	-0.110019	0.379187	-0.172391	0.166317	-0.0633854	0.613126	-0.159698	0.200249	-0.00831983
P48637	Glutathione synthetase [OS=Homo sapiens]	GSS	grey	0.438255	0.000232861	0.380351	0.0016313	0.148024	0.235574	-0.110323	0.377866	-0.119165	0.340586	-0.282976	0.0213204	-0.19216	0.12217	-0.230604	0.0624858	0.0301206	0.810268	0.0448339	0.720753	-0.159832	0.199867	-0.283187
P08670	Vimentin [OS=Homo sapiens]	VIM	grey	0.0855813	0.494457	-0.126662	0.310854	-0.237404	0.0549385	0.220729	0.074914	0.256493	0.03763	-0.123851	0.321799	0.012928	0.917943	0.00305202	0.980597	0.283972	0.020849	-0.282199	0.021695	-0.159865	0.199772	-0.0367796
Q68D85	Natural cytotoxicity triggering receptor 3 ligand 1 [OS=Homo sapiens]	NCR3LG1	grey	0.0749883	0.549565	0.00670835	0.957367	0.0168256	0.893332	0.06513	0.603369	0.0832786	0.506186	0.0022913	0.985432	-0.0251576	0.841083	-0.0350075	0.780203	-0.162228	0.193121	-0.0285122	0.820225	-0.16061	0.197658	-0.0206368
Q02747	Guanylin [OS=Homo sapiens]	GUCA2A	grey	-0.0961411	0.44254	-0.187335	0.132014	-0.242136	0.0501368	0.308014	0.0118695	0.366563	0.00246829	-0.155633	0.212094	0.112079	0.370272	-0.230512	0.0625937	0.10075	0.42087	-0.307691	0.0119632	-0.161722	0.194531	0.209339
P78310	Coxsackievirus and adenovirus receptor [OS=Homo sapiens]	CXADR	grey	0.10366	0.40751	0.342153	0.00492397	0.366445	0.00247687	-0.185179	0.136601	-0.243691	0.0486362	-0.212773	0.0862993	-0.215699	0.0819642	-0.220934	0.0746381	-0.105614	0.398679	0.170188	0.171881	-0.162714	0.191772	-0.0223181
P55287	Cadherin-11 [OS=Homo sapiens]	CDH11	grey	-0.0595784	0.63465	0.186187	0.134443	0.280686	0.0224398	-0.111097	0.374505	-0.114984	0.357917	-0.13459	0.281287	-0.097451	0.436319	-0.213061	0.0858648	-0.0979655	0.433889	0.12283	0.325834	-0.163366	0.189974	0.0999591
Q8WUJ3	Cell migration-inducing and hyaluronan-binding protein [OS=Homo sapiens]	CEMIP	grey	-0.197366	0.112186	-0.315075	0.009973	-0.371925	0.00210558	0.309377	0.0114809	0.380425	0.0016276	-0.0518734	0.679131	0.180817	0.146251	0.0155029	0.901674	0.0568921	0.650023	-0.364458	0.00262535	-0.164346	0.187294	0.00202304
P01615	Immunoglobulin kappa variable 2D-28 [OS=Homo sapiens]	IGKV2D-28	yellow	-0.438004	0.000235023	-0.531545	4.38278e-06	-0.509273	1.26043e-05	0.739891	1.27166e-12	0.553879	1.40533e-06	-0.144989	0.245422	0.303659	0.0131885	-0.049803	0.691281	-0.0584677	0.640988	-0.578307	3.67081e-07	-0.164369	0.187231	0.0758546
A0A075B6J1	Immunoglobulin lambda variable 5-37 [OS=Homo sapiens]	IGLV5-37	blue	-0.402639	0.000803375	-0.466719	7.81048e-05	-0.419176	0.000459778	0.539127	3.00624e-06	0.535188	3.66084e-06	-0.216967	0.0801383	0.159911	0.199642	-0.244247	0.0481089	-0.188803	0.128957	-0.420957	0.000432211	-0.164621	0.186546	-0.118071
P01709	Immunoglobulin lambda variable 2-8 [OS=Homo sapiens]	IGLV2-8	yellow	-0.381823	0.00155907	-0.444442	0.000185136	-0.375979	0.00186382	0.675197	5.03666e-10	0.508581	1.30095e-05	-0.121365	0.331684	0.159983	0.199436	-0.0397211	0.751505	-0.141384	0.257481	-0.38805	0.00128431	-0.165406	0.184425	-0.0228445
P12111	Collagen alpha-3(VI) chain [OS=Homo sapiens]	COL6A3	blue	-0.308224	0.0118087	-0.423174	0.000400007	-0.47008	6.82109e-05	0.432875	0.000283258	0.517621	8.55723e-06	-0.122218	0.32827	0.252057	0.0411824	-0.0507966	0.685441	-0.0897356	0.473662	-0.450756	0.000145838	-0.165522	0.184114	0.0674502
O14498	Immunoglobulin superfamily containing leucine-rich repeat protein [OS=Homo sapiens]	ISLR	grey	0.0252102	0.840756	0.196257	0.114259	0.29052	0.0179626	-0.219515	0.0765699	-0.238516	0.0537772	-0.24519	0.0472251	0.040889	0.744445	-0.127853	0.306287	0.153256	0.219245	0.0647417	0.605535	-0.165535	0.184079	0.321118
Q9HCU9	Breast cancer metastasis-suppressor 1 [OS=Homo sapiens]	BRMS1	blue	-0.230692	0.0623827	-0.170142	0.171999	-0.0585546	0.640492	0.184463	0.138152	0.251223	0.0418807	-0.0947395	0.44925	-0.0197035	0.875222	-0.121177	0.332438	0.0240967	0.847703	-0.109572	0.381137	-0.166579	0.181288	-0.100927
P78536	Disintegrin and metalloproteinase domain-containing protein 17 [OS=Homo sapiens]	ADAM17	grey	-0.178804	0.15087	-0.2208	0.074819	-0.240291	0.0519661	0.203657	0.100975	0.209158	0.0919042	-0.0361857	0.773001	0.190071	0.126361	0.073195	0.559179	0.0721825	0.564641	-0.269618	0.0285788	-0.16723	0.179564	0.0736393
P24593	Insulin-like growth factor-binding protein 5 [OS=Homo sapiens]	IGFBP5	grey	0.187443	0.131787	-0.0169206	0.892733	-0.174064	0.162178	0.00220733	0.985966	0.098389	0.431895	-0.0496863	0.691968	0.337789	0.00554036	0.272001	0.0271496	0.291771	0.0174522	-0.261898	0.0336496	-0.168145	0.177162	0.321359
Q13444	Disintegrin and metalloproteinase domain-containing protein 15 [OS=Homo sapiens]	ADAM15	grey	0.000352415	0.997759	-0.0617209	0.622498	-0.135494	0.278037	0.171056	0.169672	0.226652	0.067243	-0.274587	0.025667	0.15912	0.201904	-0.178959	0.150512	0.018103	0.885286	-0.278701	0.0234502	-0.168797	0.175463	0.250453
Q7L1I2	Synaptic vesicle glycoprotein 2B [OS=Homo sapiens]	SV2B	turquoise	0.232085	0.060774	0.663083	1.3108e-09	0.768421	5.01456e-14	-0.419327	0.000457377	-0.528051	5.19855e-06	-0.417083	0.000494218	-0.562955	8.64181e-07	-0.488841	3.11884e-05	-0.0579211	0.644117	0.44462	0.000183912	-0.169031	0.174857	-0.22253
O95407	Tumor necrosis factor receptor superfamily member 6B [OS=Homo sapiens]	TNFRSF6B	grey	-0.407712	0.000679012	-0.364369	0.00263212	-0.319054	0.00902487	0.426779	0.000352287	0.307498	0.0120196	-0.0105483	0.933009	0.234183	0.0584154	0.218895	0.0774267	-0.147411	0.237541	-0.359914	0.00299504	-0.169545	0.173529	0.0274315
P54803	Galactocerebrosidase [OS=Homo sapiens]	GALC	grey	-0.206614	0.0960155	-0.204687	0.099225	-0.104752	0.40256	0.0614113	0.624249	0.0797421	0.524473	0.138891	0.266053	0.189955	0.126596	0.367683	0.0023882	-0.0773466	0.537046	-0.144857	0.245857	-0.16961	0.173362	0.155258
Q9Y696	Chloride intracellular channel protein 4 [OS=Homo sapiens]	CLIC4	pink	0.278696	0.0234529	0.176693	0.155834	0.0638958	0.610265	-0.0779518	0.533855	-0.0394509	0.753142	-0.212258	0.0870812	-0.000123706	0.999213	-0.144946	0.245564	0.754993	2.42602e-13	-0.0831949	0.506615	-0.169773	0.172943	0.224266
Q92922	SWI/SNF complex subunit SMARCC1 [OS=Homo sapiens]	SMARCC1	grey	-0.184993	0.137003	-0.319299	0.00896927	-0.415812	0.000516257	0.443938	0.000188659	0.459636	0.000103433	-0.190657	0.125174	0.141494	0.257108	-0.0966056	0.440328	0.0559054	0.655707	-0.439848	0.0002196	-0.170482	0.17113	-0.0339556
P19320	Vascular cell adhesion protein 1 [OS=Homo sapiens]	VCAM1	grey	0.0178103	0.887129	0.0909192	0.467824	0.0308815	0.805568	0.171126	0.169494	0.0102643	0.934809	-0.297229	0.0153672	0.0807255	0.519355	-0.229188	0.0641577	0.0091881	0.941631	-0.211462	0.0883003	-0.17058	0.17088	0.225511
P01814	Immunoglobulin heavy variable 2-70 [OS=Homo sapiens]	IGHV2-70	blue	-0.257807	0.0366278	-0.38766	0.00130014	-0.45105	0.000144211	0.570208	5.79785e-07	0.572616	5.0676e-07	-0.0674826	0.590321	0.282406	0.0215949	-0.0233674	0.85226	-0.122649	0.326555	-0.439676	0.000220998	-0.17085	0.170193	-0.017717
P01706	Immunoglobulin lambda variable 2-11 [OS=Homo sapiens]	IGLV2-11	grey	-0.208396	0.0931205	-0.391418	0.00115464	-0.345574	0.004484	0.491499	2.78105e-05	0.440036	0.000218085	-0.09909	0.428605	0.135493	0.278042	-0.0224498	0.858	-0.0281007	0.822778	-0.346139	0.00441477	-0.171531	0.168473	-0.218282
P00739	Haptoglobin-related protein [OS=Homo sapiens]	HPR	blue	-0.269469	0.0286697	-0.479611	4.60963e-05	-0.503035	1.67234e-05	0.49425	2.46748e-05	0.648574	3.89667e-09	-0.103919	0.406336	0.11844	0.343554	-0.0501694	0.689125	-0.148992	0.232489	-0.452915	0.000134266	-0.172115	0.167006	-0.193163
P00738	Haptoglobin [OS=Homo sapiens]	HP	grey	-0.241799	0.0504671	-0.357492	0.00321042	-0.356701	0.00328368	0.444602	0.000184035	0.543337	2.42864e-06	-0.149547	0.230736	0.00677792	0.956925	-0.107764	0.389092	-0.166774	0.18077	-0.346775	0.00433807	-0.17224	0.166694	-0.173276
Q15256	Receptor-type tyrosine-protein phosphatase R [OS=Homo sapiens]	PTPRR	grey	0.0597545	0.633648	0.337441	0.0055922	0.394223	0.00105581	-0.179013	0.150385	-0.213033	0.0859066	-0.297353	0.0153224	-0.195471	0.115744	-0.18739	0.131898	-0.0847203	0.498826	0.123994	0.321238	-0.172507	0.166025	-0.108398
P13598	Intercellular adhesion molecule 2 [OS=Homo sapiens]	ICAM2	grey	0.0588138	0.639011	0.105965	0.397104	0.0935102	0.455182	0.0711394	0.570295	0.126575	0.311188	-0.248676	0.0440728	-0.15192	0.223337	-0.277032	0.0243291	0.0275397	0.82626	-0.063904	0.610219	-0.172602	0.16579	-0.0932102
A0A0J9YX35	Immunoglobulin heavy variable 3-64D [OS=Homo sapiens]	IGHV3-64D	yellow	-0.359188	0.0030582	-0.557384	1.16668e-06	-0.60203	8.9393e-08	0.69629	8.51775e-11	0.58981	1.87688e-07	-0.00896743	0.943031	0.296937	0.0154729	0.00364875	0.976804	-0.0784762	0.531099	-0.505211	1.51619e-05	-0.172766	0.165383	0.0374649
P04792	Heat shock protein beta-1 [OS=Homo sapiens]	HSPB1	grey	-0.146747	0.239682	-0.1816	0.144483	-0.180086	0.147917	0.294522	0.0163726	0.270611	0.0279757	-0.221335	0.0740997	-0.0109559	0.930427	-0.126346	0.312071	0.462598	9.20414e-05	-0.294679	0.016313	-0.173346	0.163945	-0.0367081
P06312	Immunoglobulin kappa variable 4-1 [OS=Homo sapiens]	IGKV4-1	yellow	-0.500944	1.83637e-05	-0.603184	8.32083e-08	-0.535	3.69519e-06	0.753599	2.84112e-13	0.589968	1.85931e-07	-0.0617603	0.622276	0.256923	0.0373	-0.0418503	0.738649	-0.107956	0.388245	-0.534712	3.74844e-06	-0.173381	0.163858	0.0230021
P05556	Integrin beta-1 [OS=Homo sapiens]	ITGB1	grey	-0.273859	0.0260772	-0.0762537	0.54283	-0.00603624	0.961635	0.214755	0.0833425	0.215816	0.0817945	-0.229253	0.0640809	-0.122681	0.326429	-0.316254	0.00968336	-0.106602	0.394256	-0.156776	0.208714	-0.173433	0.163731	0.0603085
P02655	Apolipoprotein C-II [OS=Homo sapiens]	APOC2	blue	-0.323275	0.008106	-0.47113	6.5367e-05	-0.44195	0.000203166	0.414134	0.00054671	0.658463	1.86636e-09	-0.130187	0.29747	0.116621	0.351068	-0.169967	0.172446	-0.113774	0.363031	-0.399695	0.000884676	-0.174727	0.160561	-0.127768
Q14C87	Transmembrane protein 132D [OS=Homo sapiens]	TMEM132D	turquoise	0.160648	0.197549	0.624714	2.07101e-08	0.865179	7.46723e-21	-0.497159	2.17191e-05	-0.540245	2.84141e-06	-0.294331	0.0164457	-0.665686	1.07124e-09	-0.400033	0.000874961	-0.100064	0.42406	0.558257	1.1135e-06	-0.174772	0.160453	-0.352092
P21453	Sphingosine 1-phosphate receptor 1 [OS=Homo sapiens]	S1PR1	grey	-0.237737	0.0545888	-0.303714	0.0131711	-0.287968	0.019044	0.42948	0.000320003	0.40571	0.000725849	-0.234664	0.0578849	0.092832	0.458473	-0.269402	0.0287111	-0.0560695	0.65476	-0.369504	0.00226296	-0.17523	0.159342	-0.117116
O14522	Receptor-type tyrosine-protein phosphatase T [OS=Homo sapiens]	PTPRT	grey	-0.0175144	0.888992	0.124631	0.318737	0.278023	0.0238039	-0.0927761	0.458745	-0.0249094	0.842631	-0.135724	0.277215	-0.432082	0.000291476	-0.371383	0.00213995	-0.217023	0.0800591	0.203343	0.101513	-0.17742	0.154112	-0.398246
Q14165	Malectin [OS=Homo sapiens]	MLEC	turquoise	0.280745	0.0224103	0.615061	3.91377e-08	0.657874	1.95145e-09	-0.447712	0.000163715	-0.398476	0.000920458	-0.309266	0.011512	-0.451804	0.00014011	-0.35496	0.00345027	0.120257	0.336147	0.346486	0.00437279	-0.177424	0.154102	-0.0240705
Q15768	Ephrin-B3 [OS=Homo sapiens]	EFNB3	grey	0.248444	0.0442771	0.360423	0.00295144	0.404686	0.00075091	-0.184748	0.137533	-0.195595	0.11551	-0.322995	0.00816444	-0.444279	0.000186269	-0.314639	0.0100819	-0.0596068	0.634488	0.182178	0.143188	-0.177494	0.153935	-0.243845
P31431	Syndecan-4 [OS=Homo sapiens]	SDC4	grey	-0.149181	0.231893	-0.261339	0.034044	-0.287059	0.0194425	0.227226	0.0665343	0.264583	0.0318066	0.0316176	0.801027	0.311649	0.0108574	0.213998	0.0844623	0.00822737	0.947725	-0.300153	0.0143408	-0.178611	0.15132	0.122344
Q6P5Q4	Leiomodin-2 [OS=Homo sapiens]	LMOD2	grey	-0.331166	0.00660546	-0.45495	0.000124138	-0.468806	7.1817e-05	0.369149	0.00228694	0.49524	2.36298e-05	0.0344604	0.783554	0.329602	0.00688193	0.0772595	0.537505	-0.175178	0.159466	-0.386429	0.00135129	-0.180579	0.146792	-0.10062
O75636	Ficolin-3 [OS=Homo sapiens]	FCN3	blue	-0.110935	0.375206	-0.262829	0.0330006	-0.298901	0.0147727	0.489956	2.97277e-05	0.520953	7.31088e-06	-0.136707	0.273717	-0.108813	0.384465	-0.188305	0.129988	-0.303179	0.0133416	-0.303682	0.0131814	-0.180727	0.146454	-0.334061
Q96HF1	Secreted frizzled-related protein 2 [OS=Homo sapiens]	SFRP2	grey	-0.201898	0.104019	-0.295434	0.0160278	-0.321853	0.00840603	0.295133	0.016141	0.297315	0.015336	0.0319736	0.798834	0.198911	0.109348	0.0456192	0.716067	-0.0559176	0.655636	-0.325642	0.00762737	-0.180867	0.146136	0.0826905
P60709	Actin, cytoplasmic 1 [OS=Homo sapiens]	ACTB	pink	0.429439	0.00032047	0.254102	0.0395115	0.0225489	0.85738	-0.107186	0.391658	-0.0747175	0.551012	-0.275893	0.0249448	0.0010157	0.993542	-0.0589201	0.638404	0.774579	2.34792e-14	-0.127721	0.306791	-0.181294	0.145172	0.171704
P61586	Transforming protein RhoA [OS=Homo sapiens]	RHOA	yellow	-0.287425	0.0192812	-0.491768	2.7489e-05	-0.542634	2.51722e-06	0.630138	1.43439e-08	0.52116	7.23927e-06	-0.10112	0.419159	0.418228	0.00047509	0.0959174	0.443607	-0.0282529	0.821834	-0.557766	1.14315e-06	-0.181617	0.144444	0.0589678
P01742	Immunoglobulin heavy variable 1-69 [OS=Homo sapiens]	IGHV1-69	grey	-0.248037	0.0446369	-0.225933	0.0681402	-0.199829	0.107689	0.378059	0.00174974	0.328434	0.00709492	-0.168549	0.176108	0.102992	0.410555	-0.0805997	0.520008	0.016198	0.897288	-0.296826	0.0155133	-0.182935	0.141503	0.0296057
P17936	Insulin-like growth factor-binding protein 3 [OS=Homo sapiens]	IGFBP3	grey	0.0572678	0.647864	-0.150636	0.22732	-0.22798	0.0656133	0.0807511	0.519222	0.169124	0.174617	-0.0358296	0.775176	0.159924	0.199605	0.0697017	0.578131	0.218865	0.0774676	-0.242146	0.050127	-0.183181	0.140961	0.0589431
P22352	Glutathione peroxidase 3 [OS=Homo sapiens]	GPX3	grey	-0.0916619	0.464181	-0.292671	0.0170925	-0.300748	0.0141394	0.16009	0.199132	0.224729	0.0696616	-0.0209492	0.867403	0.373107	0.00203235	0.137687	0.270259	-0.0488215	0.697068	-0.344664	0.00459755	-0.183428	0.140415	0.0398796
P07492-2	Isoform 2 of Gastrin-releasing peptide [OS=Homo sapiens]	GRP	grey	-0.036821	0.769125	0.1432	0.251359	0.208658	0.0927015	-0.189247	0.128043	-0.134268	0.282448	0.0228504	0.855493	-0.055345	0.658943	0.0553039	0.659181	0.0250625	0.841676	0.0800002	0.523128	-0.184346	0.138407	-0.0233102
Q96SM3	Probable carboxypeptidase X1 [OS=Homo sapiens]	CPXM1	grey	-0.000681231	0.995669	-0.113218	0.365399	-0.226912	0.0669211	0.148141	0.235199	0.138241	0.268317	0.047198	0.706677	0.156897	0.208359	0.109429	0.381765	-0.0364474	0.771404	-0.192395	0.121705	-0.184625	0.1378	-0.100735
Q9NYX4	Neuron-specific vesicular protein calcyon [OS=Homo sapiens]	CALY	turquoise	0.184209	0.138706	0.585351	2.44169e-07	0.732892	2.63806e-12	-0.435331	0.000259129	-0.502141	1.7407e-05	-0.329696	0.00686509	-0.500533	1.87029e-05	-0.350091	0.00395649	0.0564126	0.652783	0.395833	0.00100258	-0.184817	0.137385	-0.190202
P01817	Immunoglobulin heavy variable 2-5 [OS=Homo sapiens]	IGHV2-5	yellow	-0.401215	0.000841806	-0.523226	6.5601e-06	-0.546475	2.06773e-06	0.747049	5.88367e-13	0.638397	8.08714e-09	-0.0881629	0.481479	0.356384	0.00331343	0.0420255	0.737594	-0.010806	0.931376	-0.547883	1.92263e-06	-0.185187	0.136584	0.141069
A0A0B4J1V2	Immunoglobulin heavy variable 2-26 [OS=Homo sapiens]	IGHV2-26	yellow	-0.392595	0.00111221	-0.432103	0.000291252	-0.409466	0.000640265	0.709259	2.64303e-11	0.499796	1.93262e-05	-0.145296	0.244413	0.149381	0.231259	-0.0381615	0.760966	-0.0722003	0.564545	-0.425326	0.000370854	-0.185259	0.136429	-0.0138983
P49908	Selenoprotein P [OS=Homo sapiens]	SELENOP	grey	-0.0669789	0.593104	-0.267298	0.0300298	-0.368148	0.0023557	0.241733	0.0505324	0.404076	0.000766204	-0.138109	0.268782	0.317578	0.00936691	-0.135722	0.277222	0.0523799	0.676172	-0.40839	0.000663792	-0.185586	0.135727	0.201155
O00522	Krev interaction trapped protein 1 [OS=Homo sapiens]	KRIT1	grey	-0.144841	0.24591	-0.0635816	0.612026	-0.00290246	0.981547	0.136207	0.275494	0.112269	0.369457	-0.145247	0.244575	-0.105615	0.398674	-0.142875	0.252448	-0.0556301	0.657296	-0.0816828	0.514398	-0.186039	0.134758	-0.163067
A0A0C4DH32	Immunoglobulin heavy variable 3-20 [OS=Homo sapiens]	IGHV3-20	grey	-0.340358	0.00516973	-0.388926	0.0012494	-0.364846	0.00259574	0.493393	2.56151e-05	0.475034	5.5721e-05	-0.172454	0.166158	0.183339	0.140611	-0.153127	0.219638	0.00614184	0.960964	-0.419994	0.000446921	-0.18617	0.134478	-0.0385681
P13489	Ribonuclease inhibitor [OS=Homo sapiens]	RNH1	grey	-0.0671722	0.592035	-0.349627	0.00400811	-0.434912	0.000263107	0.386334	0.00135531	0.507392	1.37342e-05	-0.152975	0.220099	0.256941	0.0372857	-0.00768363	0.951176	-0.0172695	0.890535	-0.442039	0.000202494	-0.186386	0.134019	0.0987724
Q09666	Neuroblast differentiation-associated protein AHNAK [OS=Homo sapiens]	AHNAK	grey	-0.0580786	0.643214	-0.158591	0.203427	-0.336227	0.00577683	0.418014	0.000478622	0.311892	0.0107926	-0.217811	0.0789422	0.225514	0.0686657	-0.144231	0.247925	0.266339	0.0306475	-0.360924	0.00290906	-0.187534	0.131596	-0.0910468
P40121	Macrophage-capping protein [OS=Homo sapiens]	CAPG	grey	-0.0939953	0.452836	-0.255544	0.0383677	-0.338793	0.00539275	0.250086	0.0428477	0.376115	0.00185615	-0.18684	0.133057	0.164515	0.186833	-0.0378144	0.763076	0.199353	0.108547	-0.423503	0.000395419	-0.187577	0.131506	0.0312472
P61366	Osteocrin [OS=Homo sapiens]	OSTN	grey	-0.095158	0.447241	0.152741	0.220814	0.345224	0.00452743	-0.126404	0.311847	-0.182398	0.142696	-0.153648	0.218053	-0.299516	0.0145591	-0.216386	0.0809708	0.00922333	0.941408	0.15	0.229309	-0.18804	0.130539	-0.165831
P06310	Immunoglobulin kappa variable 2-30 [OS=Homo sapiens]	IGKV2-30	yellow	-0.386081	0.00136604	-0.547111	2.00101e-06	-0.533258	4.02815e-06	0.781259	1.00295e-14	0.570862	5.59023e-07	-0.108063	0.387771	0.250446	0.0425391	-0.00675736	0.957056	-0.0293544	0.815008	-0.52474	6.10071e-06	-0.188452	0.129682	0.0220596
Q9BXJ3	Complement C1q tumor necrosis factor-related protein 4 [OS=Homo sapiens]	C1QTNF4	grey	0.0291333	0.816377	0.0666473	0.59494	0.0950476	0.44777	0.0400257	0.749662	-0.00965162	0.938692	-0.205744	0.0974548	-0.074222	0.553664	-0.0589839	0.638039	0.114452	0.360162	-0.0659588	0.598758	-0.189042	0.128464	-0.0866429
Q15063	Periostin [OS=Homo sapiens]	POSTN	grey	-0.207599	0.0944078	-0.308124	0.0118377	-0.329695	0.00686519	0.452102	0.000138518	0.482018	4.16771e-05	-0.197567	0.111813	0.104389	0.404205	-0.151006	0.226167	0.176943	0.15524	-0.422782	0.000405533	-0.18998	0.126546	0.113911
Q9BTD3	Transmembrane protein 121 [OS=Homo sapiens]	TMEM121	grey	0.18069	0.146539	0.0304339	0.808332	0.00721444	0.954154	-0.0501189	0.689422	0.0547222	0.662548	-0.162764	0.191633	-0.0641461	0.608864	-0.107523	0.390159	0.241075	0.0511827	-0.123559	0.32295	-0.190333	0.125828	0.00201755
P10153	Non-secretory ribonuclease [OS=Homo sapiens]	RNASE2	grey	0.16474	0.186225	0.100181	0.423515	-0.0355427	0.776929	0.053675	0.668626	0.149691	0.230281	-0.241824	0.0504426	-0.0353706	0.777982	-0.0208507	0.86802	0.186899	0.132933	-0.18012	0.147837	-0.190441	0.12561	-0.0553541
P01780	Immunoglobulin heavy variable 3-7 [OS=Homo sapiens]	IGHV3-7	yellow	-0.417815	0.000481906	-0.446054	0.000174275	-0.38559	0.00138717	0.72072	8.90231e-12	0.500191	1.89899e-05	-0.184884	0.137239	0.110085	0.378898	-0.0169101	0.8928	-0.0653942	0.601898	-0.465824	8.0954e-05	-0.190667	0.125153	0.0525564
A0A075B6S5	Immunoglobulin kappa variable 1-27 [OS=Homo sapiens]	IGKV1-27	yellow	-0.368191	0.00235265	-0.413194	0.000564488	-0.461348	9.67007e-05	0.697238	7.83551e-11	0.54985	1.73591e-06	-0.240779	0.0514777	0.189722	0.127071	-0.215557	0.0821695	-0.0158886	0.89924	-0.503864	1.61115e-05	-0.191075	0.124332	-0.116231
Q5TG30	Rho GTPase-activating protein 40 [OS=Homo sapiens]	ARHGAP40	grey	0.0874548	0.48502	0.286702	0.019601	0.227391	0.0663323	-0.0486889	0.697851	-0.0781151	0.532997	-0.223164	0.07168	-0.296343	0.0156904	-0.212014	0.0874532	0.131468	0.292699	0.0648569	0.604892	-0.191317	0.123848	-0.162266
P55957	BH3-interacting domain death agonist [OS=Homo sapiens]	BID	grey	-0.0356856	0.776056	-0.170254	0.171713	-0.208193	0.0934476	0.308652	0.0116863	0.285483	0.0201499	-0.224369	0.0701221	-0.0122118	0.922475	-0.219431	0.0766855	-0.0313465	0.802699	-0.26324	0.0327174	-0.191354	0.123774	-0.109392
Q9UGT4	Sushi domain-containing protein 2 [OS=Homo sapiens]	SUSD2	grey	-0.122708	0.32632	-0.282328	0.0216327	-0.36688	0.00244544	0.300094	0.014361	0.470696	6.65294e-05	-0.199785	0.107767	0.24567	0.0467799	-0.0768797	0.539513	0.0871872	0.486362	-0.380424	0.00162764	-0.192089	0.12231	0.105733
O15197	Ephrin type-B receptor 6 [OS=Homo sapiens]	EPHB6	turquoise	0.232702	0.0600726	0.608084	6.11863e-08	0.737671	1.60691e-12	-0.376109	0.00185649	-0.437547	0.000238986	-0.405703	0.000726002	-0.626119	1.88433e-08	-0.461242	9.71048e-05	-0.0837156	0.50395	0.423255	0.000398874	-0.192452	0.121591	-0.313482
Q9HB40	Retinoid-inducible serine carboxypeptidase [OS=Homo sapiens]	SCPEP1	grey	-0.334667	0.00602194	-0.449924	0.000150535	-0.448049	0.00016164	0.318899	0.00906043	0.341589	0.00500008	0.244124	0.048225	0.461337	9.67428e-05	0.50022	1.89651e-05	-0.00403602	0.974343	-0.423941	0.000389382	-0.193945	0.118672	0.286296
O95336	6-phosphogluconolactonase [OS=Homo sapiens]	PGLS	grey	0.311046	0.01102	-0.00159688	0.989847	-0.259742	0.0351929	0.0905556	0.469613	0.155389	0.212819	-0.172956	0.164911	0.205902	0.0971924	0.0310257	0.804678	0.328746	0.00703735	-0.319217	0.00898771	-0.194422	0.117752	0.161473
P01871-1	Isoform 1 of Immunoglobulin heavy constant mu [OS=Homo sapiens]	IGHM	yellow	-0.321605	0.00845928	-0.429298	0.000322086	-0.416031	0.000512387	0.610128	5.3739e-08	0.543626	2.39306e-06	-0.0414112	0.741294	0.110178	0.378493	-0.0499645	0.69033	-0.00160809	0.989776	-0.397063	0.000963561	-0.194618	0.117375	-0.0539485
P08493	Matrix Gla protein [OS=Homo sapiens]	MGP	grey	-0.0298354	0.812032	-0.134146	0.282891	-0.182731	0.141956	0.140638	0.260026	0.173301	0.164055	-0.189564	0.127393	0.23105	0.0619662	-0.0091841	0.941657	0.344613	0.00460394	-0.309004	0.0115861	-0.195574	0.115549	0.340343
Q5JZY3-2	Isoform 2 of Ephrin type-A receptor 10 [OS=Homo sapiens]	EPHA10	grey	-0.00169262	0.989238	0.243457	0.0488604	0.366716	0.00245726	-0.174395	0.161369	-0.163167	0.190521	-0.344483	0.00462041	-0.346226	0.00440422	-0.323443	0.00807134	0.0311126	0.804142	0.128015	0.305669	-0.19573	0.115253	-0.270032
P36269	Glutathione hydrolase 5 proenzyme [OS=Homo sapiens]	GGT5	grey	-0.291632	0.0175083	-0.391885	0.00113763	-0.335706	0.0058577	0.261592	0.0338647	0.382593	0.00152242	-0.141035	0.258672	0.22501	0.0693043	0.0395818	0.752349	-0.0511626	0.683294	-0.423703	0.000392657	-0.195773	0.115173	0.0953546
Q16288	NT-3 growth factor receptor [OS=Homo sapiens]	NTRK3	grey	-0.0846735	0.499064	-0.10007	0.424029	-0.0502896	0.688418	0.155466	0.212589	0.244762	0.0476244	-0.189247	0.128044	-0.0195055	0.876466	-0.303927	0.0131039	-0.119938	0.337441	-0.162287	0.192956	-0.195844	0.115038	-0.168619
P08637	Low affinity immunoglobulin gamma Fc region receptor III-A [OS=Homo sapiens]	FCGR3A	grey	0.0153213	0.90282	-0.0221269	0.860022	-0.0467232	0.709497	0.135914	0.276536	0.121731	0.330217	-0.134595	0.281269	0.00387672	0.975355	0.0150457	0.90456	0.0580455	0.643404	-0.172811	0.165271	-0.196029	0.114689	0.0478495
P54108	Cysteine-rich secretory protein 3 [OS=Homo sapiens]	CRISP3	blue	-0.318588	0.00913176	-0.536729	3.39036e-06	-0.537064	3.33399e-06	0.525585	5.85738e-06	0.663515	1.2678e-09	-0.153035	0.219916	0.307589	0.0119929	-0.0703076	0.574822	-0.0116558	0.925994	-0.540736	2.77175e-06	-0.196336	0.11411	-0.0133519
P30740	Leukocyte elastase inhibitor [OS=Homo sapiens]	SERPINB1	grey	-0.032435	0.795993	-0.221171	0.0743187	-0.281324	0.0221231	0.367262	0.00241803	0.321944	0.00838649	-0.106778	0.393473	0.0706033	0.573211	-0.0614876	0.623817	0.135609	0.277627	-0.33154	0.00654099	-0.196667	0.11349	0.025766
Q8N428	Polypeptide N-acetylgalactosaminyltransferase 16 [OS=Homo sapiens]	GALNT16	grey	0.0107952	0.931445	0.0962581	0.441982	0.0991128	0.428498	0.0484872	0.699043	0.09519	0.447087	-0.255039	0.0387655	-0.190742	0.125003	-0.252199	0.0410643	-0.070182	0.575508	-0.0424505	0.735037	-0.197445	0.112041	-0.176683
P02654	Apolipoprotein C-I [OS=Homo sapiens]	APOC1	blue	-0.416899	0.000497346	-0.613757	4.25816e-08	-0.57714	3.92357e-07	0.590494	1.80195e-07	0.764617	7.9207e-14	-0.132413	0.289214	0.197783	0.111414	-0.128336	0.304448	-0.125899	0.3138	-0.527593	5.3155e-06	-0.198726	0.109685	-0.12452
A0A0B4J1U7	Immunoglobulin heavy variable 6-1 [OS=Homo sapiens]	IGHV6-1	yellow	-0.359529	0.00302836	-0.440741	0.000212473	-0.399365	0.000894225	0.591059	1.74222e-07	0.433222	0.00027973	-0.0066131	0.957972	0.115361	0.356334	-0.1045	0.403701	-0.130478	0.296381	-0.333824	0.00615825	-0.198727	0.109683	-0.0669101
Q9ULI3	Protein HEG homolog 1 [OS=Homo sapiens]	HEG1	grey	-0.0216493	0.863013	0.336918	0.00567113	0.464911	8.39599e-05	-0.134677	0.280972	-0.251506	0.0416427	-0.365081	0.00257795	-0.228696	0.0647472	-0.2315	0.0614457	0.0561068	0.654545	0.114066	0.361793	-0.198891	0.109385	0.051582
Q14624	Inter-alpha-trypsin inhibitor heavy chain H4 [OS=Homo sapiens]	ITIH4	blue	-0.354074	0.00353782	-0.534186	3.84747e-06	-0.569648	5.98131e-07	0.627571	1.70825e-08	0.802076	5.78123e-16	-0.0963172	0.4417	0.235002	0.0575145	0.00813297	0.948324	0.0204181	0.870735	-0.590419	1.81007e-07	-0.198916	0.10934	-0.0141036
P14207	Folate receptor beta [OS=Homo sapiens]	FOLR2	turquoise	0.148595	0.23375	0.509975	1.22051e-05	0.556959	1.19346e-06	-0.269715	0.028519	-0.308415	0.011754	-0.418916	0.000463927	-0.332948	0.0063026	-0.345956	0.00443717	0.105518	0.39911	0.182538	0.142385	-0.199466	0.108343	0.0266419
P01594	Immunoglobulin kappa variable 1-33 [OS=Homo sapiens]	IGKV1-33	yellow	-0.295316	0.0160722	-0.37774	0.00176679	-0.353873	0.00355794	0.613269	4.39426e-08	0.473057	6.04284e-05	-0.097655	0.435355	0.187109	0.132489	-0.0704902	0.573827	-0.044857	0.720615	-0.385445	0.00139345	-0.199597	0.108107	-0.043592
P61626	Lysozyme C [OS=Homo sapiens]	LYZ	grey	-0.120395	0.335591	-0.155666	0.211996	-0.220086	0.0757882	0.318961	0.00904613	0.309083	0.0115638	-0.0644819	0.606986	0.180324	0.147372	0.0215771	0.863466	0.0948638	0.448653	-0.299186	0.0146735	-0.199937	0.107495	0.191314
P22692	Insulin-like growth factor-binding protein 4 [OS=Homo sapiens]	IGFBP4	grey	0.124019	0.321138	0.246239	0.0462578	0.268224	0.0294431	-0.145262	0.244526	-0.131715	0.291786	-0.373138	0.00203044	-0.0147285	0.906563	-0.0607264	0.628127	0.271052	0.027711	-0.0674178	0.590679	-0.201492	0.104731	0.256037
O95711	Lymphocyte antigen 86 [OS=Homo sapiens]	LY86	grey	-0.0759069	0.544672	-0.200755	0.106033	-0.285491	0.0201465	0.231905	0.0609808	0.352357	0.00371329	-0.222481	0.0725763	0.260154	0.0348934	0.0344055	0.78389	0.0405003	0.746792	-0.320694	0.00865773	-0.201592	0.104554	0.0813385
P49747	Cartilage oligomeric matrix protein [OS=Homo sapiens]	COMP	grey	-0.14579	0.242795	-0.223545	0.0711841	-0.240603	0.0516532	0.349961	0.00397095	0.385527	0.00138988	-0.160757	0.197243	0.0624164	0.618575	-0.215259	0.0826045	0.31951	0.00892149	-0.303647	0.0131926	-0.202105	0.103656	0.0174874
A0A087WSZ0	Immunoglobulin kappa variable 1D-8 [OS=Homo sapiens]	IGKV1D-8	yellow	-0.39461	0.00104277	-0.542212	2.57183e-06	-0.609637	5.54454e-08	0.763446	9.10231e-14	0.645837	4.75508e-09	-0.0906192	0.4693	0.374594	0.00194348	0.00442861	0.971848	-0.100254	0.423173	-0.576798	4.00081e-07	-0.202267	0.103374	0.0530118
Q5T1S8	Noncompact myelin-associated protein [OS=Homo sapiens]	NCMAP	blue	-0.382367	0.00153312	-0.58973	1.88578e-07	-0.586015	2.34849e-07	0.577953	3.74573e-07	0.63748	8.62557e-09	-0.0957852	0.444238	0.426534	0.000355352	-0.0170526	0.891901	0.0445983	0.722161	-0.629441	1.50431e-08	-0.203217	0.10173	0.0691359
Q5VWW1	Complement C1q-like protein 3 [OS=Homo sapiens]	C1QL3	grey	0.17662	0.156005	0.341868	0.00496229	0.381074	0.00159544	-0.20902	0.0921236	-0.148144	0.235191	-0.270133	0.0282642	-0.436358	0.000249607	-0.287238	0.0193635	-0.104814	0.402282	0.185652	0.135585	-0.205682	0.0975587	-0.316689
P15814	Immunoglobulin lambda-like polypeptide 1 [OS=Homo sapiens]	IGLL1	yellow	-0.393935	0.00106559	-0.456051	0.000118956	-0.386491	0.00134868	0.529919	4.74625e-06	0.491747	2.75135e-05	-0.121299	0.331948	0.166094	0.182581	-0.0467154	0.709543	-0.0953237	0.446446	-0.449557	0.00015265	-0.206276	0.0965725	0.0096777
P16930	Fumarylacetoacetase [OS=Homo sapiens]	FAH	grey	-0.144434	0.247252	-0.335675	0.00586259	-0.409614	0.000637093	0.313759	0.010305	0.434836	0.000263837	-0.0844183	0.500363	0.300816	0.0141164	0.00041689	0.997349	-0.0780759	0.533203	-0.4273	0.000345833	-0.206596	0.0960454	0.000989385
Q5BIV9	Shadow of prion protein [OS=Homo sapiens]	SPRN	grey	-0.190676	0.125135	-0.329886	0.00683099	-0.333689	0.00618017	0.30707	0.0121453	0.325502	0.00765507	-0.0530834	0.672069	0.16046	0.198083	0.0246656	0.844152	-0.0153725	0.902497	-0.335383	0.00590839	-0.206771	0.0957583	-0.0677926
P37173	TGF-beta receptor type-2 [OS=Homo sapiens]	TGFBR2	grey	0.206047	0.0969515	0.139795	0.262923	0.0486955	0.697812	0.0632725	0.61376	0.0287059	0.819025	-0.329704	0.00686366	0.0719565	0.565864	-0.160054	0.199236	0.221338	0.0740948	-0.178917	0.150609	-0.207008	0.0953707	0.139953
P04275	von Willebrand factor [OS=Homo sapiens]	VWF	grey	-0.0951801	0.447135	0.0382841	0.760221	0.0966255	0.440233	0.0788127	0.529334	0.0703955	0.574344	-0.26836	0.0293578	-0.212678	0.086443	-0.254834	0.0389277	0.118566	0.343039	-0.0357779	0.775492	-0.20712	0.0951872	-0.299807
P01824	Immunoglobulin heavy variable 4-39 [OS=Homo sapiens]	IGHV4-39	yellow	-0.265321	0.0313156	-0.448512	0.000158826	-0.49961	1.94863e-05	0.643864	5.48169e-09	0.583214	2.76598e-07	-0.123745	0.322217	0.180754	0.146393	-0.0700625	0.57616	0.008497	0.946015	-0.503779	1.61731e-05	-0.207543	0.0944977	0.0116725
Q14517	Protocadherin Fat 1 [OS=Homo sapiens]	FAT1	grey	-0.223769	0.0708942	-0.326967	0.00737056	-0.339015	0.00536069	0.290867	0.0178197	0.335799	0.00584318	-0.160864	0.196941	0.292208	0.0172767	0.00787634	0.949953	0.0446354	0.721939	-0.416719	0.000500433	-0.207749	0.0941636	0.174114
P09619	Platelet-derived growth factor receptor beta [OS=Homo sapiens]	PDGFRB	grey	-0.0994036	0.427138	-0.0177683	0.887393	0.0268779	0.830373	0.0160713	0.898088	0.104245	0.404853	-0.197237	0.112427	-0.033977	0.786518	-0.142061	0.255186	-0.111335	0.373476	-0.109539	0.381282	-0.208829	0.0924282	-0.107438
P07355	Annexin A2 [OS=Homo sapiens]	ANXA2	blue	-0.355947	0.00335495	-0.641154	6.65363e-09	-0.647773	4.13127e-09	0.599039	1.07492e-07	0.713349	1.80345e-11	-0.0281832	0.822266	0.333562	0.006201	0.070524	0.573643	0.102392	0.413301	-0.609865	5.46468e-08	-0.210008	0.0905611	-0.0642136
P11597	Cholesteryl ester transfer protein [OS=Homo sapiens]	CETP	blue	-0.345923	0.00444119	-0.480389	4.46235e-05	-0.432667	0.000285394	0.509823	1.22904e-05	0.577395	3.86705e-07	-0.0705003	0.573772	0.107218	0.391515	-0.140868	0.25924	-0.0586139	0.640153	-0.40536	0.00073431	-0.210112	0.090398	-0.148354
P35542	Serum amyloid A-4 protein [OS=Homo sapiens]	SAA4	blue	-0.392348	0.00112097	-0.597243	1.19976e-07	-0.633655	1.12618e-08	0.673251	5.89094e-10	0.831639	5.3079e-18	-0.0735357	0.557346	0.236587	0.0558032	0.00468738	0.970204	-0.0946265	0.449793	-0.568818	6.26329e-07	-0.210161	0.090321	-0.0527006
Q9NPY3	Complement component C1q receptor [OS=Homo sapiens]	CD93	grey	-0.133536	0.285107	-0.0372016	0.766806	-0.052996	0.672578	0.226039	0.0680069	0.104071	0.405645	-0.236363	0.0560426	0.183718	0.139779	-0.0250844	0.84154	-0.0416194	0.740039	-0.251446	0.0416931	-0.210418	0.0899182	0.18459
P02675	Fibrinogen beta chain [OS=Homo sapiens]	FGB	blue	-0.41032	0.000622137	-0.59705	1.21395e-07	-0.588522	2.02585e-07	0.592027	1.64426e-07	0.75132	3.66949e-13	-0.084573	0.499576	0.288727	0.0187169	0.0469209	0.708323	-0.0780554	0.53331	-0.589989	1.85695e-07	-0.211411	0.0883783	0.0777226
P01766	Immunoglobulin heavy variable 3-13 [OS=Homo sapiens]	IGHV3-13	yellow	-0.276394	0.0246723	-0.398164	0.000929814	-0.395624	0.00100934	0.629967	1.45127e-08	0.472977	6.06269e-05	-0.131968	0.290851	0.190643	0.125203	-0.111032	0.374788	-0.0597336	0.633767	-0.447407	0.000165607	-0.211421	0.0883628	-0.0305242
O95185	Netrin receptor UNC5C [OS=Homo sapiens]	UNC5C	grey	0.0272043	0.828344	0.0891973	0.47633	0.0200178	0.873248	0.093335	0.456031	0.19948	0.108316	-0.214051	0.0843834	-0.0220019	0.860805	-0.12924	0.301024	0.0137424	0.912793	-0.148451	0.234209	-0.211727	0.0878926	0.114868
P52848	Bifunctional heparan sulfate N-deacetylase/N-sulfotransferase 1 [OS=Homo sapiens]	NDST1	grey	-0.197195	0.112505	-0.356997	0.00325608	-0.393661	0.00107497	0.328245	0.00712989	0.426184	0.000359787	-0.117183	0.348735	0.255429	0.0384576	0.0191694	0.878578	0.097816	0.434594	-0.410894	0.000610204	-0.212508	0.086701	0.082054
A0A0B4J1U3	Immunoglobulin lambda variable 1-36 [OS=Homo sapiens]	IGLV1-36	yellow	-0.284335	0.0206791	-0.460616	9.95265e-05	-0.466153	7.98976e-05	0.619617	2.90596e-08	0.518306	8.28597e-06	-0.0643173	0.607906	0.296018	0.0158103	0.0127273	0.919213	-0.0614698	0.623917	-0.454747	0.000125119	-0.212916	0.0860832	-0.0609358
Q13232	Nucleoside diphosphate kinase 3 [OS=Homo sapiens]	NME3	grey	0.0815166	0.515256	0.117995	0.345381	0.105733	0.398145	0.0490949	0.695454	-0.0276288	0.825707	-0.250638	0.0423758	-0.0594374	0.635453	-0.165257	0.184827	0.0942328	0.45169	-0.108434	0.386136	-0.214102	0.0843077	-0.108829
P36980	Complement factor H-related protein 2 [OS=Homo sapiens]	CFHR2	blue	-0.263733	0.0323806	-0.496042	2.28129e-05	-0.531528	4.38662e-06	0.431742	0.000295063	0.618166	3.1966e-08	-0.0255103	0.838885	0.194472	0.117655	0.140499	0.260502	-0.0994831	0.426767	-0.478301	4.86822e-05	-0.214334	0.0839638	-0.0301929
A0A0A0MRZ7	Immunoglobulin kappa variable 2D-26 [OS=Homo sapiens]	IGKV2D-26	grey	-0.353549	0.00359071	-0.304868	0.0128103	-0.202178	0.10353	0.392244	0.00112471	0.419379	0.000456557	-0.160331	0.198447	0.0526186	0.674778	-0.0877342	0.483621	-0.189172	0.128198	-0.319366	0.00895403	-0.214424	0.0838319	-0.000930618
P68363	Tubulin alpha-1B chain [OS=Homo sapiens]	TUBA1B	grey	-0.182087	0.143391	-0.284528	0.0205893	-0.281131	0.0222186	0.3209	0.0086124	0.317283	0.00943658	-0.0275302	0.826319	0.213407	0.0853456	0.159308	0.201366	0.0210981	0.866469	-0.336238	0.00577521	-0.214466	0.0837685	-0.114975
Q9H6X2	Anthrax toxin receptor 1 [OS=Homo sapiens]	ANTXR1	grey	-0.202852	0.102359	-0.323354	0.00808976	-0.348151	0.00417592	0.350202	0.00394427	0.351685	0.00378399	-0.120385	0.335633	0.237729	0.0545967	-0.149094	0.232169	0.0453561	0.717636	-0.37925	0.00168724	-0.215638	0.082052	-0.105898
P15502-1	Isoform 1 of Elastin [OS=Homo sapiens]	ELN	grey	-0.03139	0.802431	-0.133881	0.283853	-0.187858	0.130918	0.120915	0.333494	0.205111	0.0985128	-0.139305	0.264616	0.108295	0.386747	0.112842	0.367004	0.430482	0.000308729	-0.291657	0.017498	-0.215693	0.0819723	0.229601
P07225	Vitamin K-dependent protein S [OS=Homo sapiens]	PROS1	purple	-0.161713	0.194557	-0.45741	0.000112839	-0.563459	8.408e-07	0.322789	0.00820757	0.386256	0.00135862	0.101132	0.419106	0.711604	2.12463e-11	0.423661	0.000393234	0.101277	0.418435	-0.547539	1.95717e-06	-0.216987	0.0801098	0.413714
Q15149	Plectin [OS=Homo sapiens]	PLEC	blue	-0.250179	0.042768	-0.535088	3.67903e-06	-0.561277	9.46472e-07	0.49304	2.60116e-05	0.587996	2.08993e-07	-0.213605	0.0850486	0.247566	0.0450569	0.00516703	0.967156	-0.0594691	0.635273	-0.573861	4.72494e-07	-0.217269	0.0797087	-0.0451321
A0A087WSY6	Immunoglobulin kappa variable 3D-15 [OS=Homo sapiens]	IGKV3D-15	yellow	-0.388336	0.0012728	-0.399744	0.000883268	-0.379605	0.001669	0.681659	2.96811e-10	0.515901	9.27573e-06	-0.220802	0.0748165	0.0881144	0.481721	-0.109404	0.381876	0.0141135	0.910448	-0.460823	9.87198e-05	-0.217414	0.0795039	-0.054721
O95206	Protocadherin-8 [OS=Homo sapiens]	PCDH8	grey	0.0998522	0.425044	0.397871	0.000938697	0.528619	5.05695e-06	-0.248627	0.0441154	-0.297233	0.0153658	-0.355251	0.0034219	-0.444573	0.000184236	-0.382653	0.00151964	-0.0685824	0.584265	0.265101	0.0314609	-0.219275	0.0769009	-0.284685
Q8IZP7	Heparan-sulfate 6-O-sulfotransferase 3 [OS=Homo sapiens]	HS6ST3	turquoise	0.138029	0.269061	0.609748	5.50563e-08	0.778695	1.39505e-14	-0.37894	0.00170334	-0.501803	1.76721e-05	-0.408592	0.000659308	-0.538255	3.14097e-06	-0.406256	0.000712793	0.0395838	0.752336	0.394216	0.00105603	-0.219606	0.0764448	-0.283745
P01834	Immunoglobulin kappa constant [OS=Homo sapiens]	IGKC	yellow	-0.465363	8.24593e-05	-0.626436	1.8445e-08	-0.660626	1.58306e-09	0.901099	6.53774e-25	0.746742	6.08469e-13	-0.156199	0.210415	0.301243	0.0139736	-0.0752035	0.548417	-0.00100131	0.993634	-0.668519	8.58014e-10	-0.220046	0.075843	0.0325368
Q93063	Exostosin-2 [OS=Homo sapiens]	EXT2	grey	-0.146036	0.241993	-0.200697	0.106136	-0.132441	0.28911	0.143805	0.249339	0.164973	0.185592	-0.156343	0.209991	-0.0193885	0.877202	-0.0794953	0.525762	-0.0105753	0.932838	-0.244055	0.0482905	-0.220086	0.0757872	-0.189122
P01023	Alpha-2-macroglobulin [OS=Homo sapiens]	A2M	grey	0.0454949	0.716808	0.189519	0.127486	0.147166	0.238329	0.0915241	0.464856	0.042517	0.734637	-0.263321	0.0326618	-0.215846	0.0817499	-0.18377	0.139665	0.0482147	0.700654	-0.0585368	0.640593	-0.22041	0.0753473	-0.0840787
A0A0A0MS15	Immunoglobulin heavy variable 3-49 [OS=Homo sapiens]	IGHV3-49	yellow	-0.390241	0.00119857	-0.591504	1.69651e-07	-0.630335	1.41526e-08	0.847432	2.93443e-19	0.691266	1.31847e-10	-0.156734	0.208839	0.353365	0.00360939	-0.030292	0.809209	-0.00892692	0.943288	-0.664809	1.14691e-09	-0.221067	0.0744596	0.0368955
A0A0C4DH38	Immunoglobulin heavy variable 5-51 [OS=Homo sapiens]	IGHV5-51	yellow	-0.38714	0.00132154	-0.533041	4.0716e-06	-0.557252	1.17495e-06	0.798145	1.01643e-15	0.629847	1.46323e-08	-0.112354	0.369091	0.209695	0.0910531	-0.0966176	0.440271	-0.0809368	0.518259	-0.552173	1.53738e-06	-0.221817	0.0734559	-0.031684
P02750	Leucine-rich alpha-2-glycoprotein [OS=Homo sapiens]	LRG1	blue	-0.321173	0.00855294	-0.40469	0.000750813	-0.364305	0.00263708	0.42506	0.000374355	0.599925	1.01799e-07	-0.135226	0.278997	0.103249	0.409381	-0.0443404	0.723703	-0.00894661	0.943163	-0.403952	0.000769363	-0.222184	0.0729687	-0.0649334
Q86VP6	Cullin-associated NEDD8-dissociated protein 1 [OS=Homo sapiens]	CAND1	grey	-0.0511099	0.683603	-0.281503	0.0220348	-0.474258	5.75279e-05	0.395385	0.00101714	0.507633	1.3584e-05	-0.100769	0.420783	0.23459	0.0579661	0.116771	0.350444	0.0776852	0.53526	-0.481159	4.32061e-05	-0.222318	0.0727915	0.149966
A0A075B6H8	Probable non-functional immunoglobulin kappa variable 1D-42 [OS=Homo sapiens]	IGKV1D-42	yellow	-0.346282	0.00439747	-0.328728	0.00704071	-0.329422	0.00691439	0.56241	8.9013e-07	0.524906	6.05229e-06	-0.252349	0.0409405	0.111985	0.370674	-0.165493	0.184191	-0.050662	0.686231	-0.439612	0.000221521	-0.222915	0.0720064	-0.0909497
Q9P246	Stromal interaction molecule 2 [OS=Homo sapiens]	STIM2	grey	-0.0520148	0.678305	-0.131232	0.293572	-0.240444	0.0518127	0.171993	0.167311	0.193976	0.118613	-0.0615049	0.623719	0.239773	0.05249	0.0629108	0.615793	0.0464472	0.711137	-0.264597	0.0317975	-0.223053	0.071825	0.124847
P01762	Immunoglobulin heavy variable 3-11 [OS=Homo sapiens]	IGHV3-11	yellow	-0.398024	0.000934063	-0.458122	0.000109748	-0.449939	0.000150448	0.702992	4.68922e-11	0.547508	1.96038e-06	-0.172464	0.166134	0.202173	0.103537	-0.0835585	0.504753	-0.0763703	0.542212	-0.489535	3.02714e-05	-0.223204	0.0716284	-0.00851815
P04433	Immunoglobulin kappa variable 3-11 [OS=Homo sapiens]	IGKV3-11	yellow	-0.354844	0.00346164	-0.415902	0.000514666	-0.404938	0.000744654	0.671013	7.04338e-10	0.487969	3.23757e-05	-0.176392	0.156551	0.151722	0.223946	-0.192085	0.122318	-0.0499315	0.690525	-0.445567	0.000177494	-0.223431	0.0713325	-0.0133095
Q14126	Desmoglein-2 [OS=Homo sapiens]	DSG2	grey	-0.254464	0.0392216	-0.347992	0.00419446	-0.329675	0.00686879	0.246108	0.0463775	0.362025	0.00281783	-0.132351	0.289441	0.296694	0.0155615	0.00271595	0.982733	-0.0455396	0.716541	-0.371129	0.00215624	-0.22356	0.071165	-0.0233203
Q9ULB4	Cadherin-9 [OS=Homo sapiens]	CDH9	turquoise	0.0939621	0.452996	0.418492	0.000470783	0.614244	4.12637e-08	-0.267042	0.0301942	-0.336251	0.0057731	-0.261425	0.0339829	-0.537781	3.21649e-06	-0.412614	0.000575721	-0.0417558	0.739218	0.375181	0.00190934	-0.224144	0.0704114	-0.305674
P51884	Lumican [OS=Homo sapiens]	LUM	blue	-0.234018	0.0585982	-0.448973	0.000156077	-0.524398	6.20161e-06	0.459749	0.000102979	0.610507	5.2456e-08	-0.163688	0.189091	0.477813	4.96776e-05	-0.0366935	0.769903	0.134886	0.28022	-0.585169	2.46781e-07	-0.225119	0.0691653	0.341739
P30043	Flavin reductase (NADPH) [OS=Homo sapiens]	BLVRB	blue	-0.417773	0.000482612	-0.660179	1.63794e-09	-0.70346	4.49497e-11	0.691248	1.32046e-10	0.770226	4.02442e-14	-0.109561	0.381188	0.367118	0.00242835	-0.0371469	0.767139	0.0476858	0.703785	-0.688841	1.62297e-10	-0.225333	0.0688951	-0.0274235
Q13231	Chitotriosidase-1 [OS=Homo sapiens]	CHIT1	grey	0.224927	0.0694098	0.0463292	0.711839	-0.126825	0.310224	0.0952537	0.446782	0.064836	0.605009	-0.0967546	0.43962	0.0873407	0.485593	0.143578	0.250095	0.205256	0.0982691	-0.214667	0.0834733	-0.225807	0.068297	0.0315647
Q9NQX7	Integral membrane protein 2C [OS=Homo sapiens]	ITM2C	blue	-0.325147	0.00772554	-0.59905	1.07421e-07	-0.627187	1.75324e-08	0.471551	6.42554e-05	0.56801	6.55004e-07	0.141142	0.258307	0.43759	0.000238611	0.336342	0.00575922	-0.00628606	0.960048	-0.571926	5.2676e-07	-0.226189	0.0678193	0.164322
B2RD01	Putative CENPB DNA-binding domain-containing protein 1 [OS=Homo sapiens]	CENPBD1P	blue	-0.390033	0.00120646	-0.577959	3.74458e-07	-0.596869	1.22737e-07	0.492687	2.64141e-05	0.692506	1.18461e-10	-0.157549	0.20645	0.32212	0.00834903	-0.0224589	0.857943	0.0524602	0.675703	-0.613739	4.26322e-08	-0.227935	0.0656681	-0.000890016
P81172	Hepcidin [OS=Homo sapiens]	HAMP	grey	-0.329949	0.00681969	-0.379676	0.00166541	-0.391626	0.00114703	0.408877	0.000653042	0.394653	0.00104135	0.0583023	0.641934	0.304243	0.0130046	0.34513	0.00453904	-0.129975	0.298261	-0.417549	0.000486351	-0.228264	0.0652682	0.0824171
P14618	Pyruvate kinase PKM [OS=Homo sapiens]	PKM	blue	-0.0441517	0.724832	-0.379126	0.00169367	-0.471573	6.41981e-05	0.388188	0.00127873	0.528603	5.06082e-06	-0.175062	0.159748	0.167603	0.178581	-0.102881	0.411061	0.468115	7.38458e-05	-0.50007	1.90927e-05	-0.228519	0.0649604	-0.0275105
Q53H76	Phospholipase A1 member A [OS=Homo sapiens]	PLA1A	blue	-0.292234	0.0172663	-0.458499	0.000108144	-0.483981	3.8366e-05	0.531236	4.4499e-06	0.599815	1.02493e-07	-0.18632	0.134158	0.270813	0.0278541	-0.111162	0.374226	-0.00301439	0.980836	-0.519147	7.96363e-06	-0.229022	0.064357	-0.000184963
P02763	Alpha-1-acid glycoprotein 1 [OS=Homo sapiens]	ORM1	blue	-0.397926	0.000937018	-0.510574	1.1874e-05	-0.494529	2.43762e-05	0.541576	2.6563e-06	0.709865	2.49862e-11	-0.105983	0.397022	0.218029	0.0786358	0.035002	0.780237	-0.102538	0.412631	-0.514404	9.94674e-06	-0.229162	0.0641892	0.0452782
A0A0C4DH73	Immunoglobulin kappa variable 1-12 [OS=Homo sapiens]	IGKV1-12	yellow	-0.504653	1.55492e-05	-0.608673	5.8945e-08	-0.602782	8.53185e-08	0.790518	2.9334e-15	0.682871	2.68372e-10	-0.105048	0.401224	0.341366	0.00503045	-0.0272867	0.827832	0.00818701	0.947981	-0.637845	8.4072e-09	-0.229449	0.0638467	0.150742
P01876-1	Isoform 1 of Immunoglobulin heavy constant alpha 1 [OS=Homo sapiens]	IGHA1	yellow	-0.2728	0.0266842	-0.440595	0.000213625	-0.555228	1.30855e-06	0.754975	2.43106e-13	0.625954	1.90535e-08	-0.191632	0.123219	0.219249	0.0769365	-0.12626	0.312402	0.00677755	0.956928	-0.578108	3.71279e-07	-0.2314	0.0615606	-0.0398554
A0A0C4DH24	Immunoglobulin kappa variable 6-21 [OS=Homo sapiens]	IGKV6-21	yellow	-0.434102	0.000270959	-0.55986	1.0217e-06	-0.535445	3.61443e-06	0.776341	1.88137e-14	0.659612	1.71034e-09	-0.186971	0.13278	0.200286	0.106868	-0.140562	0.260286	-0.0388216	0.756958	-0.572001	5.24545e-07	-0.23253	0.0602672	-0.107381
P22891	Vitamin K-dependent protein Z [OS=Homo sapiens]	PROZ	grey	-0.196863	0.113123	-0.325211	0.00771269	-0.347089	0.00430054	0.372779	0.00205241	0.482926	4.01125e-05	-0.223736	0.0709378	0.186425	0.133936	-0.0318111	0.799835	-0.11409	0.361691	-0.419899	0.000448395	-0.232748	0.0600211	-0.129763
A0A0B4J1Y9	Immunoglobulin heavy variable 3-72 [OS=Homo sapiens]	IGHV3-72	yellow	-0.469234	7.05868e-05	-0.543872	2.36327e-06	-0.49865	2.03344e-05	0.829075	8.25684e-18	0.643588	5.59137e-09	-0.233531	0.0591401	0.168868	0.175279	-0.0691255	0.581285	-0.039574	0.752396	-0.583249	2.76033e-07	-0.234774	0.0577637	-0.0443507
Q9UPR5	Sodium/calcium exchanger 2 [OS=Homo sapiens]	SLC8A2	grey	-0.133622	0.284793	-0.223326	0.0714698	-0.283636	0.0210069	0.344282	0.00464593	0.384334	0.00144249	-0.222054	0.0731411	0.126583	0.311157	-0.13913	0.265222	0.0702361	0.575213	-0.366315	0.00248634	-0.23481	0.057725	0.101022
Q9H4A9	Dipeptidase 2 [OS=Homo sapiens]	DPEP2	grey	-0.006977	0.955661	-0.0771534	0.538066	-0.0911096	0.466888	0.167921	0.177746	0.309238	0.01152	-0.251473	0.0416701	-0.150458	0.227876	-0.25995	0.0350416	-0.020935	0.867492	-0.231058	0.0619564	-0.234903	0.0576222	-0.141806
Q8WUM4	Programmed cell death 6-interacting protein [OS=Homo sapiens]	PDCD6IP	grey	-0.271098	0.0276838	-0.481711	4.22173e-05	-0.461418	9.64318e-05	0.439047	0.000226184	0.426666	0.000353694	0.105608	0.398707	0.340901	0.00509426	0.320421	0.0087179	0.163046	0.190853	-0.377985	0.00175366	-0.235189	0.0573099	-0.0172764
Q03591	Complement factor H-related protein 1 [OS=Homo sapiens]	CFHR1	grey	-0.215158	0.0827514	-0.321574	0.00846606	-0.362763	0.00275815	0.290426	0.0180016	0.358458	0.00312293	-0.0845663	0.49961	0.197329	0.112256	0.0909796	0.467527	-0.0260548	0.835494	-0.415518	0.000521484	-0.235767	0.0566831	-0.0352998
P01008	Antithrombin-III [OS=Homo sapiens]	SERPINC1	blue	-0.400875	0.00085122	-0.654256	2.56114e-09	-0.694366	1.00795e-10	0.633412	1.14525e-08	0.885572	5.4371e-23	-0.0708376	0.571936	0.284343	0.0206751	-0.0686703	0.583782	-0.0736761	0.556592	-0.621901	2.49858e-08	-0.236274	0.0561379	-0.0159255
Q9UGM5	Fetuin-B [OS=Homo sapiens]	FETUB	blue	-0.30099	0.0140582	-0.431193	0.000300944	-0.46564	8.15539e-05	0.569161	6.14523e-07	0.681378	3.0381e-10	-0.141781	0.256135	0.0949049	0.448455	-0.0760982	0.543656	-0.0083186	0.947147	-0.438336	0.000232175	-0.237247	0.0551031	-0.15591
P02765	Alpha-2-HS-glycoprotein [OS=Homo sapiens]	AHSG	blue	-0.365051	0.00258019	-0.596971	1.21979e-07	-0.665061	1.12464e-09	0.649692	3.59031e-09	0.817724	5.36478e-17	-0.144047	0.248534	0.252225	0.0410433	-0.113575	0.363877	-0.0355942	0.776615	-0.623709	2.21513e-08	-0.238306	0.0539948	-0.0710477
P01721	Immunoglobulin lambda variable 6-57 [OS=Homo sapiens]	IGLV6-57	yellow	-0.331669	0.00651882	-0.537197	3.31193e-06	-0.579557	3.41688e-07	0.720889	8.75648e-12	0.614303	4.11058e-08	-0.10701	0.392439	0.256465	0.0376516	-0.0212271	0.86566	0.0209556	0.867362	-0.551095	1.62673e-06	-0.238788	0.0534965	0.0386708
P48147	Prolyl endopeptidase [OS=Homo sapiens]	PREP	grey	0.141471	0.257187	0.0567827	0.650652	-0.0303498	0.808851	0.0106845	0.932146	0.0711997	0.569968	-0.204216	0.100023	-0.00843497	0.946408	-0.056243	0.65376	0.0553571	0.658874	-0.137007	0.272657	-0.238916	0.0533651	-0.0885464
P21333	Filamin-A [OS=Homo sapiens]	FLNA	pink	-0.0785995	0.530452	-0.28615	0.0198478	-0.298059	0.0150697	0.32361	0.00803667	0.309175	0.0115377	-0.200479	0.106524	0.140562	0.260286	-0.0299268	0.811467	0.663734	1.24649e-09	-0.411072	0.00060655	-0.24044	0.0518171	0.121472
Q9UJ37	Alpha-N-acetylgalactosaminide alpha-2,6-sialyltransferase 2 [OS=Homo sapiens]	ST6GALNAC2	blue	-0.28028	0.0226434	-0.454654	0.000125568	-0.439943	0.000218836	0.465947	8.05582e-05	0.482068	4.15897e-05	-0.0478775	0.70265	0.212836	0.0862041	0.191402	0.123678	-0.0226515	0.856737	-0.509103	1.27027e-05	-0.241181	0.0510774	-0.0401854
P0DOX3	Immunoglobulin delta heavy chain [OS=Homo sapiens]		grey	-0.258551	0.0360709	-0.370915	0.00217004	-0.408485	0.000661676	0.446887	0.00016889	0.522437	6.81222e-06	-0.093088	0.457229	0.199914	0.107535	-0.0098772	0.937262	0.0364058	0.771657	-0.438624	0.000229731	-0.241466	0.0507955	-0.0189608
P05543	Thyroxine-binding globulin [OS=Homo sapiens]	SERPINA7	blue	-0.426247	0.000358984	-0.589953	1.86096e-07	-0.622897	2.33843e-08	0.6442	5.35088e-09	0.803394	4.77168e-16	-0.0781115	0.533016	0.257696	0.0367116	-0.0443962	0.723369	-0.0827424	0.508938	-0.573357	4.86078e-07	-0.241544	0.0507184	-0.0204165
P10643	Complement component C7 [OS=Homo sapiens]	C7	grey	0.0440151	0.72565	0.0409298	0.744198	-0.0209115	0.867639	0.164094	0.18798	0.113371	0.364746	-0.271904	0.0272062	0.0469581	0.708102	-0.0527374	0.674086	0.199515	0.108254	-0.256537	0.037596	-0.241848	0.0504195	0.107713
P50747	Biotin--protein ligase [OS=Homo sapiens]	HLCS	yellow	-0.349542	0.00401753	-0.388105	0.0012821	-0.395146	0.001025	0.711775	2.09079e-11	0.520579	7.44168e-06	-0.124013	0.321161	0.162774	0.191605	-0.0637474	0.611097	-0.0484853	0.699054	-0.419531	0.000454156	-0.242239	0.0500369	-0.0724139
P50613	Cyclin-dependent kinase 7 [OS=Homo sapiens]	CDK7	blue	-0.28345	0.0210949	-0.549714	1.74833e-06	-0.63727	8.75409e-09	0.618501	3.12716e-08	0.706078	3.54257e-11	-0.137188	0.272017	0.298573	0.0148877	-0.115534	0.355606	0.0714186	0.568779	-0.590773	1.77225e-07	-0.242727	0.0495628	0.0373541
P13796	Plastin-2 [OS=Homo sapiens]	LCP1	blue	-0.284963	0.0203884	-0.492849	2.6228e-05	-0.57055	5.68837e-07	0.573375	4.85593e-07	0.649849	3.54924e-09	-0.182456	0.142568	0.295824	0.0158822	-0.0665141	0.595678	-0.076483	0.541614	-0.592266	1.62093e-07	-0.243017	0.0492827	0.00994693
P00751	Complement factor B [OS=Homo sapiens]	CFB	blue	-0.454489	0.000126371	-0.503573	1.6324e-05	-0.458239	0.000109245	0.578003	3.7351e-07	0.743881	8.30176e-13	-0.149609	0.230539	0.0873353	0.485619	-0.139588	0.263637	-0.134969	0.279922	-0.503316	1.65133e-05	-0.243474	0.048844	-0.0708403
P15529	Membrane cofactor protein [OS=Homo sapiens]	CD46	grey	-0.189723	0.127069	-0.193198	0.120127	-0.14407	0.24846	0.255139	0.0386866	0.293883	0.016618	-0.165025	0.185453	0.126626	0.310993	-0.0372912	0.76626	0.0336341	0.788622	-0.292853	0.0170206	-0.243579	0.0487435	0.0135148
Q86VB7	Scavenger receptor cysteine-rich type 1 protein M130 [OS=Homo sapiens]	CD163	grey	0.0912566	0.466167	0.442217	0.00020116	0.459319	0.000104727	-0.199713	0.107897	-0.334764	0.00600638	-0.356945	0.00326094	-0.186841	0.133054	-0.223086	0.071783	0.0992493	0.42786	0.0878917	0.482833	-0.243867	0.0484695	0.109611
P61018	Ras-related protein Rab-4B [OS=Homo sapiens]	RAB4B	grey	-0.0353339	0.778206	-0.109063	0.383367	-0.165014	0.185482	0.16072	0.197347	0.244502	0.0478685	-0.172871	0.16512	0.139703	0.263241	-0.0988171	0.429884	0.07253	0.562764	-0.257886	0.0365687	-0.243907	0.048431	0.0626995
Q7Z5L7	Podocan [OS=Homo sapiens]	PODN	grey	-0.25925	0.0355536	-0.302622	0.0135207	-0.304966	0.0127799	0.284871	0.0204307	0.398492	0.000919976	-0.105053	0.401203	0.290317	0.0180469	0.0345194	0.783193	-0.0413599	0.741604	-0.387587	0.00130314	-0.244851	0.0475412	0.10775
P55011	Solute carrier family 12 member 2 [OS=Homo sapiens]	SLC12A2	grey	-0.0456463	0.715905	0.0402053	0.748575	0.0349909	0.780305	0.0172645	0.890566	0.0133485	0.915284	-0.119154	0.340631	0.051235	0.682869	-0.130742	0.295396	-0.0586361	0.640026	-0.0476285	0.704125	-0.245816	0.0466453	-0.00322937
P15144	Aminopeptidase N [OS=Homo sapiens]	ANPEP	grey	-0.158002	0.205132	-0.364366	0.0026324	-0.391064	0.00116772	0.325222	0.00771058	0.384135	0.00145142	-0.0629991	0.615296	0.230972	0.0620565	-0.0576445	0.645702	0.00820267	0.947882	-0.377729	0.00176741	-0.2464	0.0461101	-0.0738089
Q16531	DNA damage-binding protein 1 [OS=Homo sapiens]	DDB1	grey	-0.261908	0.0336425	-0.277101	0.0242926	-0.356574	0.0032956	0.340998	0.00508088	0.439789	0.000220077	-0.138131	0.268705	0.271076	0.027697	-0.0944076	0.450847	0.0873417	0.485587	-0.421742	0.000420551	-0.2473	0.0452957	0.0673564
P04114	Apolipoprotein B-100 [OS=Homo sapiens]	APOB	blue	-0.161938	0.193927	-0.353312	0.0036147	-0.445006	0.000181266	0.562997	8.62215e-07	0.62137	2.58816e-08	-0.183645	0.139938	0.0817914	0.513837	-0.107669	0.389513	-0.0929207	0.458042	-0.473732	5.87821e-05	-0.248687	0.0440629	-0.114465
P08575	Receptor-type tyrosine-protein phosphatase C [OS=Homo sapiens]	PTPRC	blue	-0.216926	0.0801979	-0.331835	0.00649042	-0.380914	0.00160331	0.43888	0.000227572	0.492951	2.61118e-05	-0.167587	0.178624	0.170727	0.170505	-0.0312531	0.803275	0.144651	0.246536	-0.449981	0.000150207	-0.248796	0.0439673	0.0959158
P05156	Complement factor I [OS=Homo sapiens]	CFI	blue	-0.391521	0.00115089	-0.466143	7.99279e-05	-0.437008	0.000243753	0.509723	1.23471e-05	0.660299	1.62299e-09	-0.119931	0.33747	0.08557	0.494514	-0.106954	0.392686	-0.155481	0.212547	-0.474374	5.72545e-05	-0.248897	0.0438781	-0.104188
P01619	Immunoglobulin kappa variable 3-20 [OS=Homo sapiens]	IGKV3-20	yellow	-0.526832	5.51501e-06	-0.63243	1.22557e-08	-0.588265	2.0569e-07	0.915106	6.14751e-27	0.714899	1.55745e-11	-0.179752	0.148681	0.258315	0.0362466	-0.0792807	0.526884	-0.0559994	0.655164	-0.646723	4.45935e-09	-0.250031	0.042895	-0.0193911
Q7LGC8	Carbohydrate sulfotransferase 3 [OS=Homo sapiens]	CHST3	grey	-0.162249	0.193063	-0.229559	0.0637169	-0.289739	0.0182878	0.379876	0.00165523	0.397081	0.000963	-0.128247	0.304787	0.269513	0.0286427	-0.0914075	0.465427	0.127429	0.307907	-0.442346	0.000200195	-0.250413	0.0425678	0.0322627
P18206	Vinculin [OS=Homo sapiens]	VCL	pink	0.122819	0.325877	-0.0484827	0.699069	-0.171468	0.16863	0.201259	0.105141	0.230693	0.0623821	-0.250026	0.0428986	0.035735	0.775754	-0.0337276	0.788048	0.725936	5.32835e-12	-0.317793	0.00931651	-0.250512	0.0424829	0.089218
Q9NQS3-3	Isoform 3 of Nectin-3 [OS=Homo sapiens]	NECTIN3	grey	-0.179877	0.148396	-0.22361	0.0711008	-0.191384	0.123713	0.174111	0.162065	0.320352	0.00873324	0.011509	0.926924	0.0920647	0.462212	-0.247751	0.0448912	0.113643	0.363587	-0.166478	0.181557	-0.251475	0.0416687	0.0174267
O00264	Membrane-associated progesterone receptor component 1 [OS=Homo sapiens]	PGRMC1	grey	-0.0677659	0.588758	-0.16709	0.179933	-0.242362	0.0499166	0.279483	0.0230479	0.374734	0.00193526	-0.207631	0.0943552	0.128867	0.302434	-0.0696038	0.578666	0.130455	0.296467	-0.346927	0.00431987	-0.251528	0.0416237	-0.0784049
A0A075B6H9	Immunoglobulin lambda variable 4-69 [OS=Homo sapiens]	IGLV4-69	yellow	-0.389854	0.0012133	-0.469414	7.00739e-05	-0.461142	9.74873e-05	0.756053	2.15017e-13	0.529018	4.95966e-06	-0.117363	0.347992	0.170295	0.171606	-0.0574278	0.646945	-0.0401891	0.748674	-0.470441	6.72198e-05	-0.251773	0.0414193	-0.0521282
P35858	Insulin-like growth factor-binding protein complex acid labile subunit [OS=Homo sapiens]	IGFALS	blue	-0.396921	0.000968015	-0.65574	2.29194e-09	-0.645164	4.99195e-09	0.601323	9.33884e-08	0.797451	1.12132e-15	-0.0755266	0.546696	0.239159	0.053116	-0.0566953	0.651155	-0.0768964	0.539425	-0.585646	2.39989e-07	-0.251815	0.0413842	-0.0776998
Q9NUQ9	CYFIP-related Rac1 interactor B [OS=Homo sapiens]	CYRIB	grey	0.317903	0.00929069	0.255959	0.0380437	0.0432001	0.730534	-0.0729965	0.560248	0.00896886	0.943022	-0.206222	0.0966619	0.0880359	0.482113	-0.0284843	0.820398	0.152066	0.222887	-0.128851	0.302494	-0.252252	0.0410206	-0.0382669
P00746	Complement factor D [OS=Homo sapiens]	CFD	grey	-0.0616007	0.623178	-0.0760667	0.543823	-0.118516	0.343244	0.223017	0.0718721	0.250945	0.0421154	-0.29673	0.0155482	0.16664	0.181126	-0.160222	0.198758	0.0926223	0.459493	-0.34981	0.00398763	-0.252354	0.0409359	0.181519
P0DOX7	Immunoglobulin kappa light chain [OS=Homo sapiens]		yellow	-0.320061	0.0087978	-0.530311	4.65628e-06	-0.629543	1.49393e-08	0.752156	3.34179e-13	0.681378	3.03807e-10	-0.205081	0.0985634	0.360224	0.0029684	-0.00935976	0.940543	0.0438162	0.726841	-0.661241	1.51022e-09	-0.252563	0.0407639	0.0212136
P02462	Collagen alpha-1(IV) chain [OS=Homo sapiens]	COL4A1	grey	-0.161947	0.193903	-0.288723	0.0187186	-0.291388	0.0176073	0.300037	0.0143805	0.34793	0.0042016	-0.150409	0.228028	0.0918207	0.463404	0.00146111	0.99071	0.0888576	0.478017	-0.368122	0.00235748	-0.252705	0.040647	-0.241949
P37802	Transgelin-2 [OS=Homo sapiens]	TAGLN2	grey	-0.17242	0.166245	-0.327041	0.00735628	-0.31527	0.00992458	0.350009	0.00396556	0.351707	0.00378161	-0.118169	0.344669	0.301791	0.0137922	0.00220959	0.985952	0.153946	0.217152	-0.385722	0.00138144	-0.252928	0.0404639	0.131571
Q8TEL6	Short transient receptor potential channel 4-associated protein [OS=Homo sapiens]	TRPC4AP	blue	-0.329798	0.00684674	-0.401555	0.000832476	-0.406217	0.000713709	0.636812	9.03938e-09	0.610743	5.16725e-08	-0.150864	0.226607	0.104764	0.402509	-0.0932922	0.456238	0.0547198	0.662562	-0.409192	0.000646194	-0.25366	0.0398681	-0.0762447
Q16853	Membrane primary amine oxidase [OS=Homo sapiens]	AOC3	blue	-0.216971	0.0801335	-0.417581	0.000485805	-0.416449	0.000505093	0.411352	0.000600849	0.481895	4.18926e-05	-0.116301	0.352403	0.211506	0.0882326	0.00476044	0.969739	0.0155414	0.901431	-0.440569	0.000213829	-0.254038	0.0395631	-0.0848207
Q07654	Trefoil factor 3 [OS=Homo sapiens]	TFF3	grey	-0.397381	0.000953708	-0.369937	0.00223405	-0.302492	0.0135631	0.483633	3.89341e-05	0.450477	0.000147399	-0.175438	0.158839	0.153334	0.219005	0.0981914	0.432825	-0.124344	0.319862	-0.414559	0.000538847	-0.254737	0.0390045	-0.140621
P14174	Macrophage migration inhibitory factor [OS=Homo sapiens]	MIF	grey	-0.0149468	0.905184	-0.0301392	0.810153	-0.0902622	0.47106	0.0998845	0.424894	0.166628	0.181158	-0.155416	0.21274	0.0253036	0.840173	-0.205675	0.0975695	-0.0271099	0.82893	-0.188956	0.128641	-0.256154	0.0378924	-0.0503841
P01185	Vasopressin-neurophysin 2-copeptin [OS=Homo sapiens]	AVP	blue	-0.287226	0.0193686	-0.477542	5.02395e-05	-0.467072	7.70081e-05	0.457713	0.000111514	0.600441	9.86161e-08	-0.0742139	0.553707	0.22245	0.0726172	-0.112371	0.369018	-0.213699	0.0849087	-0.441187	0.000208995	-0.256767	0.037419	-0.1961
P14550	Aldo-keto reductase family 1 member A1 [OS=Homo sapiens]	AKR1A1	grey	-0.00722726	0.954072	-0.255796	0.0381704	-0.3738	0.00199046	0.382132	0.0015443	0.375903	0.0018681	-0.144463	0.247159	0.37859	0.00172163	0.0440362	0.725524	0.30693	0.0121868	-0.458999	0.000106049	-0.257539	0.0368308	0.228426
P22223	Cadherin-3 [OS=Homo sapiens]	CDH3	grey	-0.240333	0.0519243	-0.497995	2.09319e-05	-0.547842	1.92673e-06	0.441928	0.000203329	0.519478	7.84013e-06	-0.0466364	0.710013	0.34066	0.00512773	0.0534886	0.66971	-0.080573	0.520147	-0.51633	9.09161e-06	-0.25784	0.0366034	0.0286191
P02748	Complement component C9 [OS=Homo sapiens]	C9	blue	-0.365482	0.00254783	-0.50075	1.85231e-05	-0.487277	3.33489e-05	0.539636	2.9301e-06	0.689468	1.53836e-10	-0.138551	0.267236	0.16791	0.177777	-0.0617269	0.622465	-0.0554058	0.658592	-0.51058	1.18709e-05	-0.257966	0.0365086	-0.000929614
P01833	Polymeric immunoglobulin receptor [OS=Homo sapiens]	PIGR	grey	0.0941448	0.452115	-0.0712934	0.569459	-0.2505	0.0424936	0.173228	0.164236	0.341445	0.00501972	-0.145094	0.245077	0.0958316	0.444017	-0.0317315	0.800326	0.155112	0.213647	-0.30724	0.0120953	-0.259941	0.0350481	0.0374326
P01042-2	Isoform LMW of Kininogen-1 [OS=Homo sapiens]	KNG1	blue	-0.314335	0.0101585	-0.517831	8.47316e-06	-0.539243	2.98875e-06	0.574521	4.55212e-07	0.714585	1.60452e-11	-0.0442132	0.724464	0.229957	0.0632457	-0.00469885	0.970131	-0.142	0.255395	-0.488955	3.10356e-05	-0.260197	0.0348625	-0.116532
Q8TDQ0	Hepatitis A virus cellular receptor 2 [OS=Homo sapiens]	HAVCR2	grey	-0.179161	0.150043	-0.0615865	0.623258	0.0424724	0.734906	0.166394	0.181781	0.137616	0.270509	-0.162484	0.192409	-0.0969319	0.438778	-0.179369	0.149563	-0.0240556	0.847959	-0.118116	0.344885	-0.26045	0.0346795	-0.0648086
P01704	Immunoglobulin lambda variable 2-14 [OS=Homo sapiens]	IGLV2-14	grey	-0.268139	0.0294971	-0.329415	0.00691561	-0.275914	0.0249337	0.396354	0.000985894	0.360234	0.00296751	-0.18225	0.143025	0.164	0.188236	0.0905021	0.469877	-0.0291812	0.816081	-0.405657	0.000727129	-0.260626	0.034553	0.0131534
Q13332-5	Isoform PTPS-F4-7 of Receptor-type tyrosine-protein phosphatase S [OS=Homo sapiens]	PTPRS	grey	0.092988	0.457715	0.350264	0.00393749	0.336081	0.00579945	-0.1816	0.144482	-0.257823	0.0366162	-0.235132	0.0573721	-0.230181	0.0629818	-0.224497	0.0699576	-0.00760307	0.951687	0.149422	0.23113	-0.260919	0.0343432	-0.122077
Q15166	Serum paraoxonase/lactonase 3 [OS=Homo sapiens]	PON3	blue	-0.00800418	0.949142	-0.469976	6.85004e-05	-0.501488	1.79233e-05	0.495462	2.34001e-05	0.64009	7.17539e-09	-0.161896	0.194046	0.21558	0.0821365	-0.0789417	0.528658	0.00190064	0.987916	-0.527525	5.33317e-06	-0.261118	0.0342013	-0.117255
[truncated: 163 more rows]
