# Supplementary material for: Cerebrospinal fluid proteome profiling across the Alzheimer’s disease continuum: a step towards solving the equation for ‘X’
Source: Mol Neurodegener. 2025 May 6;20:52. doi: 10.1186/s13024-025-00841-0 (PMC12057231; doi:10.1186/s13024-025-00841-0)
Supplement: Supplementary file 4 — Supplementary Material 4. [file 13024_2025_841_MOESM4_ESM.xlsx]

## Sheet: summary
enriched in protein module	source	term_name	term_id	highlighted	adjusted_p_value	negative_log10_of_adjusted_p_value	term_size	query_size	intersection_size	effective_domain_size	intersections
core markers	GO:MF	ubiquitin protein ligase binding	GO:0031625	TRUE	2.3707599730357972e-7	6.625112413825641	26	16	7	1616	YWHAZ,YWHAE,CKB,PRDX6,UCHL1,GABARAPL2,UBE2N
core markers	GO:MF	phosphoserine residue binding	GO:0050815	TRUE	0.0000012536186953196917	5.901834539821504	4	16	4	1616	YWHAZ,YWHAE,YWHAB,YWHAG
core markers	GO:MF	protein sequestering activity	GO:0140311	TRUE	0.00305482548741311	2.5150135945927152	6	16	3	1616	YWHAZ,YWHAE,YWHAG
core markers	GO:MF	RNA binding	GO:0003723	TRUE	0.010282165373969018	1.987915415405318	77	16	6	1616	ENO1,YWHAZ,YWHAE,YWHAG,PPIA,UBE2N
core markers	GO:MF	organic cyclic compound binding	GO:0097159	TRUE	0.02709816999694547	1.56706003706153	241	16	9	1616	ENO1,PGK1,YWHAZ,YWHAE,YWHAG,CKB,PPIA,CAMK2G,UBE2N
core markers	GO:MF	cadherin binding	GO:0045296	TRUE	0.04694866162768135	1.328376783717306	63	16	5	1616	ENO1,YWHAZ,YWHAE,YWHAB,PRDX6
core markers	GO:BP	phosphate-containing compound metabolic process	GO:0006796	TRUE	0.0012001580402341762	2.920761561050433	238	16	11	1616	ENO1,PGK1,YWHAZ,YWHAE,YWHAB,YWHAG,CKB,PPIA,PRDX6,UCHL1,CAMK2G
core markers	GO:BP	negative regulation of TORC1 signaling	GO:1904262	TRUE	0.00301281414533764	2.521027658284772	4	16	3	1616	YWHAZ,YWHAG,UBE2N
core markers	GO:BP	cellular response to stress	GO:0033554	TRUE	0.011926447881129985	1.9234888853599814	133	16	8	1616	ENO1,PGK1,YWHAZ,YWHAE,YWHAG,PPIA,GABARAPL2,UBE2N
core markers	GO:BP	negative regulation of protein modification process	GO:0031400	TRUE	0.027707178342877864	1.55740769985883	41	16	5	1616	YWHAE,YWHAB,YWHAG,PPIA,UCHL1
core markers	GO:BP	negative regulation of nitrogen compound metabolic process	GO:0051172	TRUE	0.032591412728674336	1.4868968139144187	152	16	8	1616	ENO1,YWHAZ,YWHAE,YWHAB,YWHAG,PPIA,UCHL1,GABARAPL2
core markers	GO:CC	cytosol	GO:0005829	TRUE	6.931943827668467e-9	8.15914496520689	287	16	15	1616	ENO1,GDI1,PGK1,YWHAZ,YWHAE,YWHAB,YWHAG,CKB,PPIA,PRDX6,UCHL1,CAMK2G,GABARAPL2,UBE2N,HAGH
vesicular	GO:CC	extracellular space	GO:0005615	TRUE	0.017795391015489215	1.7496924648670125	846	29	25	1616	ENPP2,FBLN1,TTR,SERPINF1,F5,IGFBP7,SPARC,SOD3,ITM2B,DCN,FSTL1,TIMP2,RARRES2,BGN,NUCB2,CEL,SIL1,SLC5A5,CD81,PRSS3,KLK11,CA2,ECRG4,CD9,GPM6A
vesicular	GO:CC	vesicle	GO:0031982	TRUE	0.03976602662937284	1.400487800996559	750	29	23	1616	FBLN1,TTR,SERPINF1,F5,IGFBP7,SPARC,SOD3,THBS2,ITM2B,FSTL1,TIMP2,RARRES2,BGN,NUCB2,CEL,SLC5A5,SLC39A12,CD81,PRSS3,KLK11,CA2,CD9,GPM6A
blood & lipoproteins	GO:MF	enzyme inhibitor activity	GO:0004857	TRUE	2.773391129551857e-8	7.556988877833781	88	146	29	1616	C3,SERPINA1,C5,COL6A3,ITIH4,SERPINA3,KNG1,ITIH2,APOA2,SERPINC1,HRG,ITIH1,AHSG,SERPINF2,SERPIND1,SERPINA4,SERPINA6,AMBP,SERPINA7,FETUB,SERPINA5,ITIH3,APOC2,APOC3,SERPINA10,CRB2,APOC1,ANXA2,WARS1
blood & lipoproteins	GO:MF	lipid binding	GO:0008289	TRUE	5.210486950531294e-8	7.283121687440135	90	146	29	1616	ALB,APOB,GC,F2,APOA1,APOA2,APOH,APOA4,SERPINA6,RBP4,PON1,C8G,SERPINA5,SHBG,F10,LBP,APOL1,APOC2,SELL,APOC3,APOM,APOC1,CETP,SDCBP,APOF,CRABP1,ANXA2,FABP1,PIK3C2G
blood & lipoproteins	GO:MF	serine-type endopeptidase activity	GO:0004252	TRUE	0.000084691088627724	4.072162284632831	42	146	16	1616	CFB,PLG,F2,C2,HPR,CFI,KLKB1,F12,HABP2,F10,C1RL,F9,F11,HGFAC,CD5L,MASP2
blood & lipoproteins	GO:MF	alcohol binding	GO:0043178	TRUE	0.0031074553675346506	2.5075951004248913	14	146	8	1616	APOA1,APOA2,RBP4,C8G,APOC3,CETP,APOF,CRABP1
blood & lipoproteins	GO:MF	lipid transporter activity	GO:0005319	TRUE	0.0033894849078413354	2.4698662955075465	18	146	9	1616	APOB,APOA1,APOA2,APOA4,RBP4,APOM,CETP,APOF,FABP1
blood & lipoproteins	GO:BP	fibrinolysis	GO:0042730	TRUE	8.919167085040625e-9	8.04967570024947	18	146	14	1616	PLG,F2,FGB,FGA,APOH,HRG,FGG,SERPINF2,VTN,KLKB1,F12,CPB2,F11,ANXA2
blood & lipoproteins	GO:BP	complement activation	GO:0006956	TRUE	0.0000057963299376375705	5.2368469016658175	41	146	18	1616	C3,CFH,C5,CFB,C2,C6,CFI,C9,C8B,C8A,C8G,CFHR2,C4BPA,C1RL,CD5L,CFP,MASP2,FCN3
blood & lipoproteins	GO:BP	acute inflammatory response	GO:0002526	TRUE	0.000027658732063430012	4.5581677327761385	31	146	15	1616	C3,SERPINA1,ITIH4,SERPINA3,F2,AHSG,SERPINF2,ORM1,KLKB1,F12,ORM2,LBP,APCS,SAA4,VNN1
blood & lipoproteins	GO:BP	lipid transport	GO:0006869	TRUE	0.000036309344434675985	4.439981592204512	55	146	20	1616	APOB,APOA1,APOA2,APOH,APOA4,RBP4,PON1,SERPINA5,LBP,APOL1,APOC2,APOC3,APOM,APOC1,CETP,APOF,SHH,CRABP1,ANXA2,FABP1
blood & lipoproteins	GO:BP	zymogen activation	GO:0031638	TRUE	0.000093597736996912	4.028734651493035	29	146	14	1616	FGB,FGA,APOH,FGG,SERPINF2,KLKB1,F12,C1RL,F9,CPB2,F11,HGFAC,CD5L,ANXA2
blood & lipoproteins	GO:BP	triglyceride metabolic process	GO:0006641	TRUE	0.00040275955234722117	3.3949541505177048	16	146	10	1616	C3,APOB,APOA2,APOH,APOA4,GPLD1,APOC2,APOC3,APOC1,CETP
blood & lipoproteins	GO:BP	positive regulation of lipid metabolic process	GO:0045834	TRUE	0.0014455776351733444	2.839958579453724	11	146	8	1616	F2,APOA1,APOA2,APOA4,GPLD1,APOC2,AVP,FABP1
blood & lipoproteins	GO:BP	regulation of plasma lipoprotein particle levels	GO:0097006	TRUE	0.002010008482311875	2.6968021098364923	22	146	11	1616	APOB,APOA1,APOA2,APOA4,GPLD1,APOC2,APOC3,APOM,APOC1,CETP,ANXA2
blood & lipoproteins	GO:BP	organic substance metabolic process	GO:0071704	TRUE	0.008348417291090038	2.0783958510909626	769	146	96	1616	C3,CP,APOB,GC,CFH,HPX,C5,CFB,ITIH4,PLG,SERPINA3,F2,FGB,KNG1,APOA1,ITIH2,FGA,APOA2,APOH,HRG,FGG,ITIH1,PKM,SERPINF2,APOA4,C2,PGLYRP2,HPR,CFI,VTN,ORM1,KLKB1,SERPINA6,F12,RBP4,AMBP,ORM2,LUM,PON1,FETUB,SERPINA5,HABP2,C4BPA,F10,LBP,GPLD1,APOL1,C1RL,F13B,F9,ITIH3,APOC2,CPB2,ITM2C,CDH5,APOC3,F11,HGFAC,CD5L,APOM,F13A1,CRB2,PEPD,APCS,APOC1,GALNT5,CDH1,CETP,SDCBP,APOF,CPN1,AVP,PON3,PLA1A,ENG,VNN1,SHH,MASP2,…
blood & lipoproteins	GO:BP	phospholipid efflux	GO:0033700	TRUE	0.009584938513750557	2.018410668724833	7	146	6	1616	APOA1,APOA2,APOA4,APOC2,APOC3,APOC1
blood & lipoproteins	GO:BP	proteolysis	GO:0006508	TRUE	0.01556082246729386	1.80796745210421	209	146	38	1616	CFH,CFB,PLG,F2,FGB,KNG1,FGA,APOH,FGG,SERPINF2,C2,HPR,CFI,VTN,KLKB1,F12,FETUB,SERPINA5,HABP2,F10,GPLD1,C1RL,F9,CPB2,F11,HGFAC,CD5L,CRB2,PEPD,SDCBP,CPN1,AVP,SHH,MASP2,ANXA2,FCN3,FABP1,TRPC4AP
blood & lipoproteins	GO:BP	cholesterol homeostasis	GO:0042632	TRUE	0.041075807977176124	1.3864138850669019	15	146	8	1616	APOB,APOA1,APOA2,APOA4,APOC2,APOC3,APOM,CETP
blood & lipoproteins	GO:CC	blood microparticle	GO:0072562	TRUE	1.2423938619465648e-22	21.90574070290838	93	146	45	1616	ALB,C3,CP,GC,CFH,HPX,CFB,ITIH4,PLG,SERPINA3,F2,AFM,FGB,KNG1,APOA1,ITIH2,FGA,A1BG,APOA2,SERPINC1,HRG,FGG,ITIH1,AHSG,SERPINF2,APOA4,HPR,VTN,ORM1,C9,AMBP,ORM2,C8A,PON1,IGKV1-39,C8G,CPN2,C4BPA,APOL1,CD5L,F13A1,APCS,SDCBP,ENG,FCN3
blood & lipoproteins	GO:CC	high-density lipoprotein particle	GO:0034364	TRUE	4.089645154285331e-9	8.388314372731369	19	146	14	1616	APOA1,APOA2,APOH,APOA4,HPR,PON1,APOL1,APOC2,APOC3,APOM,APOC1,CETP,APOF,SAA4
blood & lipoproteins	GO:CC	membrane attack complex	GO:0005579	TRUE	0.0012529959742148002	2.9020503243602844	7	146	6	1616	C5,C6,C9,C8B,C8A,C8G
neuronal development	GO:MF	binding	GO:0005488	TRUE	0.01902364543838955	1.7207062570055496	1340	138	130	1616	AGT,CHGB,PTGDS,CNTN1,APP,CLSTN1-2,NRXN3,CNDP1,MEGF8,NRXN1,NEO1,COL6A1,B4GAT1,APOE,CNTN2,NRXN2,LRP1,SPP1,PSAP,BCAN,APLP2,CNTNAP4,CPE,PTPRZ1,KLK6,FSTL4,ROBO1,SEMA7A,SEZ6,PENK,ENO2,CNTNAP2,ATP6AP1,NPTX1,ADAM22,L1CAM,CADM4,TPI1,IL6ST,SPON1,ADGRL1,DCC,LRRC4B,CNTN6,HYOU1,CACNA2D2,NEGR1,MINPP1,GDA,RTN4R,ATP6AP2,GAPDH,CLSTN3,IDS,SEMA3G,ADGRL3,PCDH9,NTRK2,GRIA4,PCDH17,DNER,MEGF10,ADGRB1,GPC1,RGMB,LINGO1,V…
neuronal development	GO:MF	chondroitin sulfate binding	GO:0035374	TRUE	0.02421580390991064	1.6159011087837498	4	138	4	1616	RTN4R,PTN,RTN4RL1,MDK
neuronal development	GO:BP	nervous system development	GO:0007399	TRUE	5.072087875495923e-8	7.2948132307745155	400	138	69	1616	CNTN1,APP,CLSTN1-2,NRXN3,MEGF8,NRXN1,NEO1,B4GAT1,APOE,CNTN2,NRXN2,LRP1,SPP1,BCAN,APLP2,PTPRZ1,KLK6,FSTL4,BTD,ROBO1,SEMA7A,SEZ6,PENK,SERPINI1,CNTNAP2,NPTX1,ADAM22,L1CAM,IL6ST,ADGRL1,DCC,LRRC4B,CNTN6,NEGR1,GDA,RTN4R,ATP6AP2,CLSTN3,SEMA3G,ADGRL3,PCDH9,NTRK2,PCDH17,DNER,ADGRB1,GPC1,VCAN,PTPRG,SLITRK4,SEMA6A,PRKCSH,OMG,SERPINE2,RTN4RL2,SPOCK2,EFNB2,IGSF21,PTN,CNTFR,NTNG1,OLFM1,CAMK2A,ERBB4,EFNA1,ADGRB…
neuronal development	GO:BP	chemical synaptic transmission	GO:0007268	TRUE	0.039743287375883764	1.4007362129645329	114	138	24	1616	APP,CLSTN1-2,NRXN3,NRXN1,APOE,NRXN2,CNTNAP4,SEZ6,PENK,NPTX1,DCC,CACNA2D2,CLSTN3,NTRK2,GRIA4,PCDH17,ADGRB1,SERPINE2,PTN,NTNG1,CAMK2A,TMEM25,LRFN2,SHISA6
neuronal development	GO:CC	synaptic membrane	GO:0097060	TRUE	4.019922819583158e-7	6.395782285062524	79	138	25	1616	CNTN1,CLSTN1-2,NRXN3,NRXN1,CNTN2,NRXN2,CNTNAP4,CNTNAP2,ADAM22,ADGRL1,DCC,LRRC4B,CNTN6,ATP6AP2,CLSTN3,GRIA4,PCDH17,EFNB2,ADAM11,IGSF21,NTNG1,ERBB4,ADGRB3,LRFN2,SHISA6
neuronal development	GO:CC	axonal growth cone	GO:0044295	TRUE	0.018492715310435212	1.7329993161118162	10	138	6	1616	NRXN1,NEO1,L1CAM,DCC,RTN4R,OLFM1
neuronal development	GO:CC	postsynaptic density	GO:0014069	TRUE	0.04408621193973838	1.355697215856029	49	138	13	1616	CLSTN1-2,ADAM22,DCC,LRRC4B,CLSTN3,NTRK2,GRIA4,ADGRB1,EFNB2,CAMK2A,ERBB4,ADGRB3,SHISA6
endolysosomal	GO:MF	hydrolase activity	GO:0016787	TRUE	9.643447459594238e-12	11.015767681343501	254	39	27	1616	CTSD,DPP7,TPP1,CPQ,CPVL,GGH,GAA,RNASET2,HEXA,PRCP,HEXB,HSPA13,CTBS,SIAE,ARSA,ASAH1,GALNS,CLN5,CTSO,PLA2G15,GNS,LIPA,CTSA,CTSZ,DNASE2,GBA1,ACP2
endolysosomal	GO:BP	macromolecule catabolic process	GO:0009057	TRUE	7.548702331541596e-7	6.1221276998527525	126	39	17	1616	CTSD,SORL1,DPP7,TPP1,GAA,RNASET2,HEXA,HEXB,CTBS,CLN5,CTSO,GNS,LIPA,CTSA,CTSZ,DNASE2,GBA1
endolysosomal	GO:BP	lysosome organization	GO:0007040	TRUE	0.00001109185802419935	4.95499569802867	21	39	8	1616	TPP1,GAA,HEXA,HEXB,CLN5,LIPA,GBA1,ACP2
endolysosomal	GO:BP	lipid storage	GO:0019915	TRUE	0.019956054339152533	1.699925322173126	15	39	5	1616	HEXA,HEXB,LIPA,GBA1,NPC1
endolysosomal	GO:BP	ceramide metabolic process	GO:0006672	TRUE	0.028516444327091352	1.5449046269755804	16	39	5	1616	HEXA,HEXB,ASAH1,PLA2G15,GBA1
endolysosomal	GO:BP	neuromuscular process controlling balance	GO:0050885	TRUE	0.04219100435571352	1.374780136126711	9	39	4	1616	TPP1,GAA,HEXA,HEXB
endolysosomal	GO:CC	lytic vacuole	GO:0000323	TRUE	8.659997661012203e-18	17.062482225281688	155	39	27	1616	CTSD,DPP7,TPP1,OMD,CPQ,GGH,GAA,RNASET2,HEXA,PRCP,HEXB,CTBS,SIAE,ARSA,ASAH1,GALNS,CLN5,CTSO,PLA2G15,GNS,LIPA,CTSA,CTSZ,DNASE2,GBA1,ACP2,NPC1
neuron migration	GO:BP	neuron migration	GO:0001764	TRUE	0.005969619214259252	2.2240533704485594	47	12	5	1616	RELN,PLXNB2,SPOCK1,MDGA1,GFRA3
actin binding	GO:MF	actin binding	GO:0003779	TRUE	0.0000012629114930149015	5.898627084474052	43	19	8	1616	FLNA,MSN,VCL,TAGLN,PFN1,YWHAH,CFL1,DSTN
actin binding	GO:MF	structural molecule activity	GO:0005198	TRUE	0.020533295188285686	1.6875413493506473	108	19	7	1616	HSPG2,LTBP1,LTBP2,ACTB,MSN,VCL,THBS1
actin binding	GO:BP	protein localization to cell-cell junction	GO:0150105	TRUE	0.007112941915744592	2.147950737734682	4	19	3	1616	FLNA,ACTB,VCL
actin binding	GO:CC	focal adhesion	GO:0005925	TRUE	0.00002159447338929914	4.665657382350917	83	19	9	1616	HSPG2,FLNA,ACTB,MSN,VCL,ANXA5,PFN1,YWHAQ,CFL1
actin binding	GO:CC	cell cortex	GO:0005938	TRUE	0.00007871027936119914	4.103968546188299	28	19	6	1616	FLNA,ACTB,VCL,PFN1,CRIP2,DSTN
actin binding	GO:CC	cytosol	GO:0005829	TRUE	0.0027030843658795048	2.5681403993385867	287	19	12	1616	FLNA,ACTB,MSN,VCL,ANXA5,PFN1,CLIC4,LGALS1,YWHAQ,YWHAH,CFL1,ADIRF
actin binding	GO:CC	extracellular exosome	GO:0070062	TRUE	0.003026329037256445	2.5190838551310106	567	19	16	1616	HSPG2,FLNA,LTBP2,ACTB,MSN,VCL,ANXA5,THBS1,PFN1,CLIC4,LGALS1,YWHAQ,YWHAH,CFL1,ADIRF,DSTN
actin binding	GO:CC	brush border	GO:0005903	TRUE	0.034582850651624496	1.4611392108526084	10	19	3	1616	FLNA,ACTB,VCL
extracellular matrix 1	GO:MF	extracellular matrix structural constituent	GO:0005201	TRUE	0.000001200918588112678	5.9204864330066185	84	16	9	1616	FBN1,NID2,COL14A1,COL12A1,EFEMP2,PRELP,FMOD,MATN2,SRPX
extracellular matrix 1	GO:BP	extracellular matrix organization	GO:0030198	TRUE	0.0009672638322696514	3.014455050973036	100	16	8	1616	NID2,ECM2,COL14A1,COL12A1,EFEMP2,FMOD,MATN2,MIA
extracellular matrix 1	GO:CC	collagen-containing extracellular matrix	GO:0062023	TRUE	0.00041592563516194175	3.380984311502643	217	16	10	1616	FBN1,NID2,ECM2,COL14A1,COL12A1,EFEMP2,PRELP,FMOD,MATN2,SRPX
extracellular matrix 1	GO:CC	FACIT collagen trimer	GO:0005593	TRUE	0.018925571588544483	1.7229509951038673	3	16	2	1616	COL14A1,COL12A1
metabolic	GO:MF	organic cyclic compound binding	GO:0097159	TRUE	0.000883762478206681	3.0536644411689653	241	36	17	1616	PKM-2,ALDOA,BASP1,LDHB,GOT1,PEBP1,HSPA8,PARK7,HPRT1,CYCS,NAXE,SOD2,TXN,DBI,PPP5C,SYN1,TMSB4X
metabolic	GO:MF	oxidoreductase activity	GO:0016491	TRUE	0.013692906923007144	1.8635043439328192	64	36	8	1616	LDHB,SOD1,MDH1,LDHA,PARK7,SOD2,TXN,GLRX
metabolic	GO:MF	protein-macromolecule adaptor activity	GO:0030674	TRUE	0.03136298665566176	1.5035825867302235	37	36	6	1616	PKM-2,BASP1,HSPA8,PARK7,SH3BGRL,SYN1
metabolic	GO:MF	lyase activity	GO:0016829	TRUE	0.03615180254487133	1.4418700437145562	24	36	5	1616	ALDOA,ALDOC,GOT1,PARK7,GGCT
metabolic	GO:BP	nucleobase-containing small molecule metabolic process	GO:0055086	TRUE	4.413675830421182e-8	7.355199567465539	55	36	13	1616	PKM-2,ALDOA,ALDOC,LDHB,MDH1,LDHA,HSPA8,PARK7,HPRT1,TALDO1,NAXE,GLRX,TMSB4X
metabolic	GO:BP	cytoplasmic translation	GO:0002181	TRUE	0.018550553940152363	1.7316431173395257	3	36	3	1616	PKM-2,UBA52,SH3BGRL
metabolic	GO:CC	cytosol	GO:0005829	TRUE	9.035185989521565e-12	11.044062903048646	287	36	27	1616	PKM-2,ALDOA,ALDOC,LDHB,GOT1,PEBP1,SOD1,MDH1,LDHA,HSPA8,NPEPPS,DDAH1,PARK7,HPRT1,TALDO1,CYCS,UBA52,SH3BGRL,TXN,CALM1,SH3BGRL3,GLRX,PPP5C,GGCT,NRGN,TMSB4X,UBE2V1
metabolic	GO:CC	nucleus	GO:0005634	TRUE	8.041003753193494e-7	6.094689735173947	281	36	22	1616	PKM-2,ALDOA,BASP1,GOT1,PEBP1,SOD1,LDHA,HSPA8,NPEPPS,PARK7,TALDO1,CYCS,UBA52,SH3BGRL,TXN,CALM1,SH3BGRL3,GLRX,PPP5C,SYN1,TMSB4X,UBE2V1
metabolic	GO:CC	extracellular exosome	GO:0070062	TRUE	0.0002167260693117633	3.664088845591632	567	36	27	1616	PKM-2,ALDOA,ALDOC,BASP1,LDHB,GOT1,PEBP1,SOD1,MDH1,LDHA,HSPA8,NPEPPS,VASN,DDAH1,PARK7,HPRT1,TALDO1,UBA52,SH3BGRL,NAXE,SOD2,TXN,DBI,SH3BGRL3,GLRX,GGCT,UBE2V1
metabolic	GO:CC	mitochondrial intermembrane space	GO:0005758	TRUE	0.04582881672757822	1.3388613558321818	6	36	3	1616	SOD1,PARK7,CYCS
extracellular matrix 2	GO:MF	extracellular matrix structural constituent	GO:0005201	TRUE	0.00002257214130960563	4.646427239556087	84	11	7	1616	PCOLCE,TGFBI,LAMC1,LAMB1,COL1A1,COL1A2,COL3A1
extracellular matrix 2	GO:MF	platelet-derived growth factor binding	GO:0048407	TRUE	0.0019498513602960324	2.7099984942085884	9	11	3	1616	COL1A1,COL1A2,COL3A1
extracellular matrix 2	GO:MF	protease binding	GO:0002020	TRUE	0.00771503209240891	2.1126622630516283	38	11	4	1616	COL1A1,COL1A2,TIMP1,COL3A1
extracellular matrix 2	GO:BP	cellular response to amino acid stimulus	GO:0071230	TRUE	0.0003714754324990507	3.430069902987936	12	11	4	1616	MMP2,COL1A1,COL1A2,COL3A1
extracellular matrix 2	GO:BP	extracellular matrix organization	GO:0030198	TRUE	0.0005041669314069947	3.297425643345106	100	11	7	1616	TGFBI,LAMC1,MMP2,LAMB1,COL1A1,COL1A2,COL3A1
extracellular matrix 2	GO:BP	skeletal system development	GO:0001501	TRUE	0.00472090794042259	2.3259744684008345	86	11	6	1616	TGFBI,MMP2,COL1A1,COL1A2,TIMP1,COL3A1
extracellular matrix 2	GO:BP	regulation of integrin-mediated signaling pathway	GO:2001044	TRUE	0.008551993230922109	2.0679326515521246	8	11	3	1616	LAMC1,LAMB1,TIMP1
extracellular matrix 2	GO:BP	collagen metabolic process	GO:0032963	TRUE	0.01679425713395692	1.774839201691834	29	11	4	1616	PCOLCE,MMP2,COL1A1,COL1A2
extracellular matrix 2	GO:BP	response to estradiol	GO:0032355	TRUE	0.02491727901979302	1.6034993846135266	11	11	3	1616	MMP2,COL1A1,IGFBP2
extracellular matrix 2	GO:BP	tissue development	GO:0009888	TRUE	0.025379896300946125	1.595510156710143	256	11	8	1616	TGFBI,LAMC1,MMP2,LAMB1,COL1A1,COL1A2,TIMP1,COL3A1
extracellular matrix 2	GO:BP	skin morphogenesis	GO:0043589	TRUE	0.027902093614934266	1.5543632085077639	2	11	2	1616	COL1A1,COL1A2
extracellular matrix 2	GO:BP	intramembranous ossification	GO:0001957	TRUE	0.027902093614934266	1.5543632085077639	2	11	2	1616	MMP2,COL1A1
extracellular matrix 2	GO:BP	cellular response to UV-A	GO:0071492	TRUE	0.027902093614934266	1.5543632085077639	2	11	2	1616	MMP2,TIMP1
extracellular matrix 2	GO:BP	response to retinoic acid	GO:0032526	TRUE	0.042868565799594235	1.367861045897841	13	11	3	1616	MMP2,COL1A1,IGFBP2
extracellular matrix 2	GO:CC	collagen-containing extracellular matrix	GO:0062023	TRUE	0.00003898613799786126	4.409089784285982	217	11	9	1616	PCOLCE,TGFBI,LAMC1,MMP2,LAMB1,COL1A1,COL1A2,TIMP1,COL3A1
extracellular matrix 2	GO:CC	endoplasmic reticulum lumen	GO:0005788	TRUE	0.011051359830571605	1.9565842802975582	145	11	6	1616	LAMC1,LAMB1,COL1A1,COL1A2,TIMP1,COL3A1
synapse & membrane	GO:BP	nervous system development	GO:0007399	TRUE	0.007195522717857236	2.1429376513124896	400	167	67	1616	NRCAM,CHL1,NCAM1,APLP1,CRTAC1,NELL2,NFASC,NCAN,EPHA4,NCAM2,ALCAM,PTPRF,CDH2,SEZ6L,HSPA5,SEZ6L2,OPCML,NTM,ICAM5,POMGNT1,DAG1,CALR,PCDH1,SLITRK1,LSAMP,PCDHGC5,IGSF8,GFRA2,CELSR2,PCDH10,GPR37,THY1,EPHA7,NECTIN1,EPHA5,PCSK2,CDH4,FGFR2,MT3,MOG,RGMA,ADGRB2,TNFRSF21,ISLR2,CBLN4,LY6H,JAM2,CDH9,CCK,GPR37L1,PCSK1,GPR158,NBL1,SCN3B,EDN3,LRRTM2,NPY,SULF2,CSPG5,NELL1,SPINT2,CX3CL1,SLC12A5,LRTM2,ACVR1B,SLIT3,S…
synapse & membrane	GO:CC	membrane	GO:0016020	TRUE	0.0005645372983695242	3.248307359423781	1005	167	131	1616	NRCAM,CHL1,NCAM1,APLP1,SCG3,CST3,PAM,NPTXR,CACNA2D1,MAN2A2,NFASC,EPHA4,NCAM2,ALCAM,PTPRF,CDH2,SELENBP1,CD99L2,SEZ6L,SIRPA,HSPA5,TMEM132A,SEZ6L2,ENDOD1,PTPRN2,BPNT2,OPCML,NTM,CADM3,ICAM5,CDH13,PRNP,POMGNT1,DAG1,CALR,PCDH1,PTPRN,SLITRK1,LSAMP,PCDHGC5,IGSF8,GM2A,ART3,SUSD5,TMEM132D,TGOLN2,CNTN3,NPDC1,GFRA2,CELSR2,CD55,GOLM1,PCDH10,CACNA2D3,CDH6,GPR37,LMAN2,THY1,CADM2,EPHA7,GOLIM4,NECTIN1,EPHA5,CDH8,…
synapse & membrane	GO:CC	synapse	GO:0045202	FALSE	0.006949531650584811	2.158044462808502	222	167	42	1616	VGF,SPARCL1,NRCAM,NPTXR,NCAN,EPHA4,CDH2,PTPRN2,ICAM5,CDH13,PRNP,DAG1,PTPRN,SLITRK1,CDH6,GPR37,CADM2,EPHA7,NPTX2,NECTIN1,CDH8,SORCS3,FGFR2,CARTPT,MT3,AP2B1,CBLN4,LY6H,CANX,CDH9,PCSK1,GPR158,PNOC,LRRTM2,NPY,CSPG5,CALY,LYNX1,SLC12A5,SV2B,SORCS2,CORT
immune response	GO:MF	antigen binding	GO:0003823	TRUE	5.565028113343702e-49	48.254532637359965	65	62	42	1616	IGLC2,IGHM,IGKV3-20,IGKV3-11,IGKV2D-28,IGKV1-16,IGHV3-7,IGHV3-72,IGKV1-5,IGHV5-51,IGKV2-30,IGLV1-47,IGKV4-1,IGHV3-21,IGLV1-51,IGHV3-64D,IGLV3-19,IGHV3-66,IGKV1-33,IGHV3-35,IGLV3-25,IGHV3-13,IGHV3-30,IGHV4-39,IGHV3-11,IGHV3-43,IGHV3-15,IGHV1-46,IGLV1-40,IGHV3-49,IGHV4-4,IGHV3-73,IGHV2-5,IGHV6-1,JCHAIN,IGLV6-57,IGHV3-64,IGLL1,IGLV3-1,IGHV2-26,IGLV2-8,IGHV7-81
immune response	GO:BP	adaptive immune response	GO:0002250	TRUE	3.0226986805523065e-60	59.51960514355844	147	62	59	1616	IGLC2,IGHM,IGKV3-20,IGKV3-11,IGKV1-27,IGKV3D-20,IGKV2D-28,IGKV1-9,IGKV1-12,IGKV1-16,IGHV3-7,IGHV3-72,IGKV1-5,IGHV5-51,IGKV2D-29,IGKV2-30,IGLV1-47,IGKV2-40,IGKV4-1,IGHV3-21,IGLV1-51,IGHV3-64D,IGKV3D-15,IGLV3-19,IGHV3-66,IGKV1-33,IGHV3-35,IGLV3-25,IGHV3-13,IGHV3-30,IGHV4-39,IGHV3-11,IGKV1D-8,IGHV3-43,IGHV3-15,IGHV1-46,IGLV1-40,IGHV3-49,IGHV4-4,IGLV3-10,IGKV2-24,IGLV3-9,IGHV3-73,IGHV2-5,IGHV6-1,JCHA…
immune response	GO:CC	immunoglobulin complex	GO:0019814	TRUE	8.0079146511027555e-84	83.0964805642441	80	62	59	1616	IGLC2,IGHM,IGKV3-20,IGKV3-11,IGKV1-27,IGKV3D-20,IGKV2D-28,IGKV1-9,IGKV1-12,IGKV1-16,IGHV3-7,IGHV3-72,IGKV1-5,IGHV5-51,IGKV2D-29,IGKV2-30,IGLV1-47,IGKV2-40,IGKV4-1,IGHV3-21,IGLV1-51,IGHV3-64D,IGKV3D-15,IGLV3-19,IGHV3-66,IGKV1-33,IGHV3-35,IGLV3-25,IGHV3-13,IGHV3-30,IGHV4-39,IGHV3-11,IGKV1D-8,IGHV3-43,IGHV3-15,IGHV1-46,IGLV1-40,IGHV3-49,IGHV4-4,IGLV3-10,IGKV2-24,IGLV3-9,IGHV3-73,IGHV2-5,IGHV6-1,JCHA…
immune response	GO:CC	plasma membrane	GO:0005886	TRUE	4.497434019077503e-15	14.34703519938002	713	62	58	1616	IGLC2,IGHM,IGKV3-20,IGKV3-11,IGKV1-27,IGKV3D-20,IGKV2D-28,IGKV1-9,IGKV1-12,IGKV1-16,IGHV3-7,IGHV3-72,IGKV1-5,IGHV5-51,IGKV2D-29,IGKV2-30,IGLV1-47,IGKV2-40,IGKV4-1,IGHV3-21,IGLV1-51,IGHV3-64D,IGKV3D-15,IGLV3-19,IGHV3-66,IGKV1-33,IGHV3-35,IGLV3-25,IGHV3-13,IGHV3-30,IGHV4-39,IGHV3-11,IGKV1D-8,IGHV3-43,IGHV3-15,IGHV1-46,IGLV1-40,IGHV3-49,IGHV4-4,IGLV3-10,IGKV2-24,IGLV3-9,IGHV3-73,IGHV2-5,IGHV6-1,IGLV…
immune response	GO:CC	extracellular region	GO:0005576	TRUE	1.0167033720984174e-9	8.99280573601677	1023	62	61	1616	IGLC2,IGHM,IGKV3-20,IGKV3-11,IGKV1-27,IGKV3D-20,IGKV2D-28,IGKV1-9,IGKV1-12,IGKV1-16,IGHV3-7,IGHV3-72,IGKV1-5,IGHV5-51,IGKV2D-29,IGKV2-30,IGLV1-47,IGKV2-40,IGKV4-1,IGHV3-21,IGLV1-51,IGHV3-64D,IGKV3D-15,IGLV3-19,IGHV3-66,IGKV1-33,IGHV3-35,IGLV3-25,IGHV3-13,IGHV3-30,IGHV4-39,IGHV3-11,IGKV1D-8,IGHV3-43,IGHV3-15,IGHV1-46,IGLV1-40,IGHV3-49,IGHV4-4,IGLV3-10,IGKV2-24,IGLV3-9,IGHV3-73,IGHV2-5,IGHV6-1,JCHA…
immune response	GO:CC	blood microparticle	GO:0072562	TRUE	0.000525381389319659	3.27952531536976	93	62	14	1616	IGLC2,IGHM,IGKV3-20,IGKV3-11,IGKV2D-28,IGHV3-7,IGKV1-5,IGKV2-30,IGLV1-47,IGKV4-1,IGKV1-33,IGLV3-25,IGHV3-13,JCHAIN
